# Supplementary material for: Class imbalance learning with Bayesian optimization applied in drug discovery
Source: Sci Rep. 2022 Feb 8;12:2069. doi: 10.1038/s41598-022-05717-7 (PMC8827090; doi:10.1038/s41598-022-05717-7)
Supplement: Supplementary file 3 — Supplementary Tables. [file 41598_2022_5717_MOESM3_ESM.xlsx]

## Sheet: S4
Table S4. RDK Fingerprint of the 2,335 Molecules in the Training Dataset Used for Our Model
SMILES	rdkit_1	rdkit_2	rdkit_3	rdkit_4	rdkit_5	rdkit_6	rdkit_7	rdkit_8	rdkit_9	rdkit_10	rdkit_11	rdkit_12	rdkit_13	rdkit_14	rdkit_15	rdkit_16	rdkit_17	rdkit_18	rdkit_19	rdkit_20	rdkit_21	rdkit_22	rdkit_23	rdkit_24	rdkit_25	rdkit_26	rdkit_27	rdkit_28	rdkit_29	rdkit_30	rdkit_31	rdkit_32	rdkit_33	rdkit_34	rdkit_35	rdkit_36	rdkit_37	rdkit_38	rdkit_39	rdkit_40	rdkit_41	rdkit_42	rdkit_43	rdkit_44	rdkit_45	rdkit_46	rdkit_47	rdkit_48	rdkit_49
Cc1cc(O)c(C(=O)NC(C(=O)NC2C(=O)N3C(C(=O)O)=C(CSc4nnnn4C)CSC23)c2ccc(O)cc2)cn1	1	1	0	1	0	1	1	0	1	1	1	1	1	1	1	1	1	1	1	0	1	1	0	1	0	1	1	1	1	0	0	1	1	1	1	1	0	1	0	1	0	1	1	1	0	0	1	1	1
CON=C1CN(c2nc3c(cc2F)c(=O)c(C(=O)O)cn3C2CC2)CC1CN.CS(=O)(=O)O	1	1	1	1	0	1	1	0	0	1	0	1	1	0	1	1	0	1	1	1	1	0	0	1	1	1	1	1	0	1	0	1	1	1	1	1	1	1	0	0	1	0	1	1	1	0	1	0	0
CCC(C)CCCCC(=O)NC(CCN)C(=O)NC(C(=O)NC(CCN)C(=O)NC1CCNC(=O)C(C(C)O)NC(=O)C(CCN)NC(=O)C(CCN)NC(=O)C(CC(C)C)NC(=O)C(Cc2ccccc2)NC(=O)C(CCN)NC1=O)C(C)O.O=S(=O)(O)O	0	1	1	0	0	0	1	0	1	0	1	0	0	0	1	0	0	1	1	0	0	0	0	0	1	1	0	1	0	0	0	0	1	1	0	0	0	0	1	0	0	1	1	1	0	0	0	0	0
Cl.N=C(N)n1cccn1	1	0	1	0	0	0	0	0	0	0	0	0	0	0	0	0	0	0	0	0	0	0	0	0	0	0	0	0	0	0	0	0	0	0	0	0	0	0	0	0	1	0	1	0	0	0	0	0	0
Cl.Cl.N=C(NCCCCCCNC(=N)NC(=N)Nc1ccc(Cl)cc1)NC(=N)Nc1ccc(Cl)cc1	0	0	0	0	0	0	0	0	0	1	0	0	0	1	0	1	0	0	0	0	1	0	1	0	0	0	0	1	0	0	0	0	0	0	0	0	0	0	0	0	0	0	1	1	1	0	0	0	1
CCOC(=O)c1c(C)cc(O)c(C=O)c1O	1	0	0	0	0	1	1	0	1	1	1	0	0	1	0	0	0	1	1	0	0	0	1	1	1	1	0	0	0	0	0	1	0	0	0	0	0	0	1	1	0	1	0	0	0	0	0	1	0
CON=C(C(=O)NC1C(=O)N2C(C(=O)[O-])=C(COC(C)=O)CSC12)c1csc(N)n1.[Na+]	1	1	0	1	0	1	1	1	1	1	1	0	0	1	1	1	1	1	1	1	1	1	1	1	0	1	1	1	1	0	1	1	1	1	1	1	1	1	0	1	1	1	1	1	0	0	1	1	1
O=C(NC(CO)C(O)c1ccc([N+](=O)[O-])cc1)C(Cl)Cl	0	0	0	0	0	0	0	0	1	0	1	0	0	0	0	0	0	0	0	0	0	0	0	1	0	0	0	0	0	0	0	0	1	0	0	0	0	0	0	0	0	0	0	0	0	0	0	0	0
COc1c(N2CCNC(C)C2)c(F)cc2c(=O)c(C(=O)O)cn(C3CC3)c12	1	1	0	1	0	1	0	1	0	1	1	1	1	1	0	1	0	1	1	0	0	0	1	1	1	1	1	1	0	1	0	1	1	0	1	0	1	1	1	0	1	1	1	0	1	1	1	0	1
Cc1nnc(SCC2=C(C(=O)[O-])N3C(=O)C(NC(=O)Cn4cnnn4)C3SC2)s1.[Na+]	0	1	0	1	0	1	1	0	1	1	0	0	0	1	1	1	1	1	1	0	0	1	1	1	0	1	1	1	1	0	0	1	1	1	1	1	0	1	1	1	1	1	0	1	1	1	1	1	1
O=C1C=C2C(=CCOC2O)O1	1	0	0	1	0	0	0	0	1	0	0	0	1	0	0	0	0	0	1	1	0	0	1	0	1	0	0	1	0	0	1	0	0	1	0	0	0	0	0	0	0	0	0	0	0	0	0	1	0
CC(=O)OCC1=C(C(=O)[O-])N2C(=O)C(NC(=O)Cc3cccs3)C2SC1.[Na+]	0	1	0	1	0	1	1	0	1	1	1	0	0	1	1	1	0	1	1	1	1	1	1	1	0	1	1	1	1	0	0	1	1	1	1	1	1	1	0	1	0	1	0	1	0	0	1	1	0
CCC1OC(=O)C(C)C(OC2CC(C)(OC)C(O)C(C)O2)C(C)C(OC2OC(C)CC(N(C)C)C2O)C(C)(O)CC(C)CN(C)C(C)C(O)C1(C)O	1	0	1	1	0	1	0	1	0	0	1	0	1	0	1	1	0	0	0	0	1	1	0	1	1	0	0	1	0	0	0	0	0	0	0	1	0	0	0	1	1	0	1	0	0	0	0	0	0
CN1CCN(c2c(F)cc3c(=O)c(C(=O)O)cn4c3c2SCC4)CC1	1	1	0	1	1	1	1	1	1	1	0	1	0	1	0	1	0	0	1	0	0	1	1	1	1	1	1	1	0	1	0	1	1	0	1	0	1	1	1	1	1	1	0	0	1	1	1	1	1
CON=C(C(=O)NC1C(=O)N2C(C(=O)O)=C(C[N+]3(C)CCCC3)CSC12)c1csc(N)n1.[Cl-]	1	1	0	1	0	1	1	1	1	1	0	0	0	1	1	1	1	1	1	0	0	1	0	1	0	1	1	1	1	1	1	1	1	1	1	1	1	0	0	1	1	1	1	1	0	0	1	1	1
Cc1oc(=O)oc1CN1CCN(c2cc3c(cc2F)c(=O)c(C(=O)O)c2n3C(C)S2)CC1	1	1	1	1	1	1	1	1	0	1	1	1	0	1	1	1	1	1	1	0	1	0	1	1	1	1	1	1	1	1	0	1	1	0	1	0	1	1	1	0	1	0	1	1	1	1	0	1	1
CNC1C(O)C(OC2C(N)CC(N)C(OC3OC(C(C)O)C(O)C(O)C3N)C2O)OCC1(C)O	1	0	0	0	0	1	0	0	0	0	1	0	1	0	1	0	0	0	0	0	1	0	1	1	1	0	0	1	0	0	1	0	1	0	0	0	0	0	0	1	0	0	1	0	0	0	0	0	0
Cl.NC1CCN(c2c(F)cc3c(=O)c(C(=O)O)cn(C4CC4)c3c2Cl)C1	1	1	1	1	1	1	0	1	0	1	0	1	0	1	1	1	1	0	1	0	1	0	1	1	1	1	1	1	0	1	0	1	1	0	1	1	1	1	1	1	1	0	0	1	1	1	1	1	1
Cc1scc2c1N(C(=O)CN1CCN(C)CC1)c1ccccc1NC2=O.Cl	0	1	0	1	1	0	0	0	1	0	1	1	1	1	0	1	1	1	0	0	1	1	0	0	0	1	1	0	1	0	0	1	1	1	0	1	1	1	0	0	1	1	1	0	0	0	0	0	0
O=C([O-])C1=C(CSc2nnnn2CS(=O)(=O)[O-])CSC2C(NC(=O)C(O)c3ccccc3)C(=O)N12.[Na+].[Na+]	0	1	0	1	0	1	1	0	1	1	1	0	0	1	1	1	0	1	1	0	0	1	0	1	0	1	0	1	1	0	0	1	1	1	1	1	0	1	0	1	0	1	0	1	0	0	1	1	1
COc1cc(Cc2cnc(N)nc2N)cc(OC)c1OC	1	1	0	1	0	1	0	0	0	0	0	0	0	0	0	0	0	0	1	0	1	0	0	0	0	0	0	0	1	0	0	1	1	1	0	1	1	0	0	0	0	0	1	0	1	0	0	0	0
CN(C)CCC=C1c2ccccc2COc2ccc(CC(=O)O)cc21.Cl	1	1	0	1	0	0	1	0	1	1	0	0	0	0	0	0	0	0	1	0	0	0	1	1	1	0	0	1	1	1	0	0	0	0	1	1	0	0	0	0	0	1	1	0	1	0	0	0	0
CN1CCN(c2c(F)cc3c(=O)c(C(=O)O)cn(CCF)c3c2F)CC1	1	0	1	1	0	1	0	1	1	1	1	1	1	1	1	1	0	1	1	0	0	0	1	1	1	1	1	1	0	1	0	1	0	0	1	0	1	1	1	0	1	0	0	1	1	1	0	1	1
CC1(C)SC2C(N3C(=O)C(c4ccccc4)NC3(C)C)C(=O)N2C1C(=O)[O-].[K+]	1	1	0	0	0	1	0	1	1	1	1	0	0	1	1	0	1	1	1	0	1	1	1	0	0	1	1	1	1	0	1	1	1	1	0	1	1	0	0	1	0	0	1	1	1	1	0	1	0
NCC1OC(OC2C(N)CC(N)C(OC3OC(CO)C(O)C(N)C3O)C2O)C(N)CC1O	1	0	0	0	0	1	0	0	0	0	1	0	1	0	1	0	0	0	0	0	1	0	1	1	1	0	0	0	0	0	1	0	0	0	0	0	0	0	0	1	1	0	1	0	0	0	0	0	0
Oc1cc(Cl)ccc1Oc1ccc(Cl)cc1Cl	0	0	0	0	0	0	0	0	1	0	0	0	0	1	0	0	1	0	0	0	1	0	0	0	0	0	1	0	0	0	1	0	0	1	0	0	0	0	1	1	0	0	0	0	0	0	0	0	0
CON=C(C(=O)NC1C(=O)N2C(C(=O)O)=C(CSC(=O)c3ccco3)CSC12)c1csc(N)n1.Cl	1	1	0	1	1	1	1	1	1	1	0	1	0	1	1	1	1	1	1	0	0	1	0	1	0	1	1	1	1	0	1	1	1	1	1	1	1	1	0	1	1	1	1	1	0	0	1	1	1
CC1COc2c(N3CCN(C)CC3)c(F)cc3c(=O)c(C(=O)O)cn1c23	1	1	0	1	0	1	1	1	0	1	1	1	1	1	0	1	0	1	1	0	0	1	1	1	1	1	1	1	0	1	0	1	1	0	1	0	1	1	1	0	1	1	1	0	1	1	1	1	1
COC1(NC(=O)C2SC(=C(C(N)=O)C(=O)O)S2)C(=O)N2C(C(=O)O)=C(CSc3nnnn3C)CSC21	0	1	1	1	1	1	1	0	1	1	1	1	0	1	1	1	0	1	1	1	1	1	0	1	0	1	0	1	1	1	0	1	1	1	1	1	0	1	0	1	0	1	1	1	0	0	1	1	1
Cc1cn(C2CC(N=[N+]=[N-])C(CO)O2)c(=O)[nH]c1=O	1	0	0	0	1	1	0	0	1	1	1	0	0	0	1	0	1	0	1	0	0	0	0	0	1	0	0	1	0	1	0	1	1	1	0	0	0	1	0	0	1	0	1	0	1	0	0	0	0
CC(N)O.Cc1cc(CC(C)CC(C)(C)C)n(O)c(=O)c1	1	0	0	1	0	1	1	1	0	0	0	1	0	0	1	0	0	0	0	1	0	0	0	0	0	0	1	0	0	0	0	0	0	1	1	0	0	0	0	0	0	0	0	0	0	0	0	0	0
CCN1CCN(c2cc3c(cc2F)c(=O)c(C(=O)O)cn3C2CC2)CC1	1	1	0	1	0	1	0	1	0	1	0	1	0	1	0	1	0	0	1	0	0	0	1	1	1	1	1	1	0	1	0	1	1	0	1	0	1	1	1	0	1	0	0	0	1	1	0	0	1
NCc1ccccc1CC(=O)NC1C(=O)N2C(C(=O)O)=C(CSc3nnnn3CC(=O)O)CSC12	1	1	0	1	0	1	1	0	1	1	1	0	0	1	1	1	0	1	1	0	0	1	0	1	0	1	0	1	1	0	0	1	1	1	1	1	0	1	0	1	0	1	0	1	0	0	1	1	1
CC1CCc2cc(F)cc3c(=O)c(C(=O)O)cn1c23	1	1	0	1	0	1	0	1	0	0	0	1	0	1	0	0	0	0	1	0	0	0	1	1	0	1	1	0	0	1	0	1	1	0	1	0	1	1	1	0	1	1	0	0	1	0	0	0	1
CCn1cc(C(=O)O)c(=O)c2cc(F)c(N3CCN(C)CC3)cc21.CS(=O)(=O)O	1	0	0	1	0	1	0	1	0	1	0	1	0	1	0	1	0	0	1	0	0	0	1	1	1	1	1	1	0	1	0	1	0	0	1	0	1	1	1	0	1	0	0	0	1	1	0	0	1
CCn1cc(C(=O)O)c(=O)c2cc(F)c(N3CCNCC3)cc21	1	0	0	1	0	1	0	1	0	1	0	1	0	1	0	1	0	0	1	0	0	0	1	1	1	1	1	1	0	1	0	1	0	0	1	0	1	1	1	0	1	0	0	0	1	1	0	0	1
Cl.O=C(O)c1cn(-c2ccc(F)cc2)c2cc(N3CCNCC3)c(F)cc2c1=O	1	0	1	1	0	1	0	0	1	1	0	1	0	0	0	1	0	1	1	0	0	0	0	1	1	1	1	1	0	1	0	1	0	0	1	0	1	1	0	0	0	0	1	0	1	1	0	1	1
O=C(Cn1cnnn1)NC1C(=O)N2C(C(=O)O)=C(CSc3nncs3)CSC12	0	1	0	1	0	1	1	0	1	1	0	0	0	1	1	1	0	1	1	0	0	1	0	1	0	1	1	1	1	0	0	1	1	1	1	1	0	1	1	1	1	1	0	1	1	1	1	1	1
O=C1OCCN1N=Cc1ccc([N+](=O)[O-])o1	1	0	1	0	0	0	0	0	0	0	0	0	1	0	0	0	0	0	0	0	0	1	1	0	0	0	0	1	1	0	0	0	1	1	0	0	1	0	0	0	0	0	0	0	0	0	1	0	0
COC1(NC(=O)CSCC#N)C(=O)N2C(C(=O)[O-])=C(CSc3nnnn3C)CSC21.[Na+]	0	1	0	1	1	1	1	0	1	1	1	1	0	1	1	1	0	1	1	0	0	1	0	1	0	1	0	1	1	1	0	1	1	1	1	1	0	1	0	1	0	1	1	1	0	0	1	1	1
COc1c(N2CC3CCCNC3C2)c(F)cc2c(=O)c(C(=O)O)cn(C3CC3)c12.Cl	1	1	1	1	0	1	0	1	0	1	1	1	1	1	0	1	0	1	1	0	0	0	1	1	1	1	1	1	0	1	0	1	1	1	1	1	1	1	1	0	1	1	1	1	1	1	1	1	1
CCN1CCN(C(=O)NC(C(=O)NC2C(=O)N3C(C(=O)O)=C(CSc4nnnn4C)CSC23)c2ccc(O)cc2)C(=O)C1=O	0	1	0	1	1	1	1	0	1	1	1	0	0	1	1	1	1	1	1	0	0	1	0	1	0	1	0	1	1	1	0	1	1	1	1	1	1	1	0	1	0	1	0	1	1	1	1	1	1
Nc1c2ccccc2nc2ccccc12	1	0	0	0	0	1	0	0	0	0	0	1	0	0	1	0	0	0	0	0	0	0	0	0	0	1	0	0	0	0	0	0	0	0	1	0	0	0	0	0	0	0	0	0	1	0	0	0	0
O=C1CN(N=Cc2ccc([N+](=O)[O-])o2)C(=O)N1	1	0	0	0	0	0	0	0	0	0	0	0	1	0	0	0	0	0	0	0	0	1	0	0	0	0	0	1	1	1	0	0	1	1	1	0	1	0	0	0	0	0	0	1	0	0	1	0	0
CC1CCC2(C)C(C=O)=CCCC2C1(C)CC1OC(O)C(=O)C12CO2	1	0	1	1	0	1	1	0	1	0	0	0	1	0	1	0	0	0	0	1	1	0	0	0	1	1	0	1	0	1	0	1	0	0	0	1	0	1	0	1	0	1	0	0	0	0	0	1	0
CS(=O)(=O)c1ccc(C(O)C(CF)NC(=O)C(Cl)Cl)cc1	0	0	0	0	0	0	0	0	1	0	0	0	0	1	0	0	0	0	0	1	0	1	0	1	0	0	0	0	0	0	1	0	1	0	0	0	0	0	0	0	0	0	0	0	0	0	0	0	0
Cn1nnnc1SCC1=C(C(=O)[O-])N2C(=O)C(NC(=O)C(O)c3ccccc3)C2SC1.[Na+]	0	1	0	1	0	1	1	0	1	1	1	0	0	1	1	1	0	1	1	0	0	1	0	1	0	1	0	1	1	0	0	1	1	1	1	1	0	1	0	1	0	1	0	1	0	0	1	1	1
Cc1cc(C(C)(C)CC(C)(C)C)ccc1OCCOCC[N+](C)(C)Cc1ccccc1.[Cl-]	0	0	0	0	0	1	0	0	0	0	1	0	0	0	0	0	0	0	0	0	0	0	1	0	1	0	0	0	0	1	0	1	0	0	0	0	0	0	1	1	0	0	1	0	1	0	0	0	0
CON=C(C(=O)NC1C(=O)N2C(C(=O)[O-])=C(COC(N)=O)CSC12)c1ccco1.[Na+]	1	1	1	1	0	1	1	1	1	1	1	0	0	1	1	1	0	1	1	0	0	1	1	1	0	1	1	1	1	0	1	1	1	1	1	1	1	1	0	1	1	1	0	1	0	0	1	1	0
CCN1CCN(C(=O)NC(C(=O)NC2C(=O)N3C2SC(C)(C)C3C(=O)[O-])c2ccccc2)C(=O)C1=O.[Na+]	0	1	0	0	1	1	0	1	1	1	1	0	0	1	1	0	1	1	1	0	1	1	1	0	0	1	1	1	1	1	0	1	1	1	0	1	1	0	0	1	0	0	1	1	1	1	0	1	0
NCCC(O)C(=O)NC1CC(N)C(OC2OC(CN)C(O)C(O)C2O)C(O)C1OC1OC(CO)C(O)C(N)C1O.O	1	0	1	0	1	1	0	0	0	0	1	0	1	0	1	0	0	0	0	0	1	1	1	1	1	0	1	1	0	0	1	0	1	0	0	0	0	0	0	1	1	1	1	0	1	0	0	0	0
CC(NCCCc1cccc(C(F)(F)F)c1)c1cccc2ccccc12.Cl	1	0	0	0	0	0	0	0	1	0	1	0	0	0	1	0	1	1	0	0	0	1	1	0	0	1	1	1	0	0	0	0	0	1	0	0	0	1	0	1	0	1	1	0	0	0	0	0	0
CCC1OC(OC(c2c[nH]cn2)C(NC(=O)c2nc(C(CC(N)=O)NCC(N)C(N)=O)nc(N)c2C)C(=O)NC(C)C(O)C(C)C(=O)NC(C(=O)NCCc2nc(-c3nc(C(=O)NCCCCNC(=N)N)cs3)cs2)C(C)O)C(OC2OC(CO)C(O)C(OC(N)=O)C2O)C(C)C1C.O=S(=O)(O)O.O=S(=O)(O)O	1	1	1	1	1	1	1	1	1	1	1	1	1	1	1	1	1	0	1	1	1	1	1	1	1	1	1	1	1	1	1	0	1	1	1	1	1	1	0	1	1	1	1	1	1	1	1	1	1
CC(C)(C)CC(C)(C)c1ccc(OCCOCC[N+](C)(C)Cc2ccccc2)cc1.[Cl-]	0	0	0	0	0	1	0	0	0	0	1	0	0	0	0	0	0	0	0	0	0	0	0	0	1	0	0	0	0	1	0	1	0	0	0	0	0	0	1	1	0	0	1	0	1	0	0	0	0
NC(=O)NN=Cc1ccc([N+](=O)[O-])o1	1	0	0	0	0	0	0	0	0	0	0	0	1	0	0	0	0	0	0	0	0	1	0	0	0	0	0	1	1	0	0	0	1	0	0	0	1	0	0	0	0	0	0	1	0	0	1	0	0
CN1CCN(c2c(F)cc3c(=O)c(C(=O)O)cn4c3c2OCN4C)CC1	1	0	0	1	0	1	0	1	0	1	1	1	0	0	0	1	0	1	1	1	0	0	0	1	1	1	1	1	0	1	0	1	0	1	1	1	1	1	1	0	0	1	1	0	1	1	0	0	1
CCC(C)C1NC(=O)C(CCN)NC(=O)C(NC(=O)C(CCN)NC(=O)C(NC(=O)C(CCN)NC(=O)CCCCC(C)C)C(C)O)CCNC(=O)C(C(C)O)NC(=O)C(CCN)NC(=O)C(CCN)NC(=O)C(C(C)CC)NC1=O.O=S(=O)(O)O.O=S(=O)(O)O	0	1	1	0	0	0	0	1	0	0	0	0	0	0	1	0	0	0	1	0	0	0	0	0	0	0	0	1	0	0	0	0	1	1	0	0	0	0	0	0	0	0	1	1	0	0	0	0	0
O=[N+]([O-])C(Br)(CO)CO	0	0	0	0	0	0	0	0	0	0	0	0	0	0	0	0	0	0	0	0	0	0	0	0	0	0	0	0	0	0	0	0	0	0	0	0	0	0	0	0	0	0	0	0	0	0	1	0	0
CC1COc2c(C3(N)CC3)c(F)cc3c(=O)c(C(=O)O)cn1c23.CS(=O)(=O)O	1	1	0	1	0	1	0	1	0	0	1	1	1	1	0	0	1	1	1	1	0	1	0	1	1	1	1	0	1	1	0	1	1	0	1	0	1	1	1	1	1	1	1	1	1	1	0	1	1
CN1CCN(c2cc3c(cc2F)c(=O)c(C(=O)O)cn3-c2ccc(F)cc2)CC1.Cl	1	0	1	1	0	1	0	0	1	1	0	1	0	0	0	1	0	1	1	0	0	0	0	1	1	1	1	1	0	1	0	1	0	0	1	0	1	1	0	0	0	0	1	0	1	1	0	1	1
CCn1cc(C(=O)O)c(=O)c2cc(F)c(N3CCNC(C)C3)c(F)c21.Cl	1	1	1	1	0	1	0	1	1	1	1	1	1	1	1	1	0	1	1	0	0	0	1	1	1	1	1	1	0	1	0	1	0	0	1	0	1	1	1	0	1	0	1	1	1	1	1	1	1
O=C(O)c1cn(C2CC2)c2cc(N3CCNCC3)c(F)cc2c1=O	1	1	0	1	0	1	0	1	0	1	0	1	0	1	0	1	0	0	1	0	0	0	1	1	1	1	1	1	0	1	0	1	1	0	1	0	1	1	1	0	1	0	0	0	1	1	0	0	1
CNC1C(O)C(NC)C2OC3(O)C(=O)CC(C)OC3OC2C1O.Cl.Cl	1	0	1	0	1	1	0	0	0	0	1	0	1	0	1	0	0	0	0	0	1	1	1	1	1	1	0	1	0	0	1	0	1	0	0	0	0	0	0	1	1	1	1	0	0	0	0	0	0
CCn1cc(C(=O)[O-])c(=O)c2cc3c(cc21)OCO3.[K+]	1	0	0	1	1	1	1	0	0	1	0	1	0	1	0	0	0	0	1	0	0	0	0	1	0	1	1	0	1	1	0	1	1	0	1	0	1	1	1	0	1	0	0	0	1	0	0	0	1
COC1(NC(=O)C(C(=O)[O-])c2ccc(O)cc2)C(=O)N2C(C(=O)[O-])=C(CSc3nnnn3C)COC21.[Na+].[Na+]	0	1	0	1	0	1	1	0	1	0	1	1	1	1	1	1	1	1	1	1	0	1	1	1	0	1	1	1	1	1	1	1	1	1	1	1	0	1	0	0	1	1	1	1	1	1	0	0	1
NCC1OC(OC2C(N)CC(N)C(OC3OC(CO)C(O)C(N)C3O)C2O)C(N)C(O)C1O.O=S(=O)(O)O	1	0	0	0	0	1	0	0	0	0	1	0	1	0	1	0	0	0	1	0	1	0	1	1	1	0	0	1	0	0	1	0	1	0	0	0	0	0	0	1	1	0	1	0	0	0	0	0	0
CC1CCc2c(N3CCC(O)CC3)c(F)cc3c(=O)c(C(=O)O)cn1c23	1	1	0	1	0	1	0	1	0	1	0	1	0	1	0	1	0	0	1	0	0	0	1	1	1	1	1	1	1	1	1	1	1	0	1	1	1	1	1	0	1	1	0	0	1	1	1	0	1
CC[Hg]Sc1ccccc1C(=O)[O-].[Na+]	0	0	0	0	0	0	0	0	0	0	0	0	0	0	0	0	0	0	0	1	1	0	0	1	0	0	0	0	0	0	0	0	0	0	0	0	0	1	1	0	0	0	0	0	1	0	0	0	0
Nc1nc(C(=CCC(=O)O)C(=O)NC2C(=O)N3C(C(=O)O)=CCSC23)cs1	1	1	1	1	0	1	1	1	0	1	0	0	0	1	1	1	1	1	1	0	1	1	0	1	1	1	0	1	1	0	1	1	1	1	1	1	0	0	0	1	0	1	0	1	0	0	1	1	1
CC1CN(c2c(F)c(F)c3c(=O)c(C(=O)O)cn(C4CC4)c3c2F)CC(C)N1	1	1	1	1	0	1	1	1	1	1	1	1	1	1	1	1	0	1	1	0	1	1	1	1	1	1	1	1	0	1	0	1	1	0	1	0	1	1	1	0	1	0	1	1	1	1	1	1	1
COc1cc2c(cc1OC)C(=O)C(CC1CCN(Cc3ccccc3)CC1)C2.Cl	1	1	0	0	0	1	0	0	0	0	1	0	0	0	0	0	0	0	0	1	0	0	1	0	0	0	0	1	0	0	0	1	0	0	1	0	0	0	0	1	1	0	1	0	1	0	0	1	0
CCn1cc(C(=O)O)c(=O)c2cc(F)c(N3CCNCC3)nc21	1	0	0	1	0	1	1	0	0	0	0	1	1	0	1	0	0	1	1	1	0	0	0	1	1	1	1	0	1	1	0	1	1	0	1	1	1	1	0	0	1	0	1	1	1	0	1	0	0
NC(C(=O)NC1C(=O)N2C(C(=O)O)=C(Cl)CSC12)c1ccccc1	0	1	0	1	0	1	1	0	1	1	1	0	0	1	1	0	1	1	1	0	1	1	0	0	0	1	0	1	1	0	0	1	1	1	1	1	0	0	1	1	0	1	0	1	1	0	1	1	1
CN(C)CCOC(c1ccccc1)c1ccccc1.Cn1c(=O)c2[nH]c(Cl)nc2n(C)c1=O	1	0	0	0	0	1	1	0	1	0	0	0	0	0	1	0	0	0	1	1	1	0	0	1	0	0	0	0	1	0	0	0	1	1	0	1	0	0	1	1	0	1	0	1	1	0	1	0	1
CON=C(C(=O)NC1C(=O)N2C(C(=O)OCOC(=O)C(C)(C)C)=C(C=Cc3scnc3C)CSC12)c1csc(N)n1	1	1	1	1	1	1	1	1	1	1	0	0	1	1	1	1	1	1	1	0	0	1	1	1	0	1	1	1	1	1	1	1	1	1	1	1	1	0	0	1	1	1	1	1	0	0	1	1	1
Cl.O=C1CC2(CCCC2)CC(=O)N1CCCCN1CCN(c2ncccn2)CC1	1	0	0	0	0	1	1	0	0	0	0	0	0	0	0	0	1	0	0	0	0	0	0	0	1	1	0	1	0	1	0	0	0	0	1	1	0	0	0	0	0	1	1	1	0	1	0	0	0
CON=C(C(=O)NC1C(=O)N2C(C(=O)[O-])=C(CSc3nc(=O)c([O-])nn3C)CSC12)c1csc(N)n1.O.O.O.[Na+].[Na+]	1	1	0	1	0	1	1	1	1	1	1	1	1	1	1	1	1	1	1	0	0	1	0	1	0	1	1	1	1	0	1	1	1	1	1	1	1	1	0	1	1	1	1	1	1	1	1	1	1
CC1CN(c2c(F)c(N)c3c(=O)c(C(=O)O)cn(C4CC4)c3c2F)CC(C)N1	1	1	1	1	1	1	0	1	1	1	1	1	1	1	1	1	0	1	1	0	0	0	1	1	1	1	1	1	0	1	0	1	1	0	1	0	1	1	1	0	1	0	1	1	1	1	1	1	1
COP(=S)(OC)Oc1cc(Cl)c(Cl)cc1Cl	0	0	0	0	0	0	0	0	1	0	0	0	0	0	0	0	1	0	0	0	1	1	0	1	0	0	1	0	0	0	0	0	0	0	1	0	0	1	0	0	0	0	0	0	0	0	1	0	1
CC1C(NC(=O)C(=NOC(C)(C)C(=O)O)c2csc(N)n2)C(=O)N1S(=O)(=O)O	1	1	1	1	0	1	1	1	1	0	1	0	0	1	1	1	1	0	1	0	1	0	1	1	0	0	1	1	0	0	1	0	1	1	0	1	1	0	0	1	1	1	1	1	0	1	1	1	1
CCC1OC(=O)C(C)C(=O)C(C)C(OC2OC(C)CC(N(C)C)C2O)C(C)(OC)CC(C)C(=O)C(C)C2N(CCCCn3cnc(-c4cccnc4)c3)C(=O)OC12C	1	1	1	1	0	1	1	1	1	0	1	1	1	1	1	1	0	1	0	0	1	0	0	1	1	0	0	1	0	0	0	0	1	1	0	1	0	1	0	1	1	1	0	0	1	1	0	0	1
COC1C=COC2(C)Oc3c(C)c(O)c4c(O)c(c5c(nc6cc(C)ccn65)c4c3C2=O)NC(=O)C(C)=CC=CC(C)C(O)C(C)C(O)C(C)C(OC(C)=O)C1C	1	0	1	0	1	1	1	1	1	0	1	1	1	1	1	1	1	0	1	1	1	0	1	1	1	1	1	1	0	1	0	1	1	1	1	0	1	1	1	0	1	1	1	0	1	0	1	1	1
Nc1ncn(C2OC(CO)C(O)C2O)c(=O)n1	1	0	1	0	1	1	1	0	1	1	1	0	1	1	1	1	1	0	1	0	1	0	0	1	1	1	0	0	0	1	1	0	1	1	0	0	0	0	0	0	1	0	1	0	0	0	1	1	0
C=CC1=C(C(=O)O)N2C(=O)C(NC(=O)C(=NO)c3csc(N)n3)C2SC1	1	1	0	1	0	1	1	1	1	1	0	0	1	1	1	1	1	1	1	0	0	1	1	1	0	1	1	1	1	0	1	1	1	1	1	1	1	0	0	1	1	1	1	1	0	0	1	1	1
CCn1cc(C(=O)O)c(=O)c2cnc(N3CCNCC3)nc21	1	0	0	1	0	1	1	0	1	0	0	1	0	0	1	1	0	1	1	1	1	0	0	1	1	1	1	0	0	1	0	1	0	0	1	1	0	0	0	0	1	1	1	0	1	0	1	0	0
COc1ccc(Cc2cnc(N)nc2N)cc1OC	1	1	0	1	0	1	0	0	0	0	0	0	0	0	0	0	0	0	1	0	1	0	0	0	0	0	0	0	1	0	0	0	1	1	0	1	0	0	0	0	0	0	1	0	1	0	0	0	0
COC12C(COC(N)=O)C3=C(C(=O)C(C)=C(N)C3=O)N1CC1NC12	1	1	1	0	1	1	1	1	1	1	1	0	1	1	0	0	1	1	0	0	1	1	1	1	1	1	1	1	0	1	1	1	0	1	1	1	0	1	0	0	1	1	1	1	0	0	1	1	0
[O-][n+]1ccccc1S[Zn]Sc1cccc[n+]1[O-]	1	0	1	0	0	1	0	0	0	0	0	1	0	0	0	0	0	0	0	0	0	0	0	0	0	0	0	0	0	1	0	0	0	0	0	0	0	0	0	0	0	0	0	0	0	0	0	0	0
CC(C)(ON=C(C(=O)NC1C(=O)N2C(C(=O)[O-])=C(C[n+]3ccccc3)CSC12)c1csc(N)n1)C(=O)O	1	1	0	1	0	1	1	1	1	1	0	1	0	1	1	1	1	1	1	1	1	1	1	1	0	1	1	1	1	0	1	1	1	1	1	1	1	0	0	1	1	1	1	1	1	0	1	1	1
CCOC(=O)OC(C)OC(=O)C1N2C(=O)C(NC(=O)C(N)c3ccccc3)C2SC1(C)C.Cl	0	1	1	0	0	0	0	1	1	1	1	1	0	1	1	0	1	1	1	0	1	1	1	0	1	1	1	1	1	0	1	1	1	1	0	1	1	0	0	1	1	0	1	1	1	0	1	1	0
COc1ccc2c(c1OC)C(=O)OC2C1c2c(cc3c(c2OC)OCO3)CCN1C.Cl	1	0	0	0	1	1	1	0	1	1	1	1	0	1	0	1	0	1	1	1	1	0	0	1	1	1	0	1	1	0	0	1	0	1	0	1	1	1	1	1	1	1	1	0	1	1	1	1	0
O=C([O-])CCC(=O)OCC(NC(=O)C(Cl)Cl)C(O)c1ccc([N+](=O)[O-])cc1.[Na+]	0	0	1	0	0	0	0	0	1	0	1	0	1	0	0	0	0	0	0	0	0	1	0	1	0	0	0	0	0	0	0	0	1	0	0	0	0	0	0	0	0	0	0	0	1	0	0	0	0
CC(O)C1C(=O)N2C(C(=O)O)=C(SC3CNC(C(=O)N(C)C)C3)C(C)C12	0	1	0	1	0	1	1	1	0	1	1	1	1	0	0	1	0	0	1	0	1	1	0	1	1	1	0	1	0	0	0	0	1	1	0	1	0	1	0	1	0	1	1	1	0	1	0	1	0
CN(C)C1C(O)=C(C(N)=O)C(=O)C2(O)C(O)=C3C(=O)c4c(O)cccc4C(C)(O)C3CC12.Cl	1	0	1	1	0	1	1	1	1	0	1	1	1	0	1	1	1	0	1	1	1	1	1	1	1	0	1	1	1	1	1	1	0	1	1	1	0	1	1	1	1	1	1	0	0	1	1	1	1
CCCCCCCCCCCCCCCC[N+](C)(C)C.[Br-]	0	0	0	0	0	0	0	0	0	0	0	0	0	0	0	0	0	0	0	0	0	0	0	0	0	0	0	1	0	0	0	0	0	0	0	0	0	0	0	0	0	0	0	0	0	0	0	0	0
O=c1[nH]c(=O)n(C2CC(O)C(CO)O2)cc1F	1	1	0	0	1	1	1	1	1	1	1	0	0	0	1	0	1	0	0	0	0	0	0	0	1	0	0	0	0	1	1	0	1	0	0	0	0	1	0	0	1	0	1	0	0	0	1	1	0
CCC(C)C1NC(=O)C(CCNCS(=O)(=O)[O-])NC(=O)C(NC(=O)C(CCNCS(=O)(=O)[O-])NC(=O)C(NC(=O)C(CCNCS(=O)(=O)[O-])NC(=O)CCCCC(C)C)C(C)O)CCNC(=O)C(C(C)O)NC(=O)C(CCNCS(=O)(=O)[O-])NC(=O)C(CCNCS(=O)(=O)[O-])NC(=O)C(C(C)CC)NC1=O.[Na+].[Na+].[Na+].[Na+].[Na+]	0	1	1	0	0	1	0	1	0	0	0	0	0	0	1	0	0	0	0	0	0	0	0	0	0	0	0	1	0	0	0	0	1	1	0	0	0	0	0	0	0	0	1	1	0	0	0	1	0
Cc1cc(C2CCCCC2)n(O)c(=O)c1.NCCO	1	0	0	0	0	1	1	1	0	0	0	1	0	0	1	0	0	0	0	0	0	0	0	0	1	0	1	0	0	0	0	0	0	0	1	0	0	0	0	0	0	0	0	0	0	0	0	0	0
CCn1nc(C(=O)O)c(=O)c2cc3c(cc21)OCO3	1	0	1	1	1	0	1	0	1	1	0	0	1	0	0	1	0	0	1	0	0	0	0	1	1	1	1	0	1	1	0	0	1	0	1	1	1	1	1	0	1	1	0	1	1	1	0	0	1
O=[N+]([O-])c1ccc(O)c2ncccc12	1	0	0	0	0	1	1	0	0	0	0	1	0	0	1	0	0	0	0	0	0	0	1	0	0	1	0	0	0	1	1	0	0	0	1	0	0	0	0	0	0	0	0	0	1	0	0	0	0
CCCCCCCCCCCCC[N+](C)(C)Cc1ccccc1.O.[Cl-]	0	0	0	0	0	0	0	0	0	0	1	0	0	0	0	0	0	0	0	0	0	0	0	0	0	0	0	1	0	0	0	0	0	0	0	0	0	0	0	1	0	0	1	0	0	0	0	0	0
C=C1c2cccc(O)c2C(=O)C2=C(O)C3(O)C(=O)C(C(N)=O)=C(O)C(N(C)C)C3C(O)C12.Cl	1	0	1	1	0	1	1	1	1	0	1	0	1	0	1	1	1	1	1	1	1	1	1	1	1	0	1	1	1	0	1	1	0	0	1	1	1	1	1	1	1	1	1	0	0	1	1	1	1
Oc1c(Cl)cc(Cl)c(Cl)c1Cc1c(O)c(Cl)cc(Cl)c1Cl	1	0	0	0	0	0	1	0	1	0	0	0	0	1	0	0	1	0	0	0	1	0	0	0	1	0	1	0	0	0	0	1	0	0	0	1	0	0	0	0	0	1	0	0	0	0	0	0	1
CC(=O)O[Hg]c1ccccc1	0	0	0	0	0	0	0	0	0	0	0	0	0	0	0	0	0	0	0	0	0	0	0	0	0	0	0	0	0	1	0	0	0	0	0	0	0	0	0	0	0	0	0	0	1	1	0	0	0
CN(C)C1C(O)=C(C(N)=O)C(=O)C2(O)C(O)=C3C(=O)c4c(O)ccc(Cl)c4C(O)C3CC12.Cl	1	1	1	1	0	1	1	1	1	0	1	0	1	0	1	1	1	0	1	1	1	1	1	1	1	0	1	1	1	0	1	1	0	1	1	1	0	1	1	1	1	1	1	0	0	1	1	1	1
CC(=O)Oc1ccc(Cl)c2cccnc12	1	0	0	0	0	1	0	0	1	0	0	1	0	0	0	0	1	0	0	0	1	0	0	0	0	1	0	0	0	1	1	0	0	0	1	0	0	0	0	0	0	0	0	0	1	0	0	0	0
CN(C)C1C(O)=C(C(N)=O)C(=O)C2(O)C(O)=C3C(=O)c4c(O)cccc4C(C)(O)C3C(O)C12.Cl	1	0	1	1	0	1	1	1	1	0	1	1	1	0	1	1	1	0	1	1	1	1	1	1	1	0	1	1	1	1	1	1	0	1	1	1	0	1	1	1	1	1	1	0	0	1	1	1	1
CN(C)C1C(O)=C(C(N)=O)C(=O)C2(O)C(O)=C3C(=O)c4c(O)ccc(Cl)c4C(C)(O)C3CC12.Cl	1	1	1	1	0	1	1	1	1	0	1	1	1	0	1	1	1	0	1	1	1	1	1	1	1	0	1	1	1	1	1	1	0	1	1	1	0	1	1	1	1	1	1	0	0	1	1	1	1
CC1c2cccc(O)c2C(=O)C2=C(O)C3(O)C(=O)C(C(N)=O)=C(O)C(N(C)C)C3C(O)C21.Cl	1	0	1	1	0	1	1	1	1	0	1	0	0	0	1	1	1	0	1	1	1	1	1	1	1	0	1	1	1	1	1	1	0	0	1	1	0	1	0	1	1	1	1	0	0	1	1	1	1
CN(C)c1ccc(O)c2c1CC1CC3C(N(C)C)C(O)=C(C(N)=O)C(=O)C3(O)C(O)=C1C2=O.Cl	1	0	1	1	0	1	1	1	1	0	1	0	0	0	1	1	1	0	1	1	1	1	1	1	1	1	1	1	1	1	1	1	1	0	1	1	1	1	0	1	1	1	1	0	0	1	1	1	1
CNC1C(OC2C(OC3C(O)C(O)C(NC(=N)N)C(O)C3NC(=N)N)OC(C)C2(O)CO)OC(CO)C(O)C1O.O=S(=O)(O)O	1	0	1	1	1	1	0	0	1	0	1	1	1	0	1	0	0	0	1	0	1	1	1	1	1	0	0	1	0	0	1	0	1	0	0	0	0	0	0	1	0	1	1	1	0	0	0	1	0
COC1(NC(=O)Cc2cccs2)C(=O)N2C(C(=O)[O-])=C(COC(N)=O)CSC21.[Na+]	0	1	0	1	0	1	1	0	1	1	1	1	0	1	1	1	0	1	1	0	0	1	1	1	0	1	1	1	1	1	0	1	1	1	1	1	1	1	0	1	0	1	1	1	0	0	1	1	0
CCCCCCCCCCCCCCCC[n+]1ccccc1.[Cl-]	1	0	0	0	0	1	0	0	0	0	0	1	0	0	0	0	0	0	0	0	0	0	0	0	0	0	0	0	0	0	0	0	0	0	0	0	0	0	0	0	0	0	0	0	0	0	0	0	0
COC1C=COC2(C)Oc3c(C)c(O)c4c(O)c(c(C=NN5CCN(C6CCCC6)CC5)c(O)c4c3C2=O)NC(=O)C(C)=CC=CC(C)C(O)C(C)C(O)C(C)C(OC(C)=O)C1C	1	0	1	1	1	1	0	1	1	0	1	1	1	1	0	1	1	0	1	1	1	0	1	1	1	1	1	1	0	1	1	1	1	1	1	0	1	1	1	0	1	1	1	1	1	0	0	0	1
CCC=C(C(=O)NC1C(=O)N2C(C(=O)OCOC(=O)C(C)(C)C)=C(COC(N)=O)CSC12)c1csc(N)n1.Cl	1	1	1	1	1	1	1	1	1	1	1	0	0	1	1	1	1	1	1	0	1	1	1	1	1	1	1	1	1	0	1	1	1	1	1	1	1	1	0	1	0	1	0	1	0	0	1	1	1
COC1C=COC2(C)Oc3c(C)c(O)c4c(O)c(c(C=NN5CCN(C)CC5)c(O)c4c3C2=O)NC(=O)C(C)=CC=CC(C)C(O)C(C)C(O)C(C)C(OC(C)=O)C1C	1	0	1	1	1	1	0	1	1	0	1	1	1	1	0	1	1	0	1	1	0	0	1	1	1	1	1	1	0	1	1	1	1	1	1	0	1	1	1	0	1	1	1	0	1	0	0	0	1
Cc1ccc(S(=O)(=O)O)cc1.NC1CCN(c2nc3c(cc2F)c(=O)c(C(=O)O)cn3-c2ccc(F)cc2F)C1.O	1	1	1	1	0	1	0	0	1	0	1	1	1	0	0	0	0	1	1	1	1	1	0	1	1	1	1	1	1	1	1	1	1	1	1	1	1	1	0	0	1	1	1	1	1	1	1	1	0
CCCCCCCCCCCCCCCC[N+](C)(C)Cc1ccccc1.[Cl-]	0	0	0	0	0	0	0	0	0	0	1	0	0	0	0	0	0	0	0	0	0	0	0	0	0	0	0	1	0	0	0	0	0	0	0	0	0	0	0	1	0	0	1	0	0	0	0	0	0
O=S(=O)(O)O.Oc1cccc2cccnc12	1	0	0	0	0	1	0	0	0	0	0	1	0	0	0	0	0	0	1	0	0	0	0	0	0	1	0	0	0	0	0	0	0	0	1	0	0	0	0	0	0	0	0	0	1	0	0	0	0
Oc1c(Cl)cc(Cl)c2cccnc12	1	0	0	0	0	1	0	0	1	0	0	1	0	0	0	0	1	0	0	0	1	0	0	0	0	1	1	0	0	0	0	0	0	0	1	0	0	0	0	0	0	1	0	0	1	0	0	0	0
Oc1c(Cl)cc(Cl)cc1Sc1cc(Cl)cc(Cl)c1O	0	0	0	0	0	0	0	0	1	1	0	0	0	0	0	0	1	0	0	0	1	0	0	0	0	1	1	0	0	0	0	0	0	0	0	0	0	0	0	0	0	0	0	0	0	0	0	0	1
CC1CC(C)C(=O)C(C(O)CC2CC(=O)NC(=O)C2)C1	0	0	0	0	0	0	0	0	0	0	0	0	0	0	0	0	1	0	0	0	0	0	0	0	0	0	0	1	0	0	0	0	0	0	0	0	0	0	0	0	0	1	0	0	0	0	0	0	0
CNC1CCC(c2ccc(Cl)c(Cl)c2)c2ccccc21.Cl	0	1	0	0	1	1	0	0	0	1	1	0	0	1	0	1	0	0	0	0	1	0	0	0	0	0	0	1	0	0	0	1	0	1	0	1	0	1	0	0	0	1	1	0	0	1	0	1	0
CC1(C)SC2C(NC(=O)C(NC(=O)N3CCNC3=O)c3ccccc3)C(=O)N2C1C(=O)[O-].[Na+]	0	1	0	0	1	1	0	1	1	1	1	0	0	1	1	0	1	1	1	0	1	1	1	0	0	1	1	1	1	1	0	1	1	1	0	1	1	0	0	1	0	0	1	1	1	0	0	1	0
CC(O)C(=O)O.CCOc1ccc2nc3cc(N)ccc3c(N)c2c1	1	0	0	0	0	1	1	0	0	0	0	1	0	0	1	0	0	0	0	0	0	0	0	0	0	1	0	0	0	1	0	0	0	0	1	0	0	0	0	0	0	0	0	0	1	0	0	0	0
O=C(O)C=CC(=O)O.OCCOCCN1CCN(C2=Nc3ccccc3Sc3ccccc32)CC1	1	1	0	0	1	1	0	0	0	0	1	1	0	0	1	1	1	1	0	0	0	1	0	1	0	0	0	1	0	0	0	0	0	1	1	0	0	1	0	1	0	1	1	0	0	0	0	1	1
CC(C(=O)O)c1ccc2c(c1)Cc1cccnc1O2	1	0	0	0	0	1	0	0	0	1	1	1	1	1	0	0	0	0	0	0	1	0	1	0	0	0	1	0	0	1	0	0	0	1	0	1	1	0	0	0	1	0	1	0	0	0	0	0	0
Cl.OC(c1cc(C(F)(F)F)nc2c(C(F)(F)F)cccc12)C1CCCCN1	1	0	0	0	0	1	0	0	1	1	0	1	1	0	0	0	1	1	1	1	1	1	0	1	0	1	1	1	0	1	1	0	0	1	1	0	0	1	0	0	0	0	0	0	1	1	0	0	0
CC(O)C1C(=O)N2C(C(=O)[O-])=C(SC3Cn4cnc[n+]4C3)C(C)C12	0	1	0	1	0	1	0	1	0	1	1	1	0	0	0	1	0	0	1	0	1	1	0	1	1	1	0	1	0	0	0	1	1	1	0	1	0	1	0	1	0	1	1	1	0	1	0	1	0
O=C(O)CN(CCN(CC(=O)O)CC(=O)O)CCN(CC(=O)O)CC(=O)O	0	0	0	0	0	0	0	0	0	0	0	0	0	0	0	0	0	0	0	0	0	1	0	0	0	0	0	0	0	0	0	0	0	0	0	0	0	0	0	0	0	0	0	0	0	0	0	0	0
CC1(C)C(C(=O)O)N2C(=O)CC2S1(=O)=O	0	1	0	0	0	1	0	1	1	1	1	0	0	0	1	0	1	1	1	1	1	1	0	0	1	1	1	1	1	0	0	0	1	0	0	1	1	0	1	1	0	0	1	0	0	0	0	1	0
Cn1nnnc1SCC1=C(C(=O)[O-])N2C(=O)C(NC(=O)C(OC=O)c3ccccc3)C2SC1.[Na+]	0	1	0	1	0	1	1	0	1	1	1	0	0	1	1	1	0	1	1	0	0	1	0	1	0	1	0	1	1	0	0	1	1	1	1	1	0	1	0	1	0	1	0	1	1	1	1	1	1
CS(=O)(=O)c1ccc(C(O)C(CO)NC(=O)C(Cl)Cl)cc1	0	0	0	0	0	0	0	0	1	0	1	0	0	1	0	0	0	0	0	1	0	1	0	1	0	0	0	0	0	0	1	0	1	0	0	0	0	0	0	0	0	0	0	0	0	0	0	0	0
Oc1c(Br)cc(Br)c2cccnc12	1	0	0	0	0	1	0	0	0	0	0	1	0	0	0	0	0	0	0	0	0	1	0	0	0	1	0	0	1	0	0	0	0	0	1	0	0	0	0	0	0	0	0	0	1	0	0	1	0
CCCCC(CC)CN1CN(CC(CC)CCCC)CC(C)(N)C1	0	0	1	0	1	0	0	1	0	0	0	0	0	0	0	0	0	0	0	0	0	0	0	1	0	0	0	1	0	0	0	1	0	1	0	0	0	0	0	0	0	0	1	1	1	0	1	0	0
COC1C(O)CC(=O)OC(C)CC=CC=CC(O)C(C)CC(CC=O)C1OC1OC(C)C(OC2CC(C)(O)C(OC(=O)CC(C)C)C(C)O2)C(N(C)C)C1O	1	0	1	0	0	1	0	0	0	0	1	0	1	0	1	1	0	0	0	0	1	0	0	1	1	0	0	1	0	0	1	0	1	0	0	1	0	1	0	1	1	0	1	0	0	0	0	0	1
CN(C)N=Nc1[nH]cnc1C(N)=O	1	0	0	0	0	1	0	0	0	0	1	0	0	0	1	1	0	1	1	0	0	1	0	0	0	0	0	0	0	0	0	0	1	0	0	0	0	0	0	1	1	0	0	0	1	0	0	0	0
CCC1OC(=O)C(C)C(OC2CC(C)(OC)C(O)C(C)O2)C(C)C(OC2OC(C)CC(N(C)C)C2O)C(C)(O)CC(C)C(=O)C(C)C(O)C1(C)O	1	0	1	0	0	1	0	0	0	0	1	0	1	0	1	1	0	0	0	0	1	0	0	1	1	0	0	1	0	0	0	0	0	0	0	1	0	0	0	1	1	1	1	0	0	0	0	0	0
Oc1ccc(Cl)cc1Cc1cc(Cl)ccc1O	1	0	0	0	0	0	0	0	1	0	0	0	0	0	0	0	1	0	0	0	1	0	0	0	0	0	0	0	0	0	0	0	0	0	0	1	0	0	0	0	0	1	0	0	0	0	0	0	0
CCN(CC)C(=S)SSC(=S)N(CC)CC	0	1	0	0	0	0	0	0	0	0	0	0	0	0	0	0	0	0	0	0	0	1	0	0	0	0	0	0	0	0	1	0	0	0	0	0	0	0	0	0	0	0	0	0	0	0	0	0	1
Oc1ccc(Cl)c2cccnc12	1	0	0	0	0	1	0	0	1	0	0	1	0	0	0	0	1	0	0	0	1	0	0	0	0	1	0	0	0	0	0	0	0	0	1	0	0	0	0	0	0	0	0	0	1	0	0	0	0
CCC1OC(=O)C(C)C(OC2CC(C)(OC)C(O)C(C)O2)C(C)C(OC2OC(C)CC(N(C)C)C2O)C(C)(O)CC(C)C2NC(COCCOC)OC(C2C)C1(C)O	1	0	1	1	0	1	1	1	0	0	1	0	1	0	1	1	0	0	0	0	1	1	0	1	1	0	0	1	0	0	0	0	1	1	0	1	0	0	0	1	1	0	1	0	0	0	0	0	0
CCCCCCCCNC(C)C(O)c1ccc(SC(C)C)cc1	0	0	0	0	0	0	0	0	1	0	0	0	0	1	0	0	0	0	0	0	0	1	0	1	0	0	0	1	0	0	0	0	0	0	1	0	0	0	0	0	0	0	0	0	0	0	0	0	0
COC1OC2OC3(C)CCC4C(C)CCC(C1C)C24OO3	1	0	0	0	0	1	0	0	1	0	1	0	1	1	1	0	0	0	0	0	1	1	0	1	1	0	0	0	0	0	1	0	0	0	1	1	0	0	1	0	1	0	0	1	0	0	0	0	0
CCCCCCNC(=O)n1cc(F)c(=O)[nH]c1=O	1	0	0	0	0	1	0	1	1	0	0	0	0	1	1	0	0	0	0	1	0	0	0	1	0	0	0	1	1	0	0	0	0	0	0	0	0	0	0	0	0	0	0	1	1	0	0	0	1
Oc1c(I)cc(Cl)c2cccnc12	1	0	1	0	0	1	0	0	1	0	0	1	0	0	0	0	1	0	0	0	1	0	0	0	0	1	0	0	0	1	0	0	0	0	1	0	0	0	0	0	0	0	0	0	1	0	0	0	0
Cc1cc(O)cc(C)c1Cl	0	0	0	0	0	0	0	0	1	0	0	0	0	0	0	0	1	0	0	0	1	0	1	0	1	0	0	0	0	0	0	1	0	0	0	0	0	1	0	0	0	0	0	0	0	0	0	0	0
CCCCCCc1ccc(O)cc1O	0	0	0	0	0	0	0	0	0	0	0	0	0	0	0	0	0	0	0	0	0	0	0	0	0	0	0	0	0	0	0	0	0	0	1	0	0	0	0	0	0	0	0	0	0	0	0	0	0
O=c1[nH]cc(F)c(=O)[nH]1	1	0	0	0	0	1	0	1	0	0	0	0	0	0	0	0	0	0	0	0	0	0	0	0	0	0	0	0	0	0	0	0	0	0	0	0	0	0	0	0	0	0	0	0	0	0	0	0	0
Nc1ccc2cc3ccc(N)cc3nc2c1.O=S(=O)(O)O	1	0	0	0	0	1	0	0	0	0	0	1	0	0	0	0	0	0	1	0	0	0	0	0	0	1	0	0	0	0	0	0	0	0	1	0	0	0	0	0	0	0	0	0	1	0	0	0	0
CN(C)C(=S)SSC(=S)N(C)C	0	1	0	0	0	0	0	0	0	0	0	0	0	0	0	0	0	0	0	0	0	1	0	0	0	0	0	0	0	0	1	0	0	0	0	0	0	0	0	0	0	0	0	0	0	0	0	0	1
C1CCC(C(CC2CCCCN2)C2CCCCC2)CC1.O=C(O)C=CC(=O)O	0	0	0	0	0	0	0	0	0	0	0	0	0	0	1	0	0	0	0	0	0	0	0	0	0	0	0	1	0	0	0	0	0	0	0	1	0	0	0	0	0	0	0	0	0	0	0	0	0
CC(=O)Oc1ccccc1C(=O)Nc1ncc([N+](=O)[O-])s1	0	1	0	0	1	1	1	1	0	0	1	1	0	0	0	0	1	0	0	1	0	1	0	0	1	0	0	0	0	0	1	0	1	0	0	1	0	1	1	0	0	1	1	0	1	0	0	0	0
CC(=CC(=O)OCCCCCCCCC(=O)O)CC1OCC(CC2OC2C(C)C(C)O)C(O)C1O	1	0	0	1	0	1	0	0	1	0	1	1	1	0	1	1	0	0	0	1	0	0	0	1	1	0	0	0	0	0	0	1	0	0	0	0	0	1	0	1	0	0	0	0	0	0	0	0	0
Cc1ccc2c(Br)cc(Br)c(OC(=O)c3ccccc3)c2n1	1	0	0	0	0	1	0	0	0	0	0	1	0	0	0	0	0	0	0	0	1	1	0	1	0	1	1	1	1	1	1	0	0	0	1	0	1	1	0	0	0	0	0	1	1	0	0	1	0
COc1ccccc1OCCNCC(O)COc1cccc2[nH]c3ccccc3c12.O=P(O)(O)O	1	0	1	0	0	1	1	0	0	0	0	1	0	0	0	0	0	0	0	0	1	1	0	0	0	1	0	1	0	0	0	0	0	0	1	0	0	1	0	0	0	0	0	0	1	0	0	0	1
O=C(Nc1ccccc1)c1ccccc1O	0	1	0	0	0	0	0	0	0	0	1	0	0	0	0	0	0	0	0	0	0	0	0	0	0	0	0	0	0	0	0	0	1	0	0	0	0	0	0	0	0	0	0	0	0	0	0	0	0
CCC1OC(=O)C(C)C(OC2CC(C)(OC)C(O)C(C)O2)C(C)C(OC2OC(C)CC(N(C)C)C2O)C(C)(OC)CC(C)C(=O)C(C)C(O)C1(C)O	1	0	1	0	0	1	0	0	0	0	1	0	1	0	1	1	0	0	0	0	1	0	0	1	1	0	0	1	0	0	0	0	0	0	0	1	0	0	0	1	1	1	1	0	0	0	0	0	0
Nc1nc(F)nc2c1ncn2C1OC(COP(=O)(O)O)C(O)C1O	1	0	1	0	1	1	1	0	1	0	1	0	1	0	1	1	1	0	1	0	1	1	1	1	1	0	0	0	1	1	1	0	1	0	0	0	0	1	0	1	1	0	0	1	1	0	1	1	0
Cc1nc2ccccc2n1Cc1ccc(Cl)cc1	1	0	0	0	0	1	1	0	0	0	0	0	0	1	1	0	0	0	0	0	1	0	0	0	0	0	0	0	0	0	0	0	0	0	1	0	0	0	0	1	0	0	1	0	0	0	0	1	0
COCC1=C(C(=O)OC(C)OC(=O)OC(C)C)N2C(=O)C(NC(=O)C(=NOC)c3csc(N)n3)C2SC1	1	1	0	1	0	1	1	1	1	1	0	0	0	1	1	1	1	1	1	1	0	1	1	1	0	1	1	1	1	0	1	1	1	1	1	1	1	1	0	1	1	1	1	1	1	0	1	1	1
CCCCCCCCCCCCCCCC(=O)OCC(NC(=O)C(Cl)Cl)C(O)c1ccc([N+](=O)[O-])cc1	0	0	1	0	0	0	0	0	1	0	1	0	1	0	0	1	0	0	0	0	0	1	0	1	0	0	0	0	0	0	0	0	1	0	0	0	0	0	0	0	0	0	0	0	1	0	0	0	0
O=C(Nc1cc(Cl)cc(Cl)c1O)c1c(O)c(Cl)cc(Cl)c1Cl	1	1	1	0	0	0	0	0	1	0	1	0	1	0	0	0	1	0	0	0	1	0	0	0	1	0	1	0	0	0	0	1	1	0	0	0	1	1	0	0	0	1	0	0	0	0	0	1	1
CC1CCC2C(C)C(=O)OC3OC4(C)CCC1C32OO4	1	0	1	0	1	1	0	0	1	0	1	0	1	1	1	1	0	0	0	0	0	1	0	1	1	0	0	0	0	0	1	0	0	0	1	1	0	0	1	0	1	0	0	1	0	0	0	0	0
COC(=O)NN=Cc1c[n+]([O-])c2ccccc2[n+]1[O-]	1	0	0	0	0	1	1	1	0	0	1	1	0	0	1	0	0	0	0	0	0	1	1	1	0	0	1	0	0	1	0	0	0	0	1	1	1	0	1	0	0	0	0	0	0	0	0	0	0
O=C1OC(CN2CCOCC2)CN1N=Cc1ccc([N+](=O)[O-])o1	1	1	1	0	0	0	1	0	0	0	0	0	1	0	0	0	0	0	0	0	0	1	1	0	0	0	0	1	1	0	0	0	1	1	0	0	1	0	0	0	0	0	1	1	1	0	1	0	0
IC(I)I	0	0	0	0	0	0	0	0	0	0	0	0	0	0	0	0	0	0	0	0	0	0	0	0	0	0	0	0	0	0	0	0	0	0	0	0	0	0	0	0	0	0	0	0	0	0	0	0	0
CC1(C)SC2C(NC(=O)Cc3ccccc3)C(=O)N2C1C(=O)[O-].[K+]	0	1	0	0	0	0	0	1	1	1	1	0	0	1	1	0	1	1	1	0	1	1	1	0	0	1	1	1	1	0	0	1	1	1	0	1	1	0	0	1	0	0	1	1	0	0	0	1	0
O=S(=O)([O-])c1cc(I)c(O)c2ncccc12.[Na+]	1	0	1	0	0	1	0	0	0	0	1	1	1	0	0	0	0	0	0	0	0	0	0	0	0	1	0	0	1	1	1	0	0	0	1	0	1	0	0	0	0	1	0	0	1	0	1	1	0
CCCCCCc1ccc(O)cc1O.Nc1c2ccccc2nc2ccccc12	1	0	0	0	0	1	0	0	0	0	0	1	0	0	1	0	0	0	0	0	0	0	0	0	0	1	0	0	0	0	0	0	0	0	1	0	0	0	0	0	0	0	0	0	1	0	0	0	0
CC1(C)SC2C(NC(=O)COc3ccccc3)C(=O)N2C1C(=O)[O-].[K+]	0	1	0	0	0	0	0	1	0	1	1	0	0	1	1	1	1	1	1	0	1	1	1	0	0	1	1	1	1	0	0	1	1	1	0	1	1	0	0	1	0	0	1	1	1	0	0	1	1
S=C=NCc1ccccc1	0	0	0	0	0	0	0	0	0	0	1	0	0	0	0	0	0	0	0	0	0	0	0	0	0	0	0	0	0	0	0	0	0	0	0	0	0	0	0	0	0	0	0	0	0	0	0	0	0
O=c1[nH]cnc2c1ncn2C1CCC(CO)O1	1	0	1	0	1	1	1	0	1	0	1	0	0	0	0	1	1	0	0	1	1	0	0	0	1	0	0	0	0	1	0	0	1	0	0	0	0	1	0	0	0	0	0	1	0	0	1	0	0
Cl.N=C(NN=Cc1ccc(Cl)cc1)NN=Cc1ccc(Cl)cc1	1	0	0	0	0	0	0	0	0	1	0	0	0	0	0	0	0	0	0	0	1	0	0	0	1	0	0	0	0	0	0	0	0	0	0	0	0	0	0	0	0	0	0	1	0	0	0	0	0
CCC1OC(=O)C(C)C(OC2CC(C)(OC)C(O)C(C)O2)C(C)C(OC2OC(C)CC(N(C)C)C2O)C(C)(O)CC(C)C(=NOCOCCOC)C(C)C(O)C1(C)O	1	1	1	0	0	1	0	0	0	0	1	0	1	0	1	1	0	0	0	0	1	0	0	1	1	0	0	1	0	1	0	0	0	0	0	1	0	0	0	1	1	0	1	0	0	1	0	0	0
Cc1cc(N)c2ccccc2[n+]1CCCCCCCCCC[n+]1c(C)cc(N)c2ccccc21.[Cl-].[Cl-]	1	0	0	0	1	1	0	1	0	0	0	1	0	1	1	0	0	0	0	0	0	0	1	0	0	1	0	0	0	0	0	0	0	0	1	0	0	0	1	0	0	0	0	1	1	0	0	0	0
NC(=O)c1cc[n+](CC2=C(C(=O)[O-])N3C(=O)C(NC(=O)Cc4cccs4)C3SC2)cc1	1	1	0	1	1	1	1	1	1	1	1	1	0	1	1	0	0	1	1	1	1	1	0	1	1	1	1	1	1	0	0	1	1	1	1	1	0	0	0	1	0	1	0	1	1	0	1	1	0
CC1CCC2C(C)C(O)OC3OC4(C)CCC1C32OO4	1	0	0	0	0	1	0	0	1	0	1	0	1	1	1	0	0	0	0	0	1	1	0	1	1	0	0	0	0	0	1	0	0	0	1	1	0	0	1	0	1	0	0	1	0	0	0	0	0
C[n+]1cc2c3c(ccc2c2ccc4cc5c(cc4c21)OCO5)OCO3.[Cl-]	1	0	1	0	1	1	1	0	0	1	0	1	0	1	0	0	0	0	0	0	0	0	1	0	0	1	0	0	0	0	0	0	1	0	1	0	0	0	0	0	0	1	0	0	1	0	0	0	0
CCC(=C(c1ccccc1)c1ccc(OCCN(C)C)cc1)c1ccccc1.O=C(O)CC(O)(CC(=O)O)C(=O)O	0	0	0	0	0	0	0	0	0	0	0	0	0	0	0	0	1	0	0	0	0	0	0	1	1	0	0	0	1	0	0	0	0	0	0	1	0	0	0	0	0	0	0	0	1	0	0	1	0
CS(=O)(=O)O.CSc1ccc2c(c1)C(N1CCN(C)CC1)Cc1ccccc1S2	0	0	0	0	1	0	0	0	1	0	1	1	1	0	0	0	1	0	1	0	0	1	0	1	0	0	0	1	0	0	0	0	0	0	0	1	0	1	0	1	0	1	1	0	0	0	1	1	1
Cc1cc(C(C#N)c2ccc(Cl)cc2)c(Cl)cc1NC(=O)c1cc(I)cc(I)c1O	0	1	0	0	0	1	1	0	0	0	1	0	0	1	0	1	1	1	1	0	1	1	1	1	1	0	0	0	0	1	0	1	1	0	0	1	1	0	0	1	0	1	0	0	0	1	0	1	0
NC(=O)c1ncn(C2OC(CO)C(O)C2O)n1	1	0	1	1	1	1	1	1	1	0	0	0	1	0	1	1	0	0	0	0	1	1	0	1	1	1	1	0	0	1	1	1	1	0	0	0	0	1	0	0	1	0	1	0	0	0	1	1	0
O=C(OCC1OC(OC(=O)c2cc(O)c(O)c(OC(=O)c3cc(O)c(O)c(O)c3)c2)C(OC(=O)c2cc(O)c(O)c(OC(=O)c3cc(O)c(O)c(O)c3)c2)C(OC(=O)c2cc(O)c(O)c(OC(=O)c3cc(O)c(O)c(O)c3)c2)C1OC(=O)c1cc(O)c(O)c(OC(=O)c2cc(O)c(O)c(O)c2)c1)c1cc(O)c(O)c(OC(=O)c2cc(O)c(O)c(O)c2)c1	1	1	0	1	0	1	0	0	1	1	1	1	1	0	1	0	1	1	0	1	1	0	1	1	1	0	1	1	0	1	1	1	0	0	1	1	1	0	1	1	1	1	1	0	1	0	0	0	1
O.O.O.O=C([O-])C1O[Sb]2OC(=O)C(O2)C(C(=O)[O-])O[Sb]2OC(=O)C1O2.[K+].[K+]	0	0	0	1	0	0	0	1	0	0	0	0	0	1	0	0	0	0	0	0	0	0	0	0	1	0	0	0	0	0	0	0	0	0	0	0	0	0	0	0	0	0	0	1	0	0	0	0	0
C[n+]1c2cc(N)ccc2cc2ccc(N)cc21.[Cl-]	1	0	0	0	0	1	0	1	0	0	0	1	0	1	0	0	0	0	0	0	0	0	1	0	0	1	0	0	0	0	0	0	0	0	1	0	0	0	0	0	0	0	0	0	1	0	0	0	0
O=C(O)C(S)C(S)C(=O)O	0	0	0	0	0	0	0	0	0	0	0	0	0	0	0	0	0	0	0	0	0	0	0	0	0	0	0	0	0	0	0	0	1	0	0	0	0	1	0	0	0	0	0	0	0	0	0	0	0
CCC1OC(=O)C(C)C(OC2CC(C)(OC)C(O)C(C)O2)C(C)C(OC2OC(C)CC(N(C)C)C2O)C(C)(O)CC(C)C(=O)C(C)C(O)C1(C)O.CCCCCCCCCCCCCCCCCC(=O)O	1	0	1	0	0	1	0	0	0	0	1	0	1	0	1	1	0	0	0	0	1	0	0	1	1	0	0	1	0	0	0	0	0	0	0	1	0	0	0	1	1	1	1	0	0	0	0	0	0
CCCCCCCCC=CCCCCCCCC(=O)[O-].[NH3+]CCO	0	0	0	0	0	0	0	0	0	0	0	0	0	0	0	1	0	0	0	0	0	0	0	0	1	0	0	0	0	0	0	0	0	0	0	0	0	0	0	0	0	0	0	0	0	0	0	0	0
CCC(=C(CC)c1ccc(O)cc1)c1ccc(O)cc1	0	0	0	0	0	0	0	0	0	0	0	0	0	0	0	0	1	0	0	1	0	0	0	0	1	0	0	0	0	0	0	0	0	0	0	0	0	0	0	0	0	0	0	0	0	0	0	0	0
CN(N=O)C(=O)NC1C(O)OC(CO)C(O)C1O	1	0	0	0	0	1	0	0	0	0	0	0	1	0	1	0	0	0	0	0	1	1	0	0	1	0	0	1	0	1	1	0	1	0	0	0	0	0	0	1	0	0	1	1	1	0	0	0	0
CN(C)C(CCOc1cccc2ccccc12)c1ccccc1.Cl	0	0	0	0	0	0	0	0	0	0	1	0	0	0	0	0	0	0	0	0	1	0	0	0	0	1	0	1	0	0	0	0	0	0	0	0	0	0	0	0	0	0	0	0	1	0	0	0	0
CCCCCc1c2c(cc(O)c1C(=O)O)OC(=O)c1c(cc(OC)cc1C(=O)CCCC)O2	1	0	0	0	0	1	1	1	0	1	1	0	0	1	0	0	0	1	0	0	0	0	1	1	1	0	1	1	0	1	1	1	0	1	1	0	1	0	1	1	1	1	1	0	1	0	1	1	0
COc1c2ccccc2nc2occc12	1	1	0	0	0	1	1	0	0	0	1	1	0	0	0	0	0	1	0	0	0	0	0	0	1	1	0	0	1	0	0	0	1	0	1	0	0	0	0	1	1	0	1	0	1	0	0	0	1
O=c1[nH]c2cc(Cl)ccc2o1	1	0	0	0	0	1	0	0	0	0	0	0	0	0	0	0	0	1	0	1	1	0	0	0	0	0	1	0	1	0	0	0	1	0	1	0	0	0	0	0	0	0	1	0	0	0	0	0	0
CC(=O)NCC1CN(c2ccc(N3CCOCC3)c(F)c2)C(=O)O1	0	0	1	0	0	1	1	0	0	0	0	0	0	0	0	0	0	0	0	0	0	0	0	1	1	0	0	1	0	0	0	0	1	1	0	0	1	1	0	0	1	0	1	1	1	1	1	0	0
COC1C(OC(N)=O)C(O)C(Oc2ccc3c([O-])c(NC(=O)c4ccc(O)c(CC=C(C)C)c4)c(=O)oc3c2C)OC1(C)C.[Na+]	1	1	0	0	0	1	1	0	1	0	1	0	1	0	1	1	0	1	1	0	1	1	1	1	1	1	1	1	1	1	1	1	1	1	1	0	1	1	0	0	1	1	1	0	1	0	1	1	1
CCOC(=O)CCC(=O)OC1C(OC2C(C)C(OC3CC(C)(OC)C(O)C(C)O3)C(C)C(=O)OC(CC)C(C)(O)C(O)C(C)C(=O)C(C)CC2(C)O)OC(C)CC1N(C)C	1	0	1	0	0	1	0	0	0	0	1	0	1	0	1	1	0	0	0	0	1	0	0	1	1	0	0	1	0	0	0	0	0	0	0	1	0	0	0	1	1	1	1	0	0	0	0	0	1
CN(C)CCCN1c2ccccc2Sc2ccc(C(F)(F)F)cc21.Cl	1	0	1	0	0	0	0	0	0	1	1	0	1	0	0	0	1	1	0	0	0	1	0	1	0	0	0	1	1	1	0	0	0	1	0	0	0	0	0	0	0	0	0	0	0	0	1	0	1
CCC(c1ccc(O)cc1)C(CC)c1ccc(O)cc1	0	0	0	0	1	0	0	0	0	0	0	0	0	0	0	0	0	0	0	0	0	0	0	0	1	0	0	1	0	1	0	0	0	0	0	1	0	0	0	0	1	0	0	0	0	0	0	0	0
Oc1cc2c(cc1O)C1c3ccc(O)c(O)c3OCC1(O)C2	1	1	0	1	1	0	0	0	0	1	0	0	0	1	0	0	0	0	0	1	0	0	0	0	0	0	0	0	0	0	0	1	0	0	0	1	1	1	0	0	0	1	1	0	1	0	0	1	0
COc1ccc(CC(N)C(=O)NC2C(CO)OC(n3cnc4c(N(C)C)ncnc43)C2O)cc1.Cl.Cl	1	0	0	0	1	1	1	1	1	0	1	0	1	0	1	1	1	1	1	0	1	1	1	1	1	1	0	1	1	1	0	0	1	0	0	0	0	1	0	1	0	1	1	1	1	0	1	1	0
O=C(O)c1cc(-c2ccc(F)cc2F)ccc1O	0	1	0	1	0	0	0	0	1	0	0	0	1	0	0	0	0	0	0	1	0	0	0	1	0	0	0	1	0	0	0	0	0	1	0	0	0	0	0	0	0	1	0	0	0	0	0	1	1
C=CC(C)(O)CCC1C(=C)CC(OC(C)=O)C2C(C)(C)CCCC12C	0	0	0	0	0	0	0	0	0	0	0	0	0	0	0	0	0	0	0	1	0	0	0	0	0	0	0	0	0	0	0	0	0	0	0	1	0	1	0	0	0	0	1	0	0	0	0	0	0
CN(C)CCOc1ccc(C(=C(CCCl)c2ccccc2)c2ccccc2)cc1.O=C(O)CC(O)(CC(=O)O)C(=O)O	0	0	0	0	0	0	0	0	0	0	0	0	0	0	0	0	1	0	0	0	0	0	0	1	1	0	0	0	1	0	0	0	0	0	0	1	0	0	0	0	0	0	0	0	1	0	0	1	0
CC(=O)OC12COC1CC(O)C1(C)C(=O)C(O)C3=C(C)C(OC(=O)C(O)C(NC(=O)OC(C)(C)C)c4ccccc4)CC(O)(C(OC(=O)c4ccccc4)C21)C3(C)C.O.O.O	1	1	1	1	0	1	1	0	1	1	1	1	1	0	1	1	0	0	1	1	1	0	1	1	1	0	1	1	1	1	1	0	0	1	1	1	0	1	1	1	0	1	0	1	0	0	0	0	1
CN(C)CCC=C1c2ccccc2Sc2ccc(Cl)cc21.Cl	0	0	0	0	0	0	0	0	0	0	0	0	0	0	0	0	0	0	0	1	1	0	0	1	1	0	0	1	1	0	0	0	1	0	0	1	0	1	1	0	0	1	0	0	0	0	0	1	1
CCC(C(=O)[O-])C1CCC(C)C(C(C)C(O)C(C)C(=O)C(CC)C2OC3(C=CC(O)C4(CCC(C)(C5CCC(O)(CC)C(C)O5)O4)O3)C(C)CC2C)O1.[Na+]	1	0	0	1	0	1	0	1	0	0	1	1	1	0	1	1	0	0	0	1	0	0	0	1	1	0	0	0	0	0	1	1	0	0	0	0	0	1	0	1	1	1	0	0	0	0	1	0	0
Nc1nnc(-c2cccc(Cl)c2Cl)c(N)n1	0	1	0	0	0	1	0	1	1	0	1	0	0	1	0	0	1	0	1	0	1	1	1	0	0	0	0	0	1	0	0	0	1	0	0	1	1	0	0	1	0	1	0	0	0	1	0	0	0
CC1(C)CCC2(C(=O)O)CCC3(C)C(=CCC4C5(C)CCC(O)C(C)(CO)C5CCC43C)C2C1	1	0	0	0	0	0	1	0	1	1	0	0	0	0	0	1	0	0	0	1	0	0	0	0	1	0	0	0	0	1	0	0	0	0	0	1	0	1	0	0	0	0	1	0	0	0	0	0	0
Oc1c(Cl)c(Cl)c(Cl)c(Cl)c1Cl	0	0	0	0	0	0	0	0	1	0	0	0	0	0	0	0	1	0	0	0	1	0	0	0	0	0	1	0	0	0	0	0	0	0	0	0	0	0	0	0	1	0	0	0	0	0	0	0	1
Clc1ccc(C(Cn2ccnc2)OCc2c(Cl)cccc2Cl)c(Cl)c1.O=[N+]([O-])O	0	0	0	0	0	1	0	0	1	0	0	0	0	0	0	0	0	0	0	1	1	1	1	1	1	0	0	0	0	1	1	1	0	0	1	1	0	0	1	0	0	0	0	0	1	0	0	1	0
CC=C(C)C(=O)OC1C(OC(C)=O)C2(CO)C(O)CC3(C)C(=CCC4C5(C)CCC(OC6OC(C(=O)O)C(OC7OC(CO)C(O)C(O)C7O)C(O)C6OC6OC(CO)C(O)C(O)C6O)C(C)(CO)C5CCC43C)C2CC1(C)C	1	0	1	1	0	1	1	0	1	0	1	1	1	0	1	1	0	0	0	1	1	0	0	1	1	1	0	1	0	1	1	0	0	0	0	1	0	1	0	1	0	0	1	0	0	0	0	0	1
CC(C)(O)c1ccccc1CCC(SCC1(CC(=O)[O-])CC1)c1cccc(C=Cc2ccc3ccc(Cl)cc3n2)c1.[Na+]	1	1	1	0	0	1	1	0	0	0	1	1	0	0	0	1	0	0	1	0	1	0	1	1	1	1	0	0	0	1	0	1	0	1	1	0	0	0	0	0	1	0	0	0	1	0	0	1	0
CCC(C)C(=O)OC1CC2(C)C(c3ccoc3)OC(=O)CC23OC2(C)OC34C(OC(C)=O)C3(O)C(OC(=O)C5(C)OC5C)C5(C)CC3(O)C(C)(C5CC(=O)OC)C14O2	1	1	1	1	1	1	0	0	1	0	1	0	1	0	1	1	0	0	0	1	1	1	1	1	1	1	0	0	1	0	1	1	0	0	1	1	0	0	0	1	1	1	1	1	0	1	1	1	1
COc1cc(O)cc(O)c1C(=O)c1ccccc1	1	1	0	0	0	0	0	0	0	1	0	0	0	1	0	0	0	0	0	0	0	0	0	0	0	0	0	0	0	0	0	0	0	0	1	1	1	0	0	0	0	0	0	0	1	0	0	0	0
CCCCC(CC)CCC(CC(C)C)OS(=O)(=O)[O-].[Na+]	0	0	0	0	0	0	0	0	0	0	0	0	0	0	0	0	0	0	1	0	0	0	1	0	0	0	0	0	0	0	0	0	0	0	0	0	0	0	0	0	0	0	0	0	0	0	0	0	0
Nc1nc2cc(Cl)ccc2o1	1	0	1	0	0	1	0	0	0	0	0	0	0	0	0	0	0	0	0	1	1	0	0	0	0	0	0	0	1	0	1	0	1	0	1	0	0	0	0	0	0	0	1	0	0	0	0	0	0
Cc1cc(O)ccc1Cl	0	0	0	0	0	0	0	0	1	0	0	0	0	0	0	0	1	0	0	0	1	0	0	0	1	0	0	0	0	0	0	1	0	0	0	0	0	1	0	0	0	0	0	0	0	0	0	0	0
CC1=CC(=O)C2=C(C)CCC3C(C)C(=O)OC3C12	0	0	1	0	0	0	0	0	1	0	0	0	1	0	0	1	1	0	0	0	0	1	0	1	1	0	0	0	0	0	1	0	1	0	0	1	0	1	1	0	0	0	0	0	0	0	0	0	0
CCC(C)C(N)C1=NC(C(=O)NC(CC(C)C)C(=O)NC(CCC(=O)O)C(=O)NC(C(=O)NCCCCC2NC(=O)C(CC(N)=O)NC(=O)C(CC(=O)O)NC(=O)C(Cc3c[nH]cn3)NC(=O)C(Cc3ccccc3)NC(=O)C(C(C)CC)NC(=O)C(CCCN)NC2=O)C(C)CC)CS1	1	1	1	0	1	1	1	1	1	1	1	1	1	1	1	0	1	1	1	0	0	1	1	0	1	1	0	1	0	0	0	0	1	1	0	0	0	0	1	0	0	1	1	1	0	0	0	1	0
Cc1c2oc3c(C)ccc(C(=O)OC(C)C4NC(=O)C(C(C)C)N(C)C(=O)CN(C)C(=O)C5CCCN5C(=O)C(C(C)C)NC4=O)c3nc-2c(C(=O)OC(C)C2NC(=O)C(C(C)C)N(C)C(=O)CN(C)C(=O)C3CCCN3C(=O)C(C(C)C)NC2=O)c(N)c1=O	1	1	0	1	1	1	0	0	1	1	1	1	1	1	1	1	0	1	1	1	1	1	1	1	1	1	1	1	1	1	1	1	1	1	1	0	1	1	1	0	1	0	1	1	1	1	0	0	1
CC1=CC2C(C(C)C)CCC(C)(O)C2CC1	0	0	0	0	0	0	1	0	1	0	0	0	0	0	0	0	0	0	0	0	0	0	0	0	1	0	0	0	0	0	0	0	0	0	0	1	0	1	0	0	0	0	0	0	0	0	0	0	0
C=C(c1ccc(C(=O)O)cc1)c1cc2c(cc1C)C(C)(C)CCC2(C)C	0	1	0	0	0	0	0	0	1	0	1	0	0	0	0	0	0	0	1	1	0	0	1	1	1	1	0	0	0	1	1	1	0	0	1	1	0	0	0	0	0	1	0	0	0	0	0	0	0
CC1=CC(=O)c2c(O)cccc2C1=O	1	0	0	0	0	1	0	0	1	0	1	0	0	0	0	0	0	1	0	0	0	0	1	0	0	0	0	0	0	0	0	1	0	0	0	0	0	0	0	0	1	1	0	0	0	0	1	1	0
CCOc1ccc(Cc2nccc3cc(OCC)c(OCC)cc23)cc1OCC.Cl	1	1	0	0	0	1	1	0	0	0	0	1	0	0	0	0	0	0	0	0	1	0	0	0	0	1	0	0	0	0	0	0	0	0	1	1	0	0	0	0	1	1	0	0	1	0	0	0	0
CN(C)CCN(Cc1ccccc1)c1ccccn1.O=C(O)CC(O)(CC(=O)O)C(=O)O	1	0	0	0	0	1	1	0	0	0	1	1	0	0	0	0	0	0	1	0	0	0	0	0	1	0	0	0	0	1	0	0	1	0	0	1	1	0	0	1	0	1	1	1	0	0	0	1	0
Oc1ccc2ccccc2c1	0	0	0	0	0	0	0	0	0	0	0	0	0	0	0	0	0	0	0	0	0	0	0	0	0	1	0	0	0	0	0	0	0	0	0	0	0	0	0	0	0	0	0	0	0	0	0	0	0
CCOC(=O)C1=C(C)NC(C)=C(C(=O)OC)C1c1cccc([N+](=O)[O-])c1	0	0	1	1	1	0	0	1	1	1	1	0	0	0	0	1	0	1	0	1	0	0	1	1	1	0	0	0	0	1	0	1	0	0	0	1	0	1	1	0	0	1	0	0	0	0	1	1	0
CN(C)CCCN1c2ccccc2Sc2ccc(Cl)cc21.Cl	0	0	1	1	0	0	0	0	0	1	1	0	1	0	0	0	1	1	0	0	1	0	0	1	1	0	0	1	1	1	0	0	0	0	0	0	1	0	0	0	0	0	0	0	0	0	1	1	1
CCC(C)C1OC2(C=CC1C)CC1CC(CC=C(C)C(OC3CC(OC)C(OC4CC(OC)C(O)C(C)O4)C(C)O3)C(C)C=CC=C3COC4C(O)C(C)=CC(C(=O)O1)C34O)O2	1	0	1	1	1	1	1	0	1	1	1	1	1	0	1	1	0	0	0	1	0	0	0	1	1	0	0	1	1	1	1	1	0	0	1	1	0	1	0	1	0	1	1	0	0	0	0	0	0
COc1cc(O)c2c(=O)c(OC)c(-c3ccc(OC)c(OC)c3)oc2c1	1	1	0	0	1	1	1	1	1	1	0	0	0	0	0	0	0	1	1	0	0	0	0	1	0	1	1	1	1	1	0	1	1	0	0	0	1	1	1	1	1	0	0	0	1	0	1	0	0
C=C(C)C1CC=C(C(=O)O)CC1	0	0	0	0	0	0	1	0	1	0	0	0	0	0	0	1	0	0	0	0	0	0	0	0	1	0	0	0	0	0	0	0	0	0	0	0	0	1	0	0	0	0	0	0	0	0	0	0	0
CCCCCC(=O)Cc1cc(O)cc(O)c1C(=O)Oc1cc(CC(=O)CCCCC)c(C(=O)O)c(OC)c1	1	0	0	0	0	1	1	0	0	0	1	0	1	0	0	0	0	0	0	0	0	0	0	1	1	0	0	1	0	0	0	1	0	0	1	0	1	1	0	0	0	1	0	0	1	0	1	1	1
COc1ccccc1-c1cc(=O)c2c(OC)cccc2o1	1	1	1	0	1	1	0	0	0	0	1	0	0	0	0	0	0	1	1	0	0	0	1	1	0	1	1	1	1	1	0	1	1	0	0	1	0	1	0	0	1	0	0	0	1	0	0	0	0
CC(C)(C)CC(C)(C)c1ccc(O)c(Cc2ccc(Cl)cc2Cl)c1	1	0	0	0	0	0	1	0	0	0	0	0	0	1	0	0	0	0	0	0	1	0	1	0	1	0	0	0	0	1	0	1	0	0	0	1	0	0	0	0	0	0	0	0	0	0	0	0	0
CCC(=O)Oc1ccc2c(c1)CCC1C2CCC2(C)C1CC(OC(=O)CC)C2OC(=O)CC	1	0	1	0	0	1	0	0	0	0	1	0	1	0	0	0	0	0	0	1	0	0	0	0	1	0	0	0	0	1	1	1	0	0	1	1	0	0	0	1	0	1	0	0	1	0	1	1	1
NCC1OC(OC2C(N)CC(N)C(O)C2OC2OC(CO)C(O)C2O)C(N)C(O)C1O.O=S(=O)(O)O	1	0	0	0	0	1	0	0	0	0	1	0	1	0	1	0	0	0	1	0	1	0	1	1	1	0	0	1	0	0	1	0	1	0	0	0	0	0	0	1	1	1	1	0	0	0	0	1	0
O=C(O)CC[N+](=O)[O-]	0	0	0	0	0	0	0	0	0	0	0	0	0	0	0	0	0	0	0	0	0	0	0	0	0	0	0	0	0	0	0	0	0	0	0	0	0	0	0	0	0	0	0	0	0	0	0	0	0
CCc1nc(N)nc(N)c1-c1ccc(Cl)cc1	1	1	0	0	0	1	0	0	0	0	0	1	0	1	1	0	0	0	1	0	1	0	0	0	0	0	0	1	1	1	0	0	1	0	0	0	1	0	0	1	0	0	0	0	1	1	0	0	0
CC1=CC(=O)c2ccccc2C1=O	1	0	0	0	0	1	0	0	1	0	1	0	0	0	0	0	0	1	0	0	0	0	1	0	0	0	0	0	0	0	0	1	0	0	0	0	0	0	0	0	0	1	0	0	0	0	1	1	0
CNC(C)C1CCC(N)C(OC2C(N)CC(N)C(OC3OCC(C)(O)C(NC)C3O)C2O)O1.O=S(=O)(O)O	1	0	0	0	0	1	0	0	0	0	1	0	1	0	1	0	0	0	1	0	1	0	1	1	1	0	0	1	0	0	0	0	0	0	0	0	0	0	0	1	0	0	1	0	0	0	0	0	0
CN(C)CCOC(C)(c1ccccc1)c1ccccn1.O=C(O)CCC(=O)O	1	0	0	0	0	1	0	0	1	0	0	1	0	0	0	0	0	0	0	0	0	0	0	1	1	0	0	0	0	0	0	0	0	0	1	1	0	0	1	0	1	1	0	0	1	0	0	0	1
O=C1C=CC(=O)c2c(O)cccc21	1	0	0	0	0	1	0	0	0	0	1	0	0	0	0	0	0	1	0	0	0	0	1	0	0	0	0	0	0	0	0	1	0	0	0	0	0	0	0	0	1	1	0	0	0	0	1	1	0
Clc1ccc2c(c1)C(N1CCNCC1)=Nc1ccccc1O2	1	0	1	0	1	0	0	0	1	1	1	0	0	1	0	1	1	0	0	0	1	1	0	0	0	0	0	0	0	0	0	0	0	1	1	1	0	1	1	1	1	1	1	0	0	0	0	1	1
COc1cc2c(cc1OC)C1C(=O)c3ccc4oc(C(C)C)cc4c3OC1CO2	1	1	1	0	1	0	1	1	1	1	0	1	1	0	0	0	0	1	0	0	0	0	1	0	1	1	1	1	1	1	0	1	1	1	0	1	1	1	0	1	1	0	0	1	1	0	0	0	0
CCOc1nc2cccc(C(=O)OC(C)OC(=O)OC3CCCCC3)c2n1Cc1ccc(-c2ccccc2-c2nnn[nH]2)cc1	1	1	0	1	1	1	1	0	1	1	0	0	0	1	1	1	0	0	1	1	0	1	1	1	0	1	1	1	0	0	1	1	0	1	1	1	0	0	1	1	0	0	1	0	1	0	1	1	0
COc1cc(C=Cc2ccc(O)cc2)cc(OC)c1	0	0	0	0	0	0	0	0	0	0	0	0	0	0	0	0	1	0	0	0	1	0	0	0	0	0	0	0	0	0	0	0	0	0	0	0	1	0	0	0	0	0	0	0	1	0	0	0	0
CC(C)=CCC1=C(O)C(=O)c2ccccc2C1=O	1	0	0	0	0	1	0	0	1	0	1	0	1	0	0	0	0	1	0	0	0	0	1	0	1	0	0	0	1	0	0	1	0	0	0	0	0	0	1	0	0	1	0	0	0	0	1	1	0
COc1cc(C)c(C=CC=CC=CC=CC(=O)O)c(C)c1C	0	0	0	0	0	0	0	0	0	0	0	0	1	0	0	0	0	0	0	0	0	0	1	0	0	0	0	0	0	0	0	0	0	0	0	0	0	1	0	0	0	0	0	0	1	0	0	0	0
C=CCOC(Cn1ccnc1)c1ccc(Cl)cc1Cl.O=S(=O)(O)O	0	0	0	0	0	1	0	0	1	0	0	0	0	0	0	0	0	0	1	1	1	1	1	1	1	0	0	0	0	1	1	1	0	0	1	1	0	0	1	0	0	0	0	0	0	0	0	1	0
CC(=O)OCC1=C(C(=O)[O-])N2C(=O)C(NC(=O)CSc3ccncc3)C2SC1.[Na+]	1	1	0	1	1	1	1	0	1	1	1	1	0	1	1	1	0	1	1	1	1	1	1	1	0	1	1	1	1	0	0	1	1	1	1	1	1	1	0	1	0	1	0	1	0	0	1	1	1
CC(C)c1nc(CN(C)C(=O)NC(C(=O)NC(Cc2ccccc2)CC(O)C(Cc2ccccc2)NC(=O)OCc2cncs2)C(C)C)cs1	0	1	1	0	1	1	0	0	1	0	1	0	0	0	0	1	1	0	1	0	1	0	0	1	0	0	0	1	1	1	0	0	1	1	1	0	1	0	1	1	0	1	1	1	1	0	0	1	0
CCN1CCCC1CNC(=O)c1cc(S(=O)(=O)CC)c(N)cc1OC	0	1	0	0	0	0	0	0	0	0	1	1	1	1	1	1	1	0	1	1	1	0	0	0	0	0	1	1	1	1	1	0	0	1	1	0	1	1	0	1	0	0	1	1	1	0	0	0	0
CC1(C)C(=O)C=CC2(C)C1CC(O)C1(C)C2CCC2(C)C(c3ccoc3)OC(=O)C3OC321	1	1	1	0	0	1	0	0	1	0	1	0	1	0	1	1	0	0	0	1	0	0	1	1	1	1	0	0	1	0	1	1	0	0	1	1	0	0	0	0	1	0	0	1	0	1	1	1	0
COc1ccccc1N1CCN(CC(O)COc2cccc3ccccc23)CC1	0	0	0	0	0	1	0	1	0	0	0	1	0	0	0	0	0	0	0	0	1	0	0	0	0	1	0	1	0	0	0	1	0	0	1	0	1	0	0	0	0	0	1	1	1	0	0	0	1
COc1ccccc1OCCNCC(O)COc1cccc2[nH]c3ccccc3c12	1	0	1	0	0	1	1	0	0	0	0	1	0	0	0	0	0	0	0	0	1	0	0	0	0	1	0	1	0	0	0	0	0	0	1	0	0	0	0	0	0	0	0	0	1	0	0	0	1
C#CCCCCCCCCCCCC(O)CC(O)CO	1	0	0	0	0	0	0	0	0	0	0	0	0	0	1	0	0	0	0	0	1	0	0	0	1	0	0	0	0	0	0	0	0	0	0	0	0	0	0	0	0	0	0	0	0	0	0	0	0
O=C(OC1Cc2c(O)cc(O)cc2OC1c1cc(O)c(O)c(O)c1)c1cc(O)c(O)c(O)c1	0	1	0	0	1	1	0	0	1	1	0	0	0	1	0	0	0	1	0	0	0	0	0	1	0	0	0	0	0	1	0	1	0	1	1	1	1	0	1	0	1	1	0	0	1	0	0	0	0
O=[N+]([O-])c1ccc(O)c([N+](=O)[O-])c1	0	0	0	0	0	0	0	0	0	0	0	0	0	0	0	0	0	0	0	0	0	0	0	0	0	0	0	0	0	1	0	0	0	1	0	0	0	0	0	0	0	0	0	0	0	0	0	0	0
COc1ccc(C=CC(=O)c2ccc(O)cc2O)cc1	0	0	0	0	0	0	0	0	0	0	0	0	0	0	0	0	0	0	0	0	0	0	0	0	0	0	0	0	0	0	0	0	0	1	0	0	0	0	0	0	0	1	0	0	1	0	0	0	0
CNc1ccccc1C(=O)O	0	0	0	0	0	0	0	0	0	0	0	0	0	0	0	1	0	0	0	0	0	0	0	1	0	0	0	0	0	0	0	0	0	0	0	0	0	0	0	0	0	0	0	0	0	0	0	0	0
CC(C)C(=O)Oc1ccc(CO)cc1C(CCN(C(C)C)C(C)C)c1ccccc1.O=C(O)C=CC(=O)O	1	0	0	0	0	1	0	0	0	1	0	0	0	0	1	0	0	0	0	0	1	0	1	1	0	0	0	1	0	1	1	1	0	0	0	1	0	0	0	0	0	1	0	0	1	0	0	1	0
CCN(CC)C(C)CN1c2ccccc2Sc2ccccc21.Cl	0	0	0	0	0	0	0	0	0	1	1	1	1	0	0	0	1	1	0	0	1	0	0	1	0	0	0	1	1	1	0	0	0	0	0	0	0	0	1	0	0	0	0	0	0	0	0	0	1
COc1c2ccoc2c(OC)c2oc(=O)ccc12	0	1	0	0	0	0	1	1	1	0	0	0	0	0	0	0	0	1	1	0	0	0	0	0	0	1	1	0	1	1	0	1	1	0	0	0	0	0	1	1	1	0	0	0	1	0	1	1	1
Nc1nc(N)c2nc(-c3ccccc3)c(N)nc2n1	1	1	0	0	0	1	0	1	1	0	0	1	0	1	0	0	0	0	1	1	1	1	0	1	0	1	0	0	1	0	0	0	1	0	1	1	1	0	1	1	0	0	0	0	0	1	1	0	0
COc1c(O)cc2oc3cc(O)c(CC=C(C)C)c(O)c3c(=O)c2c1CC=C(C)C	1	1	0	0	0	1	1	1	1	0	0	0	1	1	0	0	0	1	1	0	1	1	0	0	0	1	1	0	1	1	0	1	1	1	0	0	1	1	0	1	1	1	0	0	1	0	0	0	0
N#Cc1c(Cl)c(Cl)c(Cl)c(C#N)c1Cl	0	0	0	0	0	0	0	0	0	0	0	0	0	0	0	0	0	0	0	0	1	0	1	0	1	0	0	0	0	0	0	1	0	0	0	0	0	0	0	0	0	1	0	0	0	0	0	0	0
Cc1cn(C2C=CC(CO)O2)c(=O)[nH]c1=O	1	0	0	0	0	1	0	0	1	0	1	0	0	1	1	0	1	1	1	0	0	0	0	0	1	0	0	1	0	1	0	1	0	1	0	0	0	0	0	0	1	0	1	0	0	0	0	1	0
N#CC(c1ccc(Cl)cc1)c1c(Cl)cc(-n2ncc(=O)[nH]c2=O)cc1Cl	0	1	1	1	1	1	1	1	0	0	1	0	0	1	1	1	0	1	1	0	1	0	0	0	1	0	1	1	0	1	0	1	0	1	0	1	0	1	0	0	0	1	0	1	0	0	0	1	0
CCCC1CC(C(=O)NC(C(C)Cl)C2OC(SC)C(O)C(O)C2O)N(C)C1.Cl	1	1	0	0	0	1	1	1	1	0	1	1	1	1	1	0	1	1	0	0	1	1	0	1	1	0	1	1	0	1	0	0	1	1	0	0	0	0	0	1	0	0	1	1	1	0	0	1	0
Cc1ccc(-c2cc(C(F)(F)F)nn2-c2ccc(S(N)(=O)=O)cc2)cc1	1	1	1	1	0	1	0	0	1	0	1	0	0	0	0	0	1	0	1	1	1	0	1	0	0	0	1	1	0	0	1	1	0	1	0	0	1	0	0	1	1	0	0	1	0	0	1	0	0
COc1cc(OC)c2c(c1)OC(c1ccccc1)CC2=O	0	0	0	0	1	0	0	0	0	0	0	0	0	1	0	0	0	0	0	0	0	0	0	1	0	0	1	0	0	0	0	0	0	0	1	0	1	1	0	0	0	0	0	0	1	0	0	0	0
O=C(OCc1ccccc1)c1cccnc1	1	0	0	0	0	1	0	0	1	0	0	1	0	0	0	0	0	0	1	0	0	0	0	1	0	0	1	0	0	0	0	0	0	0	0	0	0	0	0	0	0	0	0	0	1	0	0	0	0
CC(Cc1cccc(C(F)(F)F)c1)NCCOC(=O)c1ccccc1.Cl	1	0	0	0	0	0	0	0	1	1	0	0	0	0	0	0	1	1	0	0	1	1	1	1	0	0	0	1	0	0	0	0	0	0	0	0	0	1	1	0	0	0	0	0	1	0	0	0	0
COC(C)(C)CCCC(C)CC=CC(C)=CC(=O)OC(C)C	0	0	0	0	0	0	0	0	1	0	0	0	1	0	0	1	0	0	0	1	0	0	0	0	1	0	0	0	0	0	0	0	0	0	0	0	0	0	0	0	0	0	0	0	0	0	0	0	0
C=C1C(CO)C(O)CC1n1cnc2c(=O)[nH]c(N)nc21.O	1	0	1	0	1	1	1	0	1	0	0	0	0	1	0	1	0	0	1	1	1	0	1	1	1	1	0	0	0	0	0	1	1	0	0	0	0	1	0	0	0	0	0	1	1	0	1	1	0
C#CC1(O)CCC2C3CCc4cc(O)ccc4C3CCC21C	0	0	0	0	0	0	0	0	0	0	1	0	0	0	1	0	0	0	0	1	0	0	0	1	1	0	0	0	0	1	0	1	0	0	1	1	0	0	0	0	0	1	0	0	0	0	1	1	0
COC1C(O)CC(=O)OC(C)CC=CC=CC(OC2CCC(N(C)C)C(C)O2)C(C)CC(CC=O)C1OC1OC(C)C(OC2CC(C)(O)C(O)C(C)O2)C(N(C)C)C1O	1	0	1	0	0	1	0	0	0	0	1	0	1	0	1	1	0	0	0	1	1	1	0	1	1	0	0	1	0	0	1	0	1	0	0	1	0	1	0	1	1	0	1	0	0	0	0	0	0
CSc1nc2cc(Cl)c(Oc3cccc(Cl)c3Cl)cc2[nH]1	1	0	0	0	0	1	0	0	1	0	0	1	0	1	0	0	1	0	1	0	1	0	0	0	1	0	1	0	0	0	0	0	0	1	1	0	1	0	0	0	1	0	0	0	0	1	0	0	1
CN(C)CCC=C1c2ccccc2C=Cc2ccccc21.Cl	1	1	0	0	0	0	0	0	0	0	0	0	0	0	0	0	0	0	1	0	0	0	1	1	1	0	0	1	1	0	0	0	0	0	0	1	0	0	0	0	0	0	0	0	0	0	0	0	0
O=C(O)Cc1ccc(-c2ccccc2)cc1	0	1	0	0	0	0	0	0	0	0	0	0	0	0	0	0	0	0	1	0	0	0	0	0	0	0	0	1	0	0	0	0	0	0	0	0	0	0	0	0	0	0	0	0	0	0	0	0	0
COc1c(-c2coc3cc4c(cc3c2=O)CC(O)C(C)(C)O4)ccc2c1C=CC(C)(C)O2	1	1	1	0	0	0	0	0	1	0	0	0	1	1	1	1	1	1	1	1	0	0	0	1	0	1	1	1	1	1	0	1	1	1	0	1	1	1	0	0	1	0	0	0	1	0	0	0	0
CC(CCC(=O)O)C1CCC2C3CCC4CC(O)CCC4(C)C3CCC12C	0	0	0	0	0	0	0	0	0	0	0	0	0	0	0	1	0	0	0	0	0	0	0	0	0	0	0	0	0	0	0	0	0	0	0	1	0	0	0	0	0	1	0	0	0	0	0	0	0
S=c1[nH]cnc2nc[nH]c12	1	0	0	0	0	1	0	0	0	0	0	0	0	0	0	0	0	0	0	0	1	0	0	0	0	0	0	0	0	0	0	0	0	0	0	0	0	0	1	0	0	0	0	0	0	0	0	0	0
O=C(C=Cc1ccccc1)c1ccc(O)cc1	0	0	0	0	0	0	0	0	0	0	0	0	0	0	0	0	0	0	0	0	0	0	0	0	0	0	0	0	0	0	0	0	0	1	0	0	0	0	0	0	0	1	0	0	0	0	0	0	0
Cc1ccccc1C(=O)Nc1ccc(C(=O)N2CCCC(O)c3cc(Cl)ccc32)c(C)c1	1	1	0	0	1	1	1	1	0	0	1	1	0	1	0	1	1	0	0	0	1	1	0	1	0	0	1	1	1	1	1	0	1	1	1	0	1	0	0	1	0	1	1	0	0	1	1	1	0
CNCC(O)c1ccc(O)cc1	0	0	0	0	0	0	0	0	1	0	0	0	0	0	0	0	0	0	0	0	0	0	0	1	0	0	0	0	0	0	0	0	0	0	0	0	0	0	0	0	0	0	0	0	0	0	0	0	0
O=c1c(O)c(-c2ccc(O)c(O)c2)oc2cc(O)ccc12	1	1	0	0	1	1	1	0	0	1	0	0	0	0	0	0	0	1	1	0	0	0	0	1	0	1	1	1	1	1	0	1	1	0	0	0	1	1	1	1	1	0	0	0	0	0	0	0	0
Cc1ccnc(NS(=O)(=O)c2ccc(N)cc2)n1	1	0	1	1	0	1	0	1	0	0	0	1	0	0	0	1	0	0	0	0	1	0	0	0	0	1	0	0	0	0	1	0	1	0	0	0	0	0	0	0	0	0	0	0	1	0	0	0	0
CCCCCCCCCCCC(CC1OC(=O)C1CCCCCC)OC(=O)C(CC(C)C)NC=O	1	0	1	0	0	0	0	0	0	0	1	0	1	0	1	1	0	0	0	0	0	1	0	0	1	0	1	1	1	0	0	0	0	0	0	0	0	0	0	0	0	0	0	0	1	0	0	0	0
C=C(C)C1CCC2(C)CCC3(C)C(CCC4C5(C)CCC(OC(C)=O)C(C)(C)C5CCC43C)C12	0	0	0	0	0	0	0	0	0	0	0	0	0	0	0	0	0	0	0	0	0	0	0	0	0	0	0	0	0	0	0	0	0	0	0	1	0	0	0	0	0	1	0	0	0	0	0	0	0
Cc1nc(-c2ccc(OCC(C)C)c(C#N)c2)sc1C(=O)O	1	1	0	0	0	1	0	1	0	1	0	0	0	0	1	1	1	0	0	0	1	0	0	0	1	0	1	0	1	0	1	0	1	1	0	0	0	0	0	1	1	1	1	1	1	0	0	0	1
N=C(N)NOCCC(N)C(=O)O	0	0	0	0	0	0	0	0	0	0	0	0	1	0	0	0	0	0	0	0	0	0	0	0	0	0	1	0	0	0	0	0	0	0	0	0	0	0	0	0	0	0	0	1	0	0	0	0	0
CCC(Cc1c(I)cc(I)c(N)c1I)C(=O)O	1	0	0	0	0	0	0	0	0	0	0	0	0	0	0	1	0	0	0	1	0	0	0	0	0	0	0	0	0	1	0	0	0	0	0	0	0	1	0	0	1	0	0	0	0	0	0	1	0
c1ccc2c(c1)[nH]c1cnccc12	1	0	1	0	0	1	0	0	1	0	0	1	1	0	0	0	0	0	0	0	0	0	0	1	0	1	0	0	0	0	0	0	0	0	1	0	0	0	0	0	0	0	0	0	1	0	0	0	0
CCC(=O)OCC(=O)C1(OC(=O)CC)C(C)CC2C3CCC4=CC(=O)C=CC4(C)C3(F)C(O)CC21C	1	0	1	1	0	0	0	0	1	0	0	0	1	0	1	1	1	0	0	0	0	0	0	0	1	0	0	0	0	1	0	0	0	0	0	1	0	1	1	0	0	1	0	0	1	0	0	1	1
N=C1NC(=O)N2CC12	0	0	1	0	0	1	0	0	0	0	0	0	0	0	0	0	0	0	0	0	0	0	0	0	0	0	1	1	0	1	0	0	0	1	0	1	1	0	0	0	0	0	0	1	1	0	0	1	0
CC(=O)Oc1ccc(C=Cc2cc(OC(C)=O)cc(OC(C)=O)c2)cc1	0	0	0	0	0	0	0	0	0	0	0	0	0	0	0	0	1	0	0	0	1	0	0	0	0	0	0	0	0	0	1	0	0	0	0	0	1	0	0	0	0	0	0	0	1	0	0	0	0
CN(Cc1cc(Br)cc(Br)c1N)C1CCCCC1.Cl	0	0	0	0	1	0	0	0	0	0	1	0	0	0	0	0	0	0	0	0	1	1	0	1	1	0	0	1	0	0	0	0	0	0	1	0	0	0	0	1	0	0	1	0	0	0	0	0	0
COc1ccc(-c2cc(=O)c3c(OC)c(OC)c(OC)c(OC)c3o2)cc1OC	1	1	0	0	1	1	1	1	0	0	0	0	0	0	0	0	0	1	1	0	0	0	0	1	0	1	1	1	1	1	0	1	1	0	0	1	1	1	1	1	1	1	0	0	1	0	0	0	1
O=C(O)CCCCCCCCCCCCC1C=CCC1	0	0	0	0	0	0	0	0	0	0	0	0	0	0	0	1	0	0	0	0	0	0	0	0	1	0	0	0	0	0	0	0	0	0	0	0	0	0	0	0	0	0	0	0	0	0	0	0	0
O=C(O)CCc1nc2ccccc2[nH]1	1	0	0	1	0	1	0	0	1	0	0	0	0	0	0	0	0	0	0	0	0	0	0	0	0	0	0	0	0	0	0	0	0	0	1	0	0	0	0	0	0	0	0	0	0	0	0	0	0
Cc1ccc(-c2nc3ccc(C)cn3c2CC(=O)N(C)C)cc1	1	1	1	0	0	1	0	1	1	1	1	1	0	1	0	0	0	1	1	0	0	0	0	0	0	0	1	0	0	1	0	0	1	0	1	0	1	0	0	1	0	0	1	1	1	0	0	1	0
COc1cc(NC(C)CCCN)c2ncccc2c1.O=P(O)(O)O.O=P(O)(O)O	1	0	0	0	0	1	1	0	0	0	1	1	0	0	0	0	1	1	0	0	0	1	0	0	0	1	0	0	0	1	0	0	0	0	1	0	0	1	0	0	0	0	0	0	1	0	0	0	0
CC(CN1c2ccccc2Sc2ccccc21)N(C)C.Cl	0	0	0	0	0	0	0	0	0	1	1	1	1	0	0	0	1	1	0	0	1	0	0	1	0	0	0	1	1	1	0	0	0	0	0	0	0	0	1	0	0	0	0	0	0	0	0	0	1
O=C([O-])CCCc1ccccc1.[Na+]	0	0	0	0	0	0	0	0	0	0	0	0	0	0	0	0	0	0	0	0	0	0	0	0	0	0	0	0	0	0	0	0	0	0	0	0	0	0	0	0	0	0	0	0	0	0	0	0	0
CNC(=O)Oc1ccc2c(c1)C1(C)CCN(C)C1N2C.O=S(=O)(O)O	0	0	0	0	0	1	0	0	1	0	0	0	1	1	1	1	1	0	1	0	0	0	1	1	1	1	0	1	1	1	1	1	0	1	1	0	1	0	1	0	0	1	1	1	1	1	1	1	1
COc1ccc2c(c1)OCC(Cc1ccc(OC)c(O)c1)C2=O	0	1	0	1	0	0	0	0	0	0	0	0	0	0	0	0	0	0	0	1	0	0	0	0	0	0	0	0	0	0	0	0	0	0	0	0	1	0	0	0	0	0	0	0	1	0	0	0	0
O=c1oc2c(O)c(O)cc3c(=O)oc4c(O)c(O)cc1c4c23	0	1	0	0	0	0	1	0	1	0	0	0	1	0	0	0	0	1	1	0	0	0	1	0	0	1	1	0	1	1	0	1	1	0	0	0	0	1	1	1	1	0	0	0	0	0	0	0	1
CCCOc1ccc(C(=O)OCCN(CC)CC)cc1N.Cl	0	0	0	0	0	0	0	0	1	1	0	0	0	0	0	0	0	0	0	0	1	0	0	1	0	0	0	0	0	0	0	0	0	0	1	0	0	0	1	0	0	0	0	0	1	0	0	0	0
CC(=O)C1C(=O)C=C(C)OC1=O	0	0	1	0	0	0	0	0	0	1	0	1	0	0	0	1	0	0	0	1	0	1	0	0	1	0	0	0	1	0	0	0	0	1	1	0	0	0	0	0	0	1	0	0	0	0	0	0	0
CC(=O)O.Cc1c(-c2ccc(O)cc2)n(Cc2ccc(OCCN3CCCCCC3)cc2)c2ccc(O)cc12	1	1	0	0	0	1	1	0	1	0	0	1	0	0	0	0	0	0	0	0	0	1	0	1	0	1	1	1	0	0	0	0	0	1	1	0	1	0	0	1	0	1	0	0	1	0	0	0	1
O=c1n(Cl)c(=O)n(Cl)c(=O)n1Cl	0	0	1	0	0	1	0	0	0	0	0	0	0	0	0	0	1	0	0	0	0	0	0	0	1	0	0	0	0	0	0	0	0	0	0	0	0	0	1	0	0	0	0	0	0	0	0	0	0
COc1c(O)cccc1O	0	0	0	0	0	0	0	0	0	0	0	0	0	0	0	0	0	0	0	0	0	0	0	0	0	0	0	0	0	0	0	1	0	0	0	1	0	0	0	0	0	0	0	0	1	0	0	0	0
CCOc1cc(CC(=O)NC(CC(C)C)c2ccccc2N2CCCCC2)ccc1C(=O)O	0	0	0	0	0	1	0	0	1	0	1	1	0	1	0	1	0	0	1	1	0	1	0	1	0	0	0	1	0	0	1	1	0	1	1	0	1	1	0	1	0	1	1	1	1	0	1	0	0
CC(C)CCCC(C)C1CCC2C3CC(=O)C4CC(O)CCC4(C)C3CCC12C	0	0	0	0	0	0	0	0	0	0	0	0	0	0	0	0	0	0	0	0	0	0	0	0	0	0	0	0	0	0	0	0	0	0	0	1	0	0	0	0	0	1	0	0	0	0	0	0	0
CN1CCN(CCCN2c3ccccc3Sc3ccc(Cl)cc32)CC1.O=S(=O)(O)CCS(=O)(=O)O	0	0	1	1	0	0	0	0	0	1	1	0	1	0	0	0	1	1	0	0	1	0	0	1	1	0	0	1	1	1	0	0	0	0	0	0	1	0	0	0	0	0	1	1	0	0	1	1	1
Cl.Fc1ccc(C2CCNCC2COc2ccc3c(c2)OCO3)cc1	0	0	0	1	0	0	0	0	0	0	0	0	0	0	1	0	1	0	0	1	1	0	1	0	1	0	0	1	0	1	0	0	0	0	0	0	1	0	0	0	0	1	0	0	1	0	0	0	1
COc1ccc2cc1Oc1ccc(cc1)CC1c3c(cc4c(c3Oc3cc5c(cc3OC)CCN(C)C5C2)OCO4)CCN1C	0	0	0	0	1	0	0	1	1	1	1	0	0	1	0	1	0	0	0	0	0	0	0	0	0	0	0	1	0	0	1	1	0	1	1	1	1	0	1	1	1	1	1	0	1	1	1	0	0
COC1CC(OC2C(C)=CCC3CC(CC4(CCC(C)C(C5CCCCC5)O4)O3)OC(=O)C3C=C(C)C(=NO)C4OCC(=CC=CC2C)C34O)OC(C)C1O	1	0	1	0	1	1	1	0	1	1	1	1	1	0	1	1	0	1	0	1	1	0	0	1	1	0	0	1	1	1	1	0	1	0	1	1	1	1	1	1	0	1	1	1	0	1	1	0	1
COc1cc(C=CC(=O)O)ccc1O	0	1	0	0	0	0	0	0	0	0	0	0	0	0	0	0	1	0	0	0	1	0	0	0	0	0	0	0	1	0	0	0	0	1	0	0	0	0	0	0	0	0	0	0	1	0	0	0	0
CCC(c1cccc(O)c1)C(C)CN(C)C.Cl	0	0	0	0	0	0	0	0	0	0	0	0	0	0	1	0	1	0	0	1	0	0	0	1	1	0	0	1	0	1	0	0	0	0	0	0	0	0	0	0	0	1	0	0	0	0	0	0	0
CC(C)NCC(O)c1cc(O)cc(O)c1	0	0	0	0	0	0	0	0	1	0	0	0	0	0	0	0	0	0	0	0	0	0	0	1	0	0	0	0	0	0	0	0	0	0	0	0	0	0	0	0	0	1	1	0	0	0	0	0	0
C#CCCCCCCCCCCCC(O)CC(O)COC(C)=O	1	0	0	0	0	1	0	0	0	0	0	0	0	0	1	0	0	0	0	0	1	0	0	0	1	0	0	0	0	0	0	0	0	0	0	0	0	0	0	0	0	0	0	0	0	0	0	0	0
COC(=O)C1=C(C)NC(C)=C(C(=O)OCC(C)C)C1c1ccccc1[N+](=O)[O-]	0	0	1	1	1	0	0	1	1	1	1	1	0	0	0	1	0	1	0	1	0	0	1	1	1	0	0	0	1	1	0	1	0	0	0	1	0	1	1	0	0	1	0	0	0	0	1	0	0
CCCCCC1C(=O)OC(C)C(NC(=O)c2cccc(NC=O)c2O)C(=O)OC(C)C1OC(=O)CC(C)C	1	1	1	0	0	1	0	0	0	0	1	0	1	0	1	1	1	0	0	0	0	1	0	0	1	0	1	1	1	0	0	1	1	0	0	0	0	1	1	1	0	0	1	0	1	0	0	0	1
CN1C(=O)C(O)N=C(c2ccccc2)c2cc(Cl)ccc21	1	1	1	1	0	1	0	0	0	0	0	1	0	1	0	1	1	0	0	1	1	0	0	1	1	1	1	0	0	1	0	0	0	1	0	1	1	0	1	0	0	1	0	1	0	0	0	1	0
COc1cc2c(=O)c(-c3ccc4c(c3)OCO4)coc2c2c1OC(C)(C)C=C2	1	1	0	0	0	0	1	1	1	0	1	0	1	1	0	0	1	1	1	0	1	1	1	1	0	1	1	1	1	1	0	1	1	1	1	0	1	1	0	1	1	0	0	0	1	0	0	0	0
COc1cccc(C(=O)c2ccccc2)c1	0	0	0	0	0	0	0	0	0	0	0	0	0	0	0	0	0	0	0	0	1	0	0	0	0	0	0	0	0	0	0	0	0	0	0	1	0	0	0	0	1	0	0	0	1	0	0	0	0
Clc1ccc(C(c2ccccc2Cl)C(Cl)Cl)cc1	0	0	0	0	0	1	1	0	0	0	0	0	1	1	0	0	0	0	0	0	1	0	0	1	1	0	0	0	0	1	0	1	0	1	0	1	0	0	0	0	0	1	0	0	0	0	0	1	0
O=C(OCC(O)CO)c1ccccc1Nc1ccnc2cc(Cl)ccc12	1	0	0	0	1	1	0	0	1	1	0	1	1	0	1	0	0	0	0	1	1	0	0	1	0	1	0	0	0	0	1	0	0	1	1	0	0	0	1	0	1	0	0	0	1	0	0	1	0
Cl.NC(Cc1ccc(O)cc1)C(=O)O	0	0	0	0	0	0	0	0	1	0	1	0	0	0	0	0	0	1	0	0	0	0	0	0	0	0	0	0	0	0	0	0	0	0	0	0	0	0	0	0	0	0	0	0	0	0	0	0	0
CC1(C)OC2COC3(COS(N)(=O)=O)OC(C)(C)OC3C2O1	1	0	1	1	0	1	1	1	0	0	1	1	1	0	1	0	0	0	0	0	1	0	0	1	1	1	0	1	0	0	1	0	0	0	0	0	0	0	0	1	1	0	1	0	0	0	0	0	0
COc1ccc2c(=O)ccoc2c1	0	1	0	0	0	0	0	0	0	0	0	0	0	0	0	0	0	1	0	0	0	0	0	0	0	1	1	0	1	1	0	1	1	0	0	0	0	1	0	0	1	0	0	0	1	0	0	0	0
O=c1c(-c2ccc(O)cc2)coc2c(C3OC(CO)C(O)C(O)C3O)c(O)ccc12	1	1	0	0	0	1	0	1	1	0	0	0	1	0	1	0	1	1	1	1	1	0	1	1	1	1	1	1	1	1	1	1	1	1	1	1	1	1	1	1	1	1	0	1	0	1	1	1	0
CCOC(=O)C(CCc1ccccc1)NC(C)C(=O)N1Cc2cc(OC)c(OC)cc2CC1C(=O)O.Cl	1	1	1	0	0	0	0	0	1	0	1	0	0	0	1	1	1	1	1	0	1	1	0	0	0	1	1	1	0	0	0	1	1	1	0	0	0	1	1	1	0	1	1	1	1	1	0	0	0
CCCCC(CC)COC(=O)c1ccccc1O	0	0	0	0	0	0	0	0	1	1	0	0	0	0	0	0	0	1	1	0	0	0	0	1	0	0	0	0	0	0	0	0	0	0	0	0	0	0	1	1	0	1	0	0	0	0	0	0	0
COc1ccc(-c2coc3cc(OC)cc(OC)c3c2=O)cc1	1	1	0	1	0	0	0	0	0	0	0	0	1	0	0	0	1	1	1	0	0	0	0	1	0	1	1	1	1	1	0	1	1	1	0	0	1	1	0	0	1	0	0	0	1	0	0	0	0
CC1=CC2C(CC1=O)C2(C)C	0	0	0	0	0	0	1	0	1	0	0	0	0	0	1	0	0	0	0	1	1	0	0	0	1	0	0	0	0	0	0	0	1	0	0	1	0	1	0	1	0	0	0	0	0	0	0	0	0
CCOC(=O)N1CCC(=C2c3ccc(Cl)cc3CCc3cccnc32)CC1	1	1	0	0	1	1	1	0	0	0	1	1	0	0	0	0	0	0	1	0	1	1	1	1	1	0	1	1	1	0	0	1	0	1	1	1	0	0	0	1	1	1	0	1	0	0	0	0	1
O=C(O)c1ccc2c(c1)OCO2	0	0	0	0	0	0	0	0	0	0	0	0	0	0	0	0	0	1	0	0	0	0	0	1	0	0	0	0	0	0	0	0	0	0	0	0	0	0	0	0	1	1	0	0	1	0	0	0	0
CCCC(C)C1(CC)C(=O)N=C([S-])NC1=O.[Na+]	0	0	1	0	0	0	0	0	0	0	0	1	0	0	0	0	1	0	0	0	0	1	0	1	1	0	1	1	0	1	1	0	1	1	0	1	0	0	0	0	0	0	1	0	0	0	0	0	0
CC(O)(CC(=O)O)CC(=O)O	0	0	0	0	0	0	0	0	0	0	0	0	0	0	0	0	0	0	0	0	0	0	0	0	1	0	0	0	0	0	0	0	0	0	0	0	0	0	0	0	0	0	0	0	0	0	0	0	0
Nc1ccc(S(=O)(=O)Nc2ccnn2-c2ccccc2)cc1	1	0	1	1	0	1	0	1	0	0	1	0	0	1	0	0	0	0	0	1	1	0	0	0	0	1	1	1	0	0	1	0	1	1	0	0	0	0	0	0	0	0	0	1	0	0	1	1	1
COc1ccc(C(C)C(=O)c2ccc(O)cc2O)cc1	0	0	0	0	1	0	0	0	0	0	0	0	0	0	0	0	0	0	0	0	0	0	0	0	0	0	0	1	0	1	0	0	0	1	0	1	0	0	0	0	1	0	0	0	1	0	0	0	0
CCCCOc1ccc(CC(=O)NO)cc1	0	0	0	0	0	0	0	0	1	0	0	0	0	0	0	0	0	0	0	0	0	0	0	0	0	0	0	0	0	0	0	0	0	0	0	0	0	0	0	0	0	0	0	0	1	0	0	0	0
CCC(C)C(C(=O)OCC[N+](C)(CC)CC)c1ccccc1.[Br-]	0	0	1	0	0	0	0	0	0	0	0	0	1	0	0	0	0	0	0	1	0	0	1	0	1	0	0	0	0	1	0	0	0	0	1	0	0	0	0	0	0	0	0	0	1	0	0	1	0
CCCCCCCCCCCCCCCC(=O)OCC=C(C)C=CC=C(C)C=CC1=C(C)CCCC1(C)C	0	0	1	0	0	0	1	0	1	0	0	1	1	1	0	1	1	0	0	1	0	0	0	0	1	0	0	0	0	1	1	0	0	0	0	0	0	1	0	0	0	0	0	0	0	0	0	0	0
Nc1nc2ncc(=O)[nH]c2c(=O)[nH]1	1	0	0	0	1	1	1	0	0	1	0	1	0	1	0	0	0	0	1	1	1	1	0	1	1	1	0	0	0	0	0	1	0	0	0	0	0	0	0	0	0	0	0	0	0	0	0	0	0
CC(CCC(=O)O)C1CCC2C3CCC4CC(O)CCC4(C)C3CC(O)C12C	0	0	0	0	0	0	0	0	0	0	0	0	0	0	0	1	0	0	0	0	0	0	0	0	0	0	0	0	0	0	0	0	0	0	0	1	0	0	0	0	0	1	0	0	0	0	0	0	0
CC(=O)NC(Cc1ccccc1)C(=O)O	0	0	0	0	0	0	0	0	1	0	1	0	0	0	0	0	0	1	0	0	0	1	0	0	0	0	0	0	0	0	0	0	1	0	0	0	0	0	1	0	0	0	0	0	0	0	0	0	0
CC(C)c1cccc(C(C)C)c1O	0	0	0	0	0	0	0	1	0	0	0	0	0	0	0	0	0	0	0	0	0	0	1	0	0	0	0	0	0	1	0	0	0	0	0	0	0	0	0	0	0	0	0	0	0	0	0	0	0
CCCCOCCOCCOCc1cc2c(cc1CCC)OCO2	0	0	0	0	0	1	1	0	1	0	0	0	0	0	0	0	0	0	0	0	0	0	0	1	0	1	0	0	0	0	0	1	0	0	0	0	0	0	1	0	0	1	0	0	1	0	0	0	0
CCN(CC)CCOc1ccc(C(=C(Cl)c2ccccc2)c2ccccc2)cc1.O=C(O)CC(O)(CC(=O)O)C(=O)O	0	0	0	0	0	0	0	0	0	0	0	0	0	0	0	0	0	0	0	0	0	0	0	1	1	0	0	0	0	0	0	0	0	0	0	1	0	0	0	1	0	0	0	0	1	0	0	1	0
COc1ccc(-n2nc(CCC(=O)N(C)O)cc2-c2ccc(Cl)cc2)cc1	1	1	0	0	0	0	0	0	1	0	1	0	0	0	0	0	0	0	0	1	1	0	1	0	0	0	1	1	0	0	0	1	0	1	1	0	1	0	0	1	1	0	0	1	1	1	0	0	0
Nc1nc(S)c2nc[nH]c2n1	1	0	0	0	0	1	0	0	0	0	0	0	1	0	0	0	0	1	1	0	1	0	0	1	0	1	0	0	1	0	0	0	0	0	0	0	0	0	0	0	0	1	0	0	0	0	0	0	0
COc1ccc(C(C)=O)c(O)c1	0	0	0	0	0	0	0	0	0	0	0	0	0	0	0	0	0	0	0	0	0	0	0	0	0	0	0	0	0	0	0	0	0	0	0	0	1	0	0	0	0	0	0	0	1	0	0	0	0
CC(C)c1cc2c(c(O)c1O)C1(C(=O)O)CCCC(C)(C)C1CC2	0	0	0	0	0	0	0	1	0	0	1	0	1	1	0	1	0	0	0	1	0	0	1	0	1	0	0	0	0	1	1	1	0	0	1	1	1	0	0	0	0	1	0	0	0	1	0	1	1
O=C([O-])c1ccccc1-c1c2cc(I)c(=O)c(I)c-2oc2c(I)c([O-])c(I)cc12.[Na+].[Na+]	1	1	1	1	1	1	0	0	0	1	1	1	1	0	0	0	0	1	1	1	0	1	1	1	1	1	1	1	1	1	1	1	1	0	1	0	1	1	0	1	1	1	0	0	1	1	0	0	0
COC1C(C(=O)O)OC(C)C(O)C1O.COC1OC(C(=O)O)C(O)C(O)C1O	1	0	0	0	0	1	0	0	0	0	1	0	1	0	1	1	0	0	0	0	1	0	0	1	1	1	0	1	0	0	1	0	0	0	0	0	0	0	0	1	0	0	1	0	0	0	0	0	1
C[N+](C)(C)CCCCCC[N+](C)(C)C.[Br-].[Br-]	0	0	0	0	0	0	0	0	0	0	0	0	0	0	0	0	0	0	0	0	0	0	0	0	0	0	0	1	0	0	0	0	0	0	0	0	0	0	0	0	0	0	0	0	0	0	0	0	0
CC12CCC3C(CCC4CC(=O)CCC43C)C1CCC2=O	0	0	0	0	0	0	0	0	0	0	0	0	0	0	0	0	0	0	0	0	0	0	0	0	0	0	0	0	0	0	0	0	0	0	0	1	0	0	0	0	0	1	0	0	0	0	0	0	0
CC(C)(C)NCC(O)COc1ccccc1C1CCCC1.O=S(=O)(O)O	0	0	0	0	0	0	0	1	0	0	0	0	0	0	0	0	0	0	1	0	1	0	0	0	1	0	0	1	0	1	0	0	0	0	1	0	0	0	0	0	0	0	0	0	1	0	0	0	1
CC(=O)c1c(O)cc(O)cc1O	0	0	0	0	0	0	0	0	0	0	0	0	0	1	0	0	0	0	0	0	0	0	0	0	0	0	0	0	0	0	0	0	0	0	0	0	0	0	0	0	0	0	0	0	0	0	0	0	0
CCCCCCCCCCCCCCCC(=O)OC1C(SC)OC(C(NC(=O)C2CC(CCC)CN2C)C(C)Cl)C(O)C1O.Cl	1	1	1	0	0	1	1	1	1	0	1	1	1	1	1	1	1	1	0	0	1	1	0	1	1	0	1	1	0	1	1	0	1	1	0	0	0	0	0	1	0	0	1	1	1	0	0	1	1
CN1CCCCC1c1ccc(-c2cccnc2)nc1.Cl	1	1	0	0	0	1	0	0	0	0	1	1	0	0	0	0	0	0	1	0	0	0	0	0	0	0	1	1	0	0	0	0	0	0	1	0	1	1	0	1	0	0	1	0	0	0	1	0	0
CC(C)NCC(O)c1ccc2ccccc2c1.Cl	0	0	0	0	0	0	0	0	1	0	0	0	1	0	0	0	0	0	0	0	0	0	0	1	0	1	0	0	0	1	0	0	0	0	0	0	0	0	0	0	0	0	0	0	0	0	0	0	0
CC(O)C(=O)[O-].[Na+]	0	0	0	0	0	0	0	0	0	0	0	0	0	0	0	0	0	0	0	0	0	0	0	0	0	0	0	0	0	0	0	0	0	0	0	0	0	0	0	0	0	0	0	0	0	0	0	0	0
CCC1OC(=O)CC(O)C(C)C(OC2OC(C)C(O)C(N(C)C)C2O)C(CCN2CC(C)CC(C)C2)CC(C)C(=O)C=CC(C)=CC1COC1OC(C)C(O)C(OC)C1OC	1	0	1	1	0	1	0	1	1	0	1	0	1	0	1	1	0	0	0	0	1	1	0	1	1	0	0	1	0	0	1	0	0	0	0	1	0	1	0	1	1	0	1	0	0	0	0	0	0
CC12CCC3C(CCC45OC4C(O)=C(C#N)CC35C)C1CCC2O	1	0	0	0	0	1	1	0	1	0	0	0	0	0	0	1	1	0	0	1	0	0	0	1	1	0	0	0	0	1	0	1	0	0	0	1	0	1	0	0	1	1	1	0	0	0	0	0	0
CC(=O)OC1CCC2(C)C(=CCC3C2CCC2(C)C(C(C)CCCC(C)C)CCC32)C1	0	0	0	0	0	0	1	0	1	0	0	0	0	0	0	0	0	0	0	0	0	0	0	1	1	0	0	0	0	1	0	0	0	0	0	1	0	1	0	0	0	1	0	0	0	0	0	0	0
CCCCC1C(=O)N(c2ccccc2)N(c2ccc(O)cc2)C1=O	1	0	0	1	0	0	1	0	1	0	0	0	0	0	0	0	0	1	0	0	0	0	0	0	1	0	0	0	0	1	0	0	0	1	1	0	0	0	0	0	0	1	0	0	0	0	0	0	1
CC(=O)Nc1ccc(S(=O)(=O)Nc2onc(C)c2C)cc1	1	0	1	1	0	1	0	1	0	0	0	0	0	0	0	0	0	0	0	0	1	1	0	0	0	1	0	0	0	1	1	0	0	0	0	1	0	0	1	0	0	0	0	0	0	0	0	0	0
CC(C)C(=O)Nc1ccc([N+](=O)[O-])c(C(F)(F)F)c1	1	0	0	0	0	0	0	0	0	0	0	0	0	1	0	0	1	0	0	0	0	0	0	1	0	0	0	1	0	0	0	1	0	0	0	1	0	0	0	0	1	0	0	0	0	0	1	0	0
N=C(N)NS(=O)(=O)c1ccc(N)cc1	0	0	1	1	0	0	0	0	0	0	0	0	0	0	0	0	0	0	0	0	1	0	0	0	0	0	0	0	0	0	1	0	0	0	0	0	0	0	0	0	1	0	0	1	0	0	0	1	0
COC(=O)c1c(C)cc(OC(=O)c2c(C)cc(O)c(C=O)c2O)c(C)c1O	1	0	0	0	0	1	1	0	1	0	1	0	0	1	0	0	0	0	0	0	0	0	1	1	1	0	0	1	0	0	0	1	0	0	1	0	1	0	0	0	0	1	0	0	1	0	1	1	0
Cl.NCCCC(N)(C(=O)O)C(F)F.O	0	0	0	1	0	0	0	0	0	0	0	0	0	0	0	0	1	0	0	1	1	0	0	0	0	0	1	0	0	0	0	0	0	0	0	1	0	0	0	0	0	0	0	0	0	0	0	0	0
CC12CCC3C(CC=C4CC(O)CCC43C)C1CCC2=O	0	0	0	0	0	0	1	0	1	0	0	0	0	0	0	0	0	0	0	0	0	0	0	1	1	0	0	0	0	1	0	0	0	0	0	1	0	1	0	0	0	1	0	0	0	0	0	0	0
Cl.N=C(N)NCCCC(N)C(=O)O	0	0	0	0	0	0	0	0	0	0	0	0	0	0	0	0	0	0	0	0	0	0	0	0	0	0	1	1	0	0	0	0	0	0	0	0	0	1	0	0	0	0	1	1	0	0	0	0	0
COC(=O)Nc1nc2ccc(S(=O)c3ccccc3)cc2[nH]1	1	0	0	0	0	1	1	0	0	0	0	0	0	0	0	0	0	0	0	0	0	0	0	0	0	0	0	0	0	1	1	0	1	0	1	1	0	0	0	0	1	1	0	0	0	0	0	1	1
CC(=O)OC1CC23CC24CCC(OC2OCC(O)C(O)C2O)C(C)(C)C4CCC3C2(C)CC3OC4(CC(C)C3C12C)OC(O)C1(C)OC41	1	0	0	0	0	1	0	0	0	0	1	1	1	0	1	0	0	0	0	1	1	1	0	1	1	0	0	1	0	0	1	0	0	0	1	1	0	0	0	1	1	1	1	0	0	0	0	0	0
Cc1cc(O)cc(O)c1C(=O)O	1	0	0	0	0	1	1	0	0	0	1	0	0	0	0	0	0	0	0	0	0	0	0	1	1	0	0	0	0	0	0	0	0	0	0	0	0	0	0	0	0	1	0	0	0	0	0	1	0
CC1=C2C(=COC(C)C2C)C(O)=C(C(=O)O)C1=O	0	0	0	0	1	1	1	0	1	1	1	0	1	1	0	1	1	0	0	1	0	1	0	1	1	0	0	0	1	0	1	0	0	0	0	0	0	1	1	1	0	0	1	0	0	0	0	1	0
NC(CC(=O)N1CCn2c(nnc2C(F)(F)F)C1)Cc1cc(F)c(F)cc1F.O.O=P(O)(O)O	0	0	1	1	1	1	1	1	1	0	1	1	1	1	1	0	1	1	1	0	0	1	0	1	1	1	0	1	0	1	0	1	1	1	0	0	0	1	1	1	0	0	1	0	1	1	1	1	0
COc1cc(C2c3cc4c(cc3C(O)C3COC(=O)C23)OCO4)cc(OC)c1OC	1	1	1	0	0	0	1	0	0	0	1	0	1	1	0	0	0	0	0	1	1	1	0	1	0	0	0	0	0	1	0	1	0	0	1	1	1	1	0	1	0	1	1	0	1	1	0	1	0
NCC1(CC(=O)O)CCCCC1	0	0	0	0	0	0	0	0	0	0	0	0	0	0	0	1	0	0	0	0	0	0	0	0	0	0	0	0	0	0	0	0	0	0	0	0	0	0	0	0	0	0	0	0	0	0	0	0	0
CCCCC(=O)OC1CCC2C3CCc4cc(O)ccc4C3CCC12C	0	0	1	0	0	0	0	0	0	0	1	0	1	0	0	0	0	0	0	1	0	0	0	0	1	0	0	0	0	1	0	1	0	0	1	1	0	0	0	0	0	1	0	0	0	0	1	1	0
CCCC1CC(C(=O)NC(C(C)O)C2OC(SC)C(O)C(O)C2O)N(C)C1.Cl	1	1	0	0	0	1	1	1	0	0	1	1	1	1	1	0	1	1	0	0	1	1	0	1	1	0	0	1	0	1	0	0	1	1	0	0	0	0	0	1	0	0	1	1	1	0	0	1	0
CC1(C)CCCC2(C)C1CCC1(C)OC(=O)CC12	0	0	1	0	0	0	0	0	0	0	0	0	1	0	0	1	0	0	0	0	0	0	0	0	0	0	0	0	0	0	0	0	0	0	0	1	0	0	0	0	0	0	0	0	0	0	0	0	0
CNCCCC12CCC(c3ccccc31)c1ccccc12.Cl	0	1	0	1	1	0	0	0	0	0	1	0	0	1	0	0	0	0	0	0	0	0	0	0	1	0	0	1	0	1	0	1	0	0	1	1	0	0	0	0	0	1	1	0	1	0	0	1	0
CCC(C)C1OC2(CCC1C)CC1CC(CC=C(C)C(OC3CC(OC)C(OC4CC(OC)C(O)C(C)O4)C(C)O3)C(C)C=CC=C3COC4C(O)C(C)=CC(C(=O)O1)C34O)O2	1	0	1	0	1	1	1	0	1	1	1	1	1	0	1	1	0	0	0	1	0	0	0	1	1	0	0	1	1	1	1	0	0	0	1	1	0	1	0	1	0	1	1	0	0	0	0	0	0
COP(=O)(OC)C(O)C(Cl)(Cl)Cl	0	0	0	0	1	0	0	0	0	0	0	0	0	0	0	0	0	0	1	0	0	0	1	0	0	0	1	0	1	0	0	0	0	0	0	0	0	1	0	0	0	1	0	0	0	0	0	0	0
Cc1nc2ccccn2c(=O)c1CCN1CCC(C(=O)c2ccc(F)cc2)CC1	1	1	1	0	1	1	0	1	0	1	0	1	1	0	0	0	0	0	0	1	0	0	0	1	0	0	0	1	1	1	0	1	0	0	1	0	0	0	0	1	0	1	0	0	0	0	0	1	0
COc1cc(NS(=O)(=O)c2ccc(N)cc2)ncn1	1	0	1	1	0	1	0	1	0	0	1	0	0	0	0	1	0	0	1	0	1	0	0	0	0	1	0	0	0	0	1	0	1	0	0	0	0	1	1	1	0	0	0	0	1	0	0	1	1
N#Cc1nn(-c2c(Cl)cc(C(F)(F)F)cc2Cl)c(N)c1S(=O)C(F)(F)F	1	0	0	1	0	0	0	0	1	0	1	0	0	0	0	1	1	1	0	1	1	0	1	0	0	0	1	1	0	1	1	1	1	1	0	0	0	1	1	1	0	1	0	1	0	0	0	1	1
CN(C)CCCN1c2ccccc2CCc2ccc(Cl)cc21.Cl	0	0	1	1	1	0	0	0	0	0	0	0	0	1	0	1	0	0	1	0	1	0	0	1	0	0	0	1	1	1	0	0	0	0	0	1	1	0	0	0	0	0	0	0	0	0	1	1	0
Cl.N#Cc1ccc2[nH]cc(CCCCN3CCN(c4ccc5oc(C(N)=O)cc5c4)CC3)c2c1	1	1	0	0	1	1	1	0	0	1	0	1	0	0	0	0	0	1	1	1	0	1	0	0	0	1	1	1	1	1	1	1	1	1	1	0	1	1	0	0	1	0	1	1	0	0	0	0	0
COc1cc2c(cc1OC)Cc1cc(OC)c(OC)cc1Cc1cc(OC)c(OC)cc1C2	0	1	0	0	0	0	0	0	0	0	0	0	0	0	0	0	0	0	0	0	1	0	0	0	0	0	0	0	0	0	0	0	0	0	0	1	0	0	0	0	0	0	0	0	1	0	0	0	0
COC(=O)CC1C2(C)CC34OC5(C)OC6(C7C(=C(O)C(C)C)C(=O)OC(c8ccoc8)C7(C)C(OC(C)=O)C(OC(C)=O)C6(O5)C13C)C(OC(C)=O)C4(O)C2OC(=O)C(C)C	1	1	1	1	1	1	0	0	1	0	1	1	1	0	1	1	1	0	0	1	1	1	1	1	1	1	0	0	1	0	1	1	0	1	1	1	0	1	0	1	1	1	1	1	0	1	1	1	1
Cc1cc(OC(=O)c2c(C)cc(O)cc2O)cc(O)c1C(=O)O	1	0	0	0	0	1	1	0	0	0	1	0	0	0	0	0	0	0	0	0	0	0	0	1	1	0	0	1	0	0	0	1	0	0	1	0	1	0	0	0	0	1	0	0	1	0	1	1	0
CC(=O)NS(=O)(=O)c1ccc(NC(=O)c2ccccc2C(=O)O)cc1	1	1	1	1	0	1	1	0	0	0	1	0	0	0	0	0	0	1	0	0	1	0	0	1	1	0	0	1	0	1	1	0	1	0	0	0	0	0	0	0	0	0	1	1	0	0	1	1	0
CC1CC2C3CCC4=CC(=O)C=CC4(C)C3(Cl)C(O)CC2(C)C1(OC(=O)c1ccco1)C(=O)CCl	1	1	0	0	0	0	0	1	1	1	0	0	0	0	1	1	1	0	1	0	0	0	1	1	1	0	1	0	1	1	0	0	1	0	0	1	0	1	1	0	1	1	0	0	0	0	0	1	0
NNCCc1ccccc1.O=S(=O)(O)O	0	0	0	0	0	0	0	0	1	0	0	0	0	0	0	0	0	0	1	0	0	0	0	0	0	0	0	0	0	0	0	0	0	0	0	0	0	0	0	0	0	0	0	0	0	0	0	0	0
Cc1ccc(C(=CCN2CCCC2)c2ccccn2)cc1.Cl	1	0	0	0	1	1	0	0	1	0	0	1	0	0	0	0	0	0	0	0	0	0	0	1	0	0	0	1	1	0	0	0	0	1	1	1	0	0	0	0	1	0	0	0	0	0	0	0	0
CN(C(=O)CN(CCO)CC(=O)N(C)C(C)(C)Cc1ccccc1)C(C)(C)Cc1ccccc1	0	0	0	0	0	0	0	0	1	0	0	0	0	0	0	0	0	0	0	1	1	0	0	0	0	0	0	0	0	0	0	0	1	0	0	0	0	0	0	0	0	0	0	0	0	0	0	0	0
Nc1ccccc1C(=O)CC(N)C(=O)O	0	0	0	0	0	0	0	0	0	0	0	0	0	0	1	0	0	0	0	0	0	0	0	1	0	0	1	0	0	0	0	0	1	0	0	0	0	1	0	0	0	1	0	0	0	0	0	0	0
COc1cccc(-c2cc(=O)c3cc(OC)ccc3o2)c1	1	1	0	0	1	1	1	0	0	0	0	0	0	0	0	0	0	1	1	0	0	0	0	1	0	1	1	1	1	0	0	1	1	0	0	0	0	1	0	1	1	0	0	0	1	0	0	0	0
O=C1c2c(O)cccc2C(C2OC(CO)C(O)C(O)C2O)c2cc(CO)cc(O)c21	1	1	0	1	0	1	0	0	0	0	1	0	1	1	1	0	0	1	0	0	1	0	1	1	1	1	0	0	0	1	1	1	0	0	1	1	0	0	0	1	0	1	1	0	0	0	1	1	0
CCC=CCC1=C(C)CCC1=O	0	0	0	0	0	0	0	0	1	0	0	0	0	0	0	0	1	0	0	0	0	0	0	0	1	0	0	0	0	0	0	0	0	0	0	0	0	1	1	0	0	0	0	0	0	0	1	0	0
CC(=O)OC1(C(C)=O)CCC2C3CC(C)C4=CC(=O)CCC4(C)C3CCC21C	0	0	0	0	0	0	1	0	1	0	0	0	0	0	0	1	0	0	0	0	0	0	0	0	1	0	0	0	0	1	0	0	0	0	0	1	0	1	0	0	0	1	0	0	0	0	0	1	0
CCC(C=CC(C)C1CCC2C3CCC4=CC(=O)CCC4(C)C3CCC12C)C(C)C	0	0	0	0	0	0	1	0	1	0	0	0	0	0	0	0	0	0	0	0	0	0	0	0	1	0	0	0	0	1	1	0	0	0	0	1	0	1	0	0	0	1	0	0	0	0	0	0	0
CCCCCNC(=N)NN=Cc1c[nH]c2ccc(OC)cc12.O=C(O)C=CC(=O)O	1	0	0	0	0	1	1	0	0	1	0	1	0	0	1	0	0	0	0	0	0	1	0	0	1	1	1	1	0	0	0	0	0	1	1	0	0	0	0	0	0	0	1	1	1	0	0	0	0
COC(=O)Nc1nc2ccc(Sc3ccccc3)cc2[nH]1	1	0	0	0	0	1	1	0	0	0	0	0	0	0	0	0	0	0	0	0	0	0	0	0	0	0	0	0	0	0	0	0	1	0	1	1	0	0	0	0	1	1	0	0	0	0	0	0	1
O=C1C(CCC(O)c2ccc(F)cc2)C(c2ccc(O)cc2)N1c1ccc(F)cc1	0	0	0	0	0	1	1	0	1	0	1	0	0	1	1	0	0	0	1	1	1	0	0	1	0	0	0	1	1	1	1	1	1	0	1	0	1	1	0	1	0	1	1	0	0	1	1	1	0
CCNC(=O)C=Cc1cccc(Br)c1	0	0	1	0	0	0	0	0	0	0	0	0	0	0	0	0	0	0	0	0	0	0	0	0	1	0	0	0	0	0	0	0	0	0	0	0	0	0	0	0	0	0	0	0	0	0	0	0	0
O=C(Nc1ccc([N+](=O)[O-])cc1Cl)c1cc(Cl)ccc1O	0	1	1	0	0	0	0	0	1	0	1	0	1	0	0	0	1	0	0	0	1	0	0	0	0	0	0	0	0	0	0	0	1	1	0	0	1	0	0	1	0	1	0	0	0	0	0	1	0
Cl.NCCc1c[nH]c2ccc(O)cc12	1	0	0	0	0	1	1	0	1	1	0	1	0	0	0	0	0	0	0	1	0	1	0	0	0	1	1	0	0	0	0	0	0	1	1	0	0	0	0	0	0	0	0	0	0	0	0	0	0
CCCCCCCCC(=O)O	0	0	0	0	0	0	0	0	0	0	0	0	0	0	0	1	0	0	0	0	0	0	0	0	0	0	0	0	0	0	0	0	0	0	0	0	0	0	0	0	0	0	0	0	0	0	0	0	0
CC(Cc1ccc(O)c(O)c1)(NN)C(=O)O	0	0	0	0	0	0	0	0	1	0	1	0	0	0	0	0	0	1	0	1	0	0	0	0	0	0	0	0	0	0	0	0	0	0	0	1	0	0	0	0	0	0	1	0	0	0	0	0	0
CCN(CCCc1ccccc1)CCCc1ccccc1.O=C(O)CC(O)(CC(=O)O)C(=O)O	0	0	0	0	0	0	0	0	0	0	0	0	0	0	1	0	0	0	0	0	0	0	0	0	1	0	0	1	0	0	0	0	0	0	0	0	0	0	0	0	0	1	0	0	0	0	0	1	0
CCCCOc1ccc(C(=O)CCN2CCCCC2)cc1.Cl	0	0	0	0	0	0	0	0	0	0	0	0	0	0	1	0	0	0	0	0	0	0	0	0	0	0	0	1	0	0	0	0	0	0	0	0	0	0	0	0	0	1	0	0	1	0	0	0	0
CON=C(C(=O)NC1C(=O)N2C(C(=O)OC(C)OC(C)=O)=C(COC(N)=O)CSC12)c1ccco1	1	1	1	1	1	1	1	1	1	1	1	0	0	1	1	1	1	1	1	1	0	1	1	1	0	1	1	1	1	0	1	1	1	1	1	1	1	1	0	1	1	1	0	1	1	0	1	1	0
O=C1c2c(O)cccc2Cc2cccc(O)c21	1	1	0	0	0	1	0	0	0	0	1	0	0	0	0	0	0	1	0	0	0	0	0	0	0	0	0	0	0	0	0	0	0	0	1	1	0	0	0	0	0	0	0	0	0	0	0	1	0
OCC(O)C(O)CO	0	0	0	0	0	0	0	0	0	0	0	0	0	0	0	0	0	0	0	0	0	0	0	0	0	0	0	0	0	0	0	0	0	0	0	0	0	0	0	0	0	0	0	0	0	0	0	0	0
CCCCCCCCCCCCCCCC(=O)OCC(O)C1OC(=O)C(O)=C1O	0	0	1	0	0	1	0	0	0	0	0	1	1	0	0	1	0	0	0	0	0	0	0	1	1	0	0	1	1	1	1	0	0	0	0	0	0	0	1	1	0	0	0	1	0	0	0	0	0
CCC1(C2=NCCN2)Cc2ccccc2O1.Cl	0	0	0	0	0	0	0	1	1	0	1	1	0	0	1	0	0	1	0	1	0	0	0	0	0	0	1	1	1	0	0	0	1	0	0	0	0	1	0	1	0	1	1	0	1	0	0	1	1
CC1(C)C(C=C(Cl)Cl)C1C(=O)OC(C#N)c1cccc(Oc2ccccc2)c1	0	1	1	0	0	1	0	0	1	1	0	0	0	1	1	1	0	0	0	1	1	0	0	1	0	0	0	0	0	0	0	0	0	1	0	0	0	0	1	0	1	1	0	0	0	0	0	0	0
CC=Cc1ccc2c(c1)OCO2	0	1	0	0	0	0	0	0	0	0	0	0	0	0	0	0	1	0	0	0	1	0	0	0	0	0	0	0	0	0	0	0	0	0	0	0	0	0	0	0	0	0	0	0	1	0	0	0	0
CCCCNc1ccc(C(=O)OCCN(C)C)cc1.Cl	0	0	0	0	0	0	0	0	1	1	0	1	0	0	0	0	0	0	0	0	1	0	0	1	0	0	0	0	0	0	0	0	0	0	0	0	0	0	1	0	0	0	0	0	0	0	0	0	0
Clc1ccc(CCC(Cn2ccnc2)Sc2c(Cl)cccc2Cl)cc1	0	0	0	0	0	1	1	0	0	0	0	0	0	0	1	0	0	0	0	0	1	0	0	1	0	0	0	0	0	0	0	0	1	0	1	0	0	1	0	1	0	0	0	0	0	1	0	1	0
CCN(CC)CCOC(=O)C(c1ccccc1)C1CCCCC1.Cl	0	0	1	0	0	0	0	0	0	0	0	0	1	0	0	1	0	0	0	1	0	0	1	0	1	0	0	0	0	1	0	0	0	0	1	0	0	0	0	0	0	0	0	0	1	0	0	1	0
CC(C)=CCc1c2c(c3occ(-c4ccc(O)cc4)c(=O)c3c1O)C=CC(C)(C)O2	1	1	0	1	0	0	0	1	1	0	0	0	1	1	0	0	1	1	1	0	0	0	1	1	0	1	1	1	1	1	0	1	1	1	1	0	1	1	0	0	1	1	0	0	1	0	0	0	0
CCN(CC)Cc1ccc(Nc2ccnc3cc(Cl)ccc23)cc1O.Cl.Cl	1	0	0	0	0	1	0	0	0	0	1	1	1	0	1	0	0	0	0	0	1	0	0	0	0	1	0	0	0	0	0	0	0	1	1	0	0	0	0	1	0	0	1	0	1	0	0	1	0
CC(=O)O.N=C(N)NN=Cc1c(Cl)cccc1Cl	1	0	0	0	0	0	0	0	0	1	0	0	0	0	0	0	0	0	0	0	1	0	0	0	1	0	0	0	0	0	0	1	0	0	0	0	0	0	0	0	0	0	0	1	0	0	1	0	0
CC(C)=CCCC(C)=CCO	0	0	0	0	0	0	0	0	1	0	0	0	0	0	0	0	0	0	0	0	0	0	0	0	1	0	0	0	0	0	0	0	0	0	0	0	0	1	0	0	0	0	0	0	0	0	0	0	0
Cn1c(=O)c2c(ncn2C)n(C)c1=O	1	1	0	0	0	1	1	0	0	0	0	0	0	0	1	0	0	0	1	1	1	0	0	0	0	0	0	0	0	0	0	0	0	1	0	0	0	1	0	1	0	1	1	1	1	0	1	0	0
COC1=CC(=O)c2ccccc2C1=O	1	0	0	0	0	1	0	0	0	0	1	0	0	0	0	0	0	1	0	0	0	0	1	0	0	0	0	0	1	0	0	1	0	0	0	0	0	0	1	0	0	1	0	0	0	0	1	1	0
C=CCCCCCCCCC(=O)[O-].C=CCCCCCCCCC(=O)[O-].[Zn+2]	0	0	0	0	0	0	0	0	0	0	0	0	0	0	0	1	0	0	0	0	0	0	0	0	0	0	0	0	0	0	0	0	0	0	0	0	0	0	0	0	0	0	0	0	0	0	0	0	0
COc1cc2occc2c2oc(=O)ccc12	0	1	0	0	0	0	0	0	0	0	0	0	0	0	0	0	0	1	1	0	0	0	0	1	0	1	1	0	1	1	0	1	1	0	0	0	0	0	0	0	1	0	0	0	1	0	1	1	0
CN(C)CCCN1c2ccccc2Sc2ccccc21.Cl	0	0	1	0	0	0	0	0	0	1	1	0	1	0	0	0	1	1	0	0	0	0	0	1	0	0	0	1	1	1	0	0	0	0	0	0	0	0	0	0	0	0	0	0	0	0	1	0	1
CC(C)=CCCC(C)=CCOc1ccc2ccc(=O)oc2c1	0	1	0	0	0	0	0	0	1	0	0	0	0	0	0	0	0	1	1	0	0	0	0	0	1	1	1	0	1	1	0	1	1	0	0	0	0	1	0	1	1	0	0	0	1	0	0	0	0
c1ccc2c(c1)Nc1ccccc1S2	0	0	0	0	0	0	0	0	0	1	1	0	1	0	0	0	1	1	0	0	0	0	0	1	0	0	0	0	0	0	0	0	0	0	0	0	0	0	0	0	0	0	0	0	0	0	0	0	1
COc1cc2c(cc1OC)-c1cc3ccc(OC)c(OC)c3c[n+]1CC2.[Cl-]	1	1	0	0	0	1	1	0	1	1	0	1	0	0	0	0	0	1	0	0	0	0	1	0	0	1	1	1	0	1	0	0	1	0	1	1	1	0	0	1	1	1	0	0	1	0	0	0	0
O=C(O)c1ccccc1Nc1cccc(C(F)(F)F)c1	1	0	0	0	1	0	0	0	0	0	0	0	0	0	0	0	1	0	0	0	0	0	0	1	0	0	0	1	0	0	0	0	0	0	0	0	0	0	0	0	1	0	0	0	0	0	0	0	0
C#CC1(O)CCC2C3CCc4cc(OC)ccc4C3CCC21C	0	0	0	0	0	0	0	0	0	0	1	0	0	0	1	0	0	0	0	1	0	0	0	1	1	0	0	0	0	1	0	1	0	0	1	1	0	0	0	0	0	1	0	0	1	0	1	1	0
CCC1(CC)C(=O)NC(=O)NC1=O	0	1	1	0	1	0	0	0	0	0	0	0	0	0	0	0	0	0	0	0	0	0	0	0	0	0	0	1	0	1	1	1	0	1	0	0	0	0	0	0	0	0	1	1	1	0	0	0	0
CC(C)(C)c1ccc(C(O)CCCN2CCC(C(O)(c3ccccc3)c3ccccc3)CC2)cc1	0	0	1	0	1	0	0	0	0	0	0	0	0	0	0	0	0	0	0	1	0	0	0	1	0	0	0	1	0	1	0	0	0	0	0	1	0	0	0	0	0	1	0	0	0	1	0	1	0
CN(C)C(=O)Oc1cccc([N+](C)(C)C)c1.COS(=O)(=O)[O-]	0	0	0	0	0	0	0	0	0	0	0	0	0	0	0	0	1	0	1	0	0	0	1	0	0	0	0	0	0	0	0	0	0	1	1	0	1	0	0	0	0	0	0	0	1	0	0	0	0
O=C([O-])C(O)C(O)C(O)C(O)CO.[Na+]	1	0	0	0	0	0	0	0	0	0	0	0	0	0	1	1	0	0	0	0	1	0	0	0	1	1	0	0	0	0	0	0	0	0	0	0	0	0	0	0	0	0	0	0	0	0	0	0	0
CC(=O)Nc1ccc(OC(C)=O)cc1	0	0	0	0	0	0	0	0	0	0	0	0	0	0	0	0	0	0	0	0	0	0	0	0	0	0	0	0	0	1	1	0	0	0	0	0	0	0	0	0	0	0	0	0	1	0	0	0	0
O.O=C(O)C1C(O)CCC2CN3CCc4c([nH]c5ccccc45)C3CC21	1	0	0	1	0	1	1	1	1	1	1	1	0	0	0	1	1	1	0	1	0	1	0	1	1	1	1	1	0	0	1	1	0	1	1	1	0	1	0	1	0	1	1	0	0	1	1	0	0
N#Cc1ccc(C(c2ccc(C#N)cc2)n2cncn2)cc1	0	0	0	0	0	1	1	0	0	0	0	0	1	0	0	1	1	0	1	0	0	0	0	0	0	0	0	1	0	0	0	0	1	1	0	1	0	0	0	0	0	0	0	0	0	0	0	1	0
COc1cc2c(c3ccccc13)OC(C)(C)C=C2	0	1	0	0	0	0	0	0	1	0	0	0	0	0	0	0	1	0	1	0	1	0	0	0	0	1	0	0	0	0	0	0	0	0	0	0	0	1	0	0	0	0	0	0	1	0	0	0	0
O=C1C=C(O)C(=O)c2ccccc21	1	0	0	0	0	1	0	0	0	0	1	0	0	0	0	0	0	1	0	0	0	0	1	0	0	0	0	0	1	0	0	1	0	0	0	0	0	0	1	0	0	1	0	0	0	0	1	1	0
O=C(O)c1cccc(C(=O)O)n1	1	0	0	0	0	1	0	0	0	0	0	1	0	0	0	0	0	0	1	0	0	0	1	0	0	0	0	0	0	0	0	0	0	0	1	0	0	0	0	0	0	0	0	0	1	0	0	0	0
CON=C1CC2(CC3CC(CC=C(C)CC(C)C=CC=C4COC5C(O)C(C)=CC(C(=O)O3)C45O)O2)OC(C(C)=CC(C)C)C1C	1	1	1	0	1	1	1	0	1	1	1	1	1	0	1	1	0	0	0	1	0	0	0	1	1	0	0	1	1	1	1	0	0	0	1	1	1	1	0	1	0	1	0	0	0	1	0	0	0
N#CCCN.O=C(O)C=CC(=O)O	0	0	0	0	0	1	0	0	0	0	0	0	0	0	1	0	0	0	0	0	0	0	0	0	0	0	0	0	0	0	0	0	0	0	0	0	0	0	0	0	0	0	0	0	0	0	0	0	0
COC1C(=O)C2(C)C(OC)CC3OCC3(OC(C)=O)C2C(OC(=O)c2ccccc2)C2(O)CC(OC(=O)C(O)C(NC(=O)OC(C)(C)C)c3ccccc3)C(C)=C1C2(C)C	1	1	1	1	0	1	1	0	1	1	1	1	1	0	1	1	0	0	1	1	1	0	1	1	1	0	1	1	1	1	1	0	0	1	1	1	0	1	1	1	0	1	0	1	0	0	0	0	1
O=C(CCCCCCCC(=O)NCCO)NCCO	0	0	0	0	0	0	0	0	0	0	0	0	0	0	0	0	0	0	0	0	0	0	0	0	0	0	0	1	0	0	0	0	1	0	0	0	0	0	0	0	0	0	0	0	0	0	0	0	0
CC1OC(OC2C(O)C(O)C(O)C(O)C2O)C(N)CC1NC(=N)C(=O)O.Cl	1	0	1	0	1	1	0	0	0	0	1	1	1	1	1	0	0	0	0	0	1	1	1	0	1	0	0	1	0	0	1	0	0	0	0	0	0	0	0	1	1	0	1	0	0	0	0	0	0
CS(=O)(=O)OCCCCOS(C)(=O)=O	0	0	0	0	0	0	0	0	0	0	0	0	0	0	0	0	0	0	0	0	0	0	0	0	0	0	0	0	0	0	0	0	0	0	0	0	0	0	0	0	0	0	0	0	0	0	0	0	0
COc1ccc2c(c1)OC1c3ccc(OC)cc3OCC21	0	0	1	0	1	0	0	1	0	0	0	0	1	0	0	0	0	1	0	0	0	0	0	1	0	1	0	1	0	1	0	1	1	0	1	1	1	0	0	0	1	1	0	0	1	0	1	0	0
[N-]=[N+]=CC(=O)OCC(N)C(=O)O	0	0	0	0	0	1	0	0	0	0	0	0	1	0	0	0	0	0	0	0	0	0	0	0	0	0	0	0	0	0	0	0	1	0	0	0	1	0	0	0	0	0	0	0	0	0	0	0	0
CC(=O)OCC(=O)C12OC3(CCCC3)OC1CC1C3CCC4=CC(=O)C=CC4(C)C3(F)C(O)CC12C	1	0	0	1	0	1	0	0	1	0	1	1	1	0	1	1	1	0	0	0	0	0	0	1	1	0	0	0	0	1	0	0	0	0	0	1	0	1	1	1	0	1	0	0	1	0	1	1	1
CCC(C)C(=O)OC1CC(O)C=C2C=CC(C)C(CCC(O)CC(O)CC(=O)[O-])C21.[Na+]	1	0	1	0	1	0	1	0	1	0	0	0	1	0	0	1	1	0	0	0	0	1	0	1	1	0	0	0	0	0	0	0	0	0	0	1	0	1	0	0	0	0	0	0	0	0	0	0	0
CC(C)CCCC(C)C1CCC2C3CCC4CC(=O)CCC4(C)C3CCC12C	0	0	0	0	0	0	0	0	0	0	0	0	0	0	0	0	0	0	0	0	0	0	0	0	0	0	0	0	0	0	0	0	0	0	0	1	0	0	0	0	0	1	0	0	0	0	0	0	0
O=C(Oc1cccc2cccnc12)c1ccccc1	1	0	0	0	0	1	0	0	0	0	0	1	0	0	0	0	0	0	0	0	1	0	0	1	0	1	0	1	0	1	1	0	0	0	1	0	1	1	0	0	0	0	0	0	1	0	0	0	0
C[Si](C)(C)O[Si](C)(C)O[Si](C)(C)C	0	0	0	0	0	0	0	0	0	0	0	0	0	0	0	0	0	0	0	0	0	0	0	0	0	0	0	0	0	0	0	0	0	0	0	0	0	0	0	0	0	0	0	0	0	0	0	0	0
Cc1noc(NS(=O)(=O)c2ccc(N)cc2)c1C	1	0	1	1	0	1	0	1	0	0	0	0	0	0	0	0	0	0	0	0	1	1	0	0	0	1	0	0	0	1	1	0	0	0	0	1	0	0	1	0	0	0	0	0	0	0	0	0	0
O=c1c(O)c(-c2ccc(O)c(O)c2)oc2c(OC3OC(CO)C(O)C(O)C3O)c(O)cc(O)c12	1	1	0	0	1	1	1	1	0	1	1	0	1	0	1	0	0	1	1	0	1	0	0	1	1	1	1	1	1	1	1	1	1	0	0	0	1	1	1	1	1	0	1	0	1	0	0	1	1
CC1(C(=O)O)CCC2(C)CCC3(C)C(=CC(=O)C4C5(C)CCC(O)C(C)(C)C5CCC43C)C2C1	0	0	0	0	0	0	1	0	1	0	0	0	0	0	0	1	0	0	0	1	0	0	0	0	1	0	0	0	0	1	0	0	0	0	0	1	0	1	0	0	0	0	1	0	0	0	0	0	0
COc1ccc(Cl)cc1C(=O)NCCc1ccc(S(=O)(=O)NC(=O)NC2CCCCC2)cc1	0	1	1	1	0	0	0	0	1	0	1	0	1	0	0	0	1	0	0	0	1	1	0	0	0	0	1	1	0	0	1	0	1	1	0	0	0	1	1	1	1	1	1	1	1	1	1	1	0
O=C(O)C=CC=Cc1ccccc1	0	0	0	0	0	0	0	0	0	0	0	0	1	0	0	0	0	0	0	0	0	0	0	0	0	0	0	0	0	0	0	0	0	0	0	0	0	0	0	0	0	0	0	0	0	0	0	0	0
Nc1nc(N)nc(NC2CC2)n1	0	0	0	0	0	1	0	0	0	0	0	0	0	0	0	0	0	0	1	0	0	0	0	1	1	0	0	0	0	0	0	0	0	0	0	0	0	0	1	0	0	1	0	0	0	0	0	0	0
COc1cc2nc(N3CCN(C(=O)C4CCCO4)CC3)nc(N)c2cc1OC.Cl	1	0	0	0	0	1	1	0	0	1	1	0	0	0	1	0	0	0	1	0	1	0	0	0	1	1	1	1	1	1	0	1	1	0	1	1	0	0	1	0	0	1	1	1	1	1	1	0	0
CC1CCC2C(C)C(OC(=O)CCC(=O)O)OC3OC4(C)CCC1C32OO4	1	0	1	0	1	1	0	0	1	0	1	0	1	1	1	0	0	0	0	0	1	1	0	1	1	0	0	0	0	0	1	0	0	0	1	1	0	0	1	0	1	0	0	1	0	0	0	0	0
CC(C)NCC(O)c1ccc(O)c(O)c1.Cl	0	0	0	0	0	0	0	0	1	0	0	0	0	0	0	0	0	0	0	0	0	0	0	1	0	0	0	0	0	0	0	0	0	0	0	0	0	0	0	0	0	1	1	0	0	0	0	0	0
CN(C)CCS	0	0	0	0	0	0	0	0	0	0	0	0	0	0	0	0	0	0	0	0	0	0	0	0	0	0	0	0	0	0	0	0	0	0	0	0	0	0	0	0	0	0	0	0	0	0	0	0	0
CC(C)CC(NC(=O)C(C)NC(=O)CNC(=O)C(NC=O)C(C)C)C(=O)NC(C)C(=O)NC(C(=O)NC(C(=O)NC(C(=O)NC(Cc1c[nH]c2ccccc12)C(=O)NC(CC(C)C)C(=O)NC(Cc1c[nH]c2ccccc12)C(=O)NC(CC(C)C)C(=O)NC(Cc1c[nH]c2ccccc12)C(=O)NC(CC(C)C)C(=O)NC(Cc1c[nH]c2ccccc12)C(=O)NCCO)C(C)C)C(C)C)C(C)C	1	1	0	0	0	1	1	1	1	1	1	1	0	0	1	0	0	1	1	1	0	1	0	0	1	1	1	1	0	0	0	0	1	1	1	0	0	0	1	0	0	1	1	1	0	0	0	0	0
COc1c(O)cc(O)cc1O	0	0	0	0	0	0	0	0	0	0	0	0	0	0	0	0	0	0	0	0	0	0	0	0	0	0	0	0	0	0	0	1	0	0	0	1	0	0	0	0	0	0	0	0	1	0	0	0	0
Cc1cc(O)c2c(c1)Cc1cccc(O)c1C2=O	1	1	0	0	0	1	0	0	0	0	1	0	0	0	0	0	0	1	0	0	0	0	1	0	0	1	0	0	0	1	0	0	0	0	1	1	0	0	0	0	0	0	0	0	0	0	0	1	0
Cc1cccc(C)c1OCC(C)N.Cl	0	0	0	0	0	0	0	0	0	0	0	0	0	0	0	0	0	0	0	0	0	0	1	0	0	0	0	0	0	0	0	0	0	0	0	0	0	0	0	0	0	0	0	0	1	0	0	0	0
CCC1(c2ccccc2)C(=O)NCNC1=O	0	0	1	0	1	0	0	0	1	0	0	0	0	0	0	0	0	0	1	0	0	0	0	0	1	0	1	1	0	1	0	1	0	1	0	0	0	0	0	0	0	1	1	1	1	0	0	0	1
CC1(C)CCC2(C)CCC3(C)C(=CCC4C5(C)CCC(OC(=O)c6ccccc6)C(C)(C)C5CCC43C)C2C1	0	1	0	0	0	0	1	0	1	1	0	0	0	0	0	0	0	0	0	1	0	0	0	1	1	0	0	0	0	1	0	0	0	0	0	1	0	1	1	0	0	0	1	0	0	0	0	0	0
N=C(N)c1ccc(OCCCCCOc2ccc(C(=N)N)cc2)cc1.O=S(=O)(O)CCO.O=S(=O)(O)CCO	1	0	0	0	0	0	0	0	0	0	1	0	0	0	0	0	0	0	0	0	0	0	0	0	0	0	0	0	0	0	0	0	0	0	0	0	0	0	0	0	0	0	0	0	1	0	0	0	0
COc1ccc2c(c1)[nH]c1c(C)nccc12	1	0	1	0	0	1	0	0	1	0	0	1	1	0	0	0	0	0	0	0	0	0	0	1	0	1	0	0	0	0	0	0	0	0	1	0	0	0	0	0	0	0	0	0	1	0	0	0	0
O=C1OC(c2ccc(O)cc2)(c2ccc(O)cc2)c2ccccc21	1	1	0	1	0	1	1	0	1	0	1	0	0	1	0	0	1	1	0	0	0	0	0	1	1	0	0	0	0	1	0	0	0	0	0	1	0	0	0	0	0	0	0	0	1	0	0	1	1
COc1ccc(C=CC(=O)c2cc(O)ccc2O)cc1	0	0	0	0	0	0	0	0	0	0	0	0	0	0	0	0	0	0	0	0	0	0	0	0	0	0	0	0	0	0	0	0	0	1	0	0	0	0	0	0	1	1	0	0	1	0	0	0	0
CC(C)N=c1cc2n(-c3ccc(Cl)cc3)c3ccccc3nc-2cc1Nc1ccc(Cl)cc1	1	1	1	0	1	1	0	1	1	1	0	1	1	1	0	0	0	0	1	1	1	0	1	1	0	1	0	1	0	0	0	0	1	1	1	0	0	1	1	0	0	0	0	1	1	1	1	1	1
CC(C)=CC1C(C(=O)OCc2cccc(Oc3ccccc3)c2)C1(C)C	0	0	1	0	0	0	0	0	1	1	0	0	0	1	1	1	0	0	0	1	1	0	0	1	1	0	0	0	0	0	0	0	0	1	0	0	0	0	1	0	1	1	0	0	0	0	0	0	0
CC(=O)CCc1ccc(OC(C)=O)cc1	0	0	0	0	0	0	0	0	0	0	0	0	0	0	0	0	0	0	0	0	0	0	0	0	0	0	0	0	0	0	1	0	0	0	0	0	0	0	0	0	0	0	0	0	1	0	0	0	0
C=CC(C)(O)CCC=C(C)CCC=C(C)C	0	0	0	0	0	0	0	0	1	0	0	0	0	0	0	0	0	0	0	0	0	0	0	0	1	0	0	0	0	0	0	0	0	0	0	0	0	1	0	0	0	0	0	0	0	0	0	0	0
CSCCC(NC(=O)C(Cc1c[nH]c2ccccc12)NC(=O)CCNC(=O)OC(C)(C)C)C(=O)NC(CC(=O)O)C(=O)NC(Cc1ccccc1)C(N)=O	1	1	1	0	0	1	1	1	1	1	0	1	0	0	1	1	0	1	1	1	0	1	0	0	1	1	1	1	0	0	0	0	0	1	1	0	0	0	1	0	0	1	1	1	0	0	0	1	0
CN(CC=Cc1ccccc1)Cc1cccc2ccccc12.Cl	0	0	0	0	0	0	0	0	0	0	1	1	0	0	0	0	0	0	0	0	0	0	0	0	0	1	1	0	0	0	0	0	0	1	0	0	0	0	0	1	0	0	1	0	0	0	0	0	0
O=C(O)C(O)C(O)C(OC1OC(CO)C(O)C(O)C1O)C(O)CO	1	0	0	0	0	1	0	0	0	0	1	0	1	0	1	1	0	0	0	0	1	0	0	1	1	1	0	1	0	0	1	0	0	0	0	0	0	0	0	1	0	0	1	0	0	0	0	0	0
Cc1cc(=O)oc2cc(O)ccc12	0	1	0	0	0	0	0	0	0	0	0	0	0	0	0	0	0	1	1	0	0	0	0	0	0	1	1	0	1	1	0	1	1	1	0	0	0	1	0	0	1	0	0	0	0	0	0	0	0
Cc1nccc2c1[nH]c1cc(O)ccc12	1	0	1	0	0	1	0	0	1	0	0	1	1	0	0	0	0	0	0	0	0	0	0	1	0	1	0	0	0	0	0	0	0	0	1	0	0	0	0	0	0	0	0	0	1	0	0	0	0
CC(=O)O[PbH2]OC(C)=O	0	0	1	0	0	0	0	0	0	0	0	0	0	0	0	0	0	0	0	0	0	0	0	0	0	0	0	0	0	0	0	0	0	0	0	0	0	0	0	0	0	0	0	0	0	0	0	0	0
Cc1nnc(NS(=O)(=O)c2ccc(N)cc2)s1	0	0	1	1	1	1	0	1	0	0	0	1	1	0	0	0	1	0	0	0	1	0	0	0	0	1	1	0	0	0	1	0	0	0	0	0	0	0	0	0	0	0	0	0	0	0	1	0	0
COc1ccc2c(=O)cc(-c3ccccc3)oc2c1OC	0	1	0	0	1	1	0	1	0	0	0	0	0	0	0	0	0	1	1	0	0	0	0	1	0	1	1	1	1	1	0	1	1	0	0	0	0	1	1	0	1	0	0	0	1	0	0	0	1
CCC=CCC=CCC=CCC=CCC=CCCCC(=O)OCC	0	0	1	0	0	0	0	0	0	0	0	0	0	0	0	0	0	0	0	0	0	0	0	0	1	0	0	0	0	0	0	0	0	0	0	0	0	0	0	0	0	0	0	0	0	0	0	0	0
C=CCc1ccc(OC)cc1	0	0	0	0	0	0	0	0	0	0	0	0	0	0	0	0	0	0	0	0	0	0	0	0	0	0	0	0	0	0	0	0	0	0	0	0	0	0	0	0	0	1	0	0	1	0	0	0	0
O=c1c(O)cccc2cc(O)c(O)c(O)c12	0	0	0	0	0	0	0	0	0	0	0	0	0	0	0	0	0	0	0	0	0	0	0	0	0	1	1	0	0	0	0	1	0	0	0	1	0	1	0	0	0	1	0	0	0	0	0	0	0
CC(C)c1ccc2oc3nc(N)c(C(=O)O)cc3c(=O)c2c1	1	1	0	0	0	1	1	0	1	0	1	1	0	0	0	0	1	1	1	0	0	0	0	1	1	1	1	0	1	1	0	1	1	0	0	0	0	1	0	1	1	0	1	0	1	0	0	0	1
CC(C)(C)NCC(O)c1ccc(O)c(CO)c1	0	0	0	0	0	0	0	0	1	0	0	0	0	0	0	0	0	0	0	0	0	0	1	1	0	0	0	0	0	0	0	0	0	0	0	0	0	0	0	0	0	1	0	0	0	0	0	0	0
Nc1ccn(C2OC(CO)C(O)C2O)c(=O)n1	1	0	1	0	1	1	1	0	1	1	1	0	1	1	1	0	1	0	1	0	1	1	1	1	1	0	0	0	1	1	1	0	1	1	0	0	0	1	0	0	1	0	1	0	0	0	1	1	0
C=CCc1ccccc1OCC(O)CNC(C)C.Cl	0	0	0	0	0	0	0	0	0	0	0	0	0	0	0	0	0	0	0	0	1	0	0	0	0	0	0	1	0	0	0	0	0	0	0	0	0	0	0	0	0	1	0	0	1	0	0	0	1
COC(=O)c1c(C)cc(OC)cc1O	1	0	0	0	0	1	1	0	1	0	1	0	0	0	0	0	0	0	0	0	0	0	0	1	1	0	0	0	0	0	0	1	0	0	0	0	1	0	0	0	0	1	0	0	1	0	0	1	0
CCC(CCC(C)C1CCC2C3CCC4CC(O)CCC4(C)C3CCC12C)C(C)C	0	0	0	0	0	0	0	0	0	0	0	0	0	0	0	0	0	0	0	0	0	0	0	0	0	0	0	0	0	0	0	0	0	0	0	1	0	0	0	0	0	1	0	0	0	0	0	0	0
O=C(C=Cc1ccc(O)cc1)c1ccccc1O	0	0	0	0	0	0	0	0	0	0	0	0	0	0	0	0	0	0	0	0	0	0	0	0	0	0	0	0	0	0	0	0	0	1	0	0	0	0	0	0	0	1	0	0	0	0	0	0	0
CC(C)(C)c1ccc(C(=O)CCCN2CCC(OC(c3ccccc3)c3ccccc3)CC2)cc1	0	0	0	0	1	0	0	0	1	0	0	0	0	0	0	0	0	0	0	0	0	0	0	1	0	0	0	1	0	1	0	0	0	0	1	1	0	0	1	0	1	0	0	0	0	0	0	0	1
CC(=O)C1CCC2C3CCC4=CC(=O)CCC4(C)C3CCC12C	0	0	0	0	0	0	1	0	1	0	0	0	0	0	0	0	0	0	0	0	0	0	0	0	1	0	0	0	0	1	0	0	0	0	0	1	0	1	0	0	0	1	0	0	0	0	0	0	0
O=C(Nc1ccccc1)Nc1ccccc1	0	0	0	0	0	0	0	0	0	0	0	0	0	1	0	0	0	0	0	0	0	0	1	0	0	0	0	0	0	0	0	0	0	0	0	0	0	0	0	0	0	0	0	1	0	0	0	0	0
COc1ccc(-c2coc3cc(OC)ccc3c2=O)c(O)c1	1	1	1	0	0	0	0	0	0	0	0	0	1	0	0	0	1	1	1	0	0	0	0	1	0	1	1	1	1	1	0	1	1	1	0	0	1	1	0	0	1	0	0	0	1	0	0	0	0
CC1=CC(=O)[N-]S(=O)(=O)O1.[K+]	0	0	1	1	0	0	0	0	0	0	1	0	0	0	0	0	1	0	0	0	0	0	0	0	0	1	0	0	0	0	1	0	0	0	1	0	0	0	0	0	0	0	0	0	0	0	0	0	0
O=P1(NCCCl)OCCCN1CCCl	0	0	0	0	0	0	0	0	0	1	1	0	0	1	0	0	1	0	0	0	0	0	0	0	1	1	0	1	0	1	1	0	0	0	1	0	1	0	1	0	0	1	0	1	1	1	0	0	1
COc1c2occc2cc2ccc(=O)oc12	0	1	0	0	0	0	1	1	1	0	0	0	0	0	0	0	0	1	0	0	0	0	0	0	0	1	1	0	1	0	0	1	1	0	0	0	0	0	1	0	1	0	0	0	1	0	1	1	1
CCC(CO)NC(=O)C1C=C2c3cccc4c3c(cn4C)CC2N(C)C1.O=C(O)C=CC(=O)O	1	1	1	1	1	1	0	1	1	1	0	1	1	1	1	0	0	1	1	1	1	1	1	1	1	1	1	1	0	1	1	1	1	1	1	0	0	0	0	0	0	0	1	1	0	0	1	0	0
Cl.NCCCC(=O)O	0	0	0	0	0	0	0	0	0	0	0	0	0	0	0	0	0	0	0	0	0	0	0	0	0	0	0	0	0	0	0	0	0	0	0	0	0	0	0	0	0	0	0	0	0	0	0	0	0
CC(S)C(=O)NCC(=O)O	0	0	0	0	0	0	0	0	0	0	0	0	0	0	0	0	0	0	0	0	0	1	0	0	0	0	0	1	0	0	0	0	1	0	0	0	0	0	0	0	0	0	0	0	0	0	0	0	0
CCOc1ccc(Cc2cc(C3OC(CO)C(O)C(O)C3O)ccc2Cl)cc1	1	0	0	0	0	1	1	0	1	0	0	0	1	1	1	0	0	0	0	1	1	0	1	1	1	0	0	0	0	1	1	1	0	0	1	1	0	0	1	1	0	0	0	0	1	1	1	1	0
COC1CC(OC2C(C)OC(OC3C(C)=CCC4CC(CC5(C=CC(C)C(C6CCCCC6)O5)O4)OC(=O)C4C=C(C)C(O)C5OCC(=CC=CC3C)C45O)CC2OC)OC(C)C1O	1	0	1	1	1	1	1	0	1	1	1	1	1	0	1	1	0	0	0	1	0	0	0	1	1	0	0	1	1	1	1	1	0	0	1	1	0	1	0	1	0	1	1	0	0	0	0	0	0
COc1ccc(CC(=O)c2ccc(O)cc2O)cc1	0	0	0	0	1	0	0	0	0	0	0	0	0	0	0	0	0	0	0	0	0	0	0	0	0	0	0	1	0	0	0	0	0	1	0	1	0	0	0	0	0	0	0	0	1	0	0	0	0
CCCc1nc2c(C)cc(-c3nc4ccccc4n3C)cc2n1Cc1ccc(-c2ccccc2C(=O)O)cc1	1	1	1	0	0	1	1	1	1	0	1	0	0	1	1	0	0	1	1	1	0	0	0	1	1	0	1	1	0	0	0	1	1	0	1	1	0	0	0	1	0	1	1	0	1	0	0	1	1
CNCCC(Oc1cccc2ccccc12)c1cccs1.Cl	0	0	0	0	1	0	0	0	0	0	1	0	0	0	0	0	0	1	0	0	1	0	0	0	0	1	0	1	1	0	0	0	0	0	1	0	0	0	0	0	0	1	1	0	1	0	0	0	0
COc1ccc(C=CC(=O)Nc2ccccc2C(=O)O)cc1OC	0	1	1	0	1	0	0	0	0	0	1	0	0	1	0	1	1	0	0	0	1	0	0	1	0	0	0	0	0	0	0	0	0	0	0	0	0	0	0	0	0	0	0	0	1	0	0	0	0
CN(C)CCCN1c2ccccc2CCc2ccccc21.Cl	0	0	1	0	1	0	0	0	0	0	0	0	0	1	0	1	0	0	1	0	0	0	0	1	0	0	0	1	1	1	0	0	0	0	0	1	1	0	0	0	0	0	0	0	0	0	1	0	0
CC1(O)CCOC(=O)C1	0	0	1	0	0	0	0	0	0	0	0	0	1	0	0	0	0	0	0	0	0	0	0	0	1	0	0	0	0	0	0	0	0	0	0	0	0	0	0	0	0	0	0	0	0	0	0	0	0
CC1(C)C2CCC1(C)C(O)C2	0	0	0	0	0	0	0	0	0	0	0	0	0	0	0	0	0	0	0	0	0	0	0	0	0	0	0	0	0	0	0	0	0	0	0	1	0	0	0	0	0	1	0	0	0	0	0	0	0
COC1=C(CC=C(C)C)C(=O)c2ccccc2C1=O	1	0	0	0	0	1	0	0	1	0	1	0	1	0	0	0	0	1	0	0	0	0	1	0	1	0	0	0	1	0	0	1	0	0	0	0	0	0	1	0	0	1	0	0	0	0	1	1	0
Cl.N=C(N)NN	0	0	0	0	0	0	0	0	0	0	0	0	0	0	0	0	0	0	0	0	0	0	0	0	0	0	0	0	0	0	0	0	0	0	0	0	0	0	0	0	0	0	0	1	0	0	0	0	0
COc1cc(C=CC(=O)N2CCCCCCC2)cc(OC)c1OC	0	1	1	0	0	0	0	0	0	0	0	0	0	0	0	0	1	0	0	0	1	0	0	0	0	0	0	1	0	0	0	1	0	0	0	1	1	0	0	0	0	0	0	0	1	1	0	0	0
CC(C)=CC1C(C(=O)O)C1(C)C	0	0	0	0	0	0	0	0	1	1	0	0	0	0	1	1	0	0	0	1	1	0	0	0	1	0	0	0	0	0	0	0	0	0	0	0	0	0	0	0	0	0	0	0	0	0	0	0	0
COc1cc2c(cc1OC)C(=O)OC2	1	0	0	0	0	1	1	0	1	0	1	0	0	0	0	0	0	1	0	0	0	0	0	1	1	0	0	0	0	0	0	0	0	0	0	0	0	0	0	0	1	1	0	0	1	0	0	1	0
CCOc1cc(C=O)ccc1O	0	0	0	0	0	0	0	0	0	0	0	0	0	0	0	0	0	0	0	0	0	0	0	0	0	0	0	0	0	0	0	0	0	0	0	0	0	0	0	0	1	0	0	0	1	0	0	0	0
Cl.Nc1c2c(nc3ccccc13)CCCC2	1	0	0	0	0	1	1	0	0	0	1	1	1	0	1	1	0	0	0	0	0	0	1	0	0	1	1	0	1	0	0	1	1	0	1	0	1	0	0	1	0	0	0	0	1	0	0	0	0
COc1cc(OC)c(OC)cc1C=O	0	0	0	0	0	0	0	0	0	0	0	0	0	0	0	0	0	0	0	0	0	0	0	0	0	0	0	0	0	0	0	0	0	0	0	0	1	0	0	0	1	0	0	0	1	0	0	0	0
O=C([O-])c1ccccc1-c1c2cc(Br)c(=O)cc-2oc2c([Hg]O)c([O-])c(Br)cc12.[Na+].[Na+]	1	1	1	1	1	1	0	0	1	0	0	0	1	0	0	0	0	1	1	1	0	0	1	1	1	1	1	1	1	1	1	1	1	0	0	1	1	1	0	0	1	1	0	1	1	0	0	1	0
O=C(O)C1C(=CCO)OC2CC(=O)N21.[LiH]	0	0	0	0	0	1	1	0	0	0	0	0	0	1	1	0	0	1	1	1	1	1	0	0	1	1	0	1	0	0	0	0	1	1	0	1	0	0	0	0	1	0	0	1	1	1	0	0	1
C=CC1CN2CCC1CC2C(OC(=O)OCC)c1ccnc2ccc(OC)cc12	1	0	0	1	0	1	1	1	1	1	0	1	0	0	0	0	1	0	1	1	1	0	0	1	0	1	0	1	1	1	0	0	0	1	1	1	0	1	0	0	0	0	0	0	1	1	0	0	0
CC(=O)NC(CC(C)C)C(=O)O	0	0	0	0	0	0	0	0	0	0	0	0	0	0	1	0	0	0	0	0	1	1	0	0	0	0	1	1	0	0	0	0	1	0	0	0	0	0	0	0	0	0	0	0	0	0	0	0	0
COC(=O)C1=C(C)NC(C)=C(C(=O)OC)C1c1ccccc1[N+](=O)[O-]	0	0	1	1	1	0	0	1	1	1	1	0	0	0	0	1	0	1	0	1	0	0	1	1	1	0	0	0	1	1	0	1	0	0	0	1	0	1	1	0	0	1	0	0	0	0	1	0	0
CC12C=CC(=O)C=C1CCC1C2C(O)CC2(C)C1CCC2(O)C(=O)COC(=O)CCC(=O)O	1	0	1	0	0	0	0	0	1	0	0	0	1	0	1	1	1	0	0	0	0	0	0	0	1	0	0	0	0	1	0	0	0	0	0	1	0	1	0	0	0	1	0	0	1	0	0	1	0
CCCCCCCCCCOc1cc2c(O)c(C(=O)OCC)cnc2cc1OCC	1	0	0	0	0	1	1	0	1	1	0	1	1	0	0	0	0	1	1	0	1	0	0	1	0	1	1	0	0	1	0	1	1	0	1	0	0	0	1	1	0	1	0	0	1	0	0	0	0
CC1CCC2(OC1)OC1CC3C4CCC5CC(O)CCC5(C)C4CC(=O)C3(C)C1C2C	1	0	0	0	0	0	0	0	0	0	1	1	1	0	1	0	0	0	0	0	0	0	0	0	0	0	0	0	0	0	0	0	0	0	0	1	0	0	0	1	0	1	0	0	0	0	0	0	0
CC(C)(Oc1ccc(C(=O)c2ccc(Cl)cc2)cc1)C(=O)O	0	0	0	0	0	0	0	0	0	0	0	0	0	0	0	0	0	0	0	0	1	0	0	0	0	0	0	0	0	0	0	0	0	0	0	1	0	1	0	0	0	0	0	0	1	0	0	1	0
CC(=O)OCC(=O)C1(O)C(C)CC2C3CCC4=CC(=O)C=CC4(C)C3(F)C(O)CC21C	1	0	0	1	0	0	0	0	1	0	0	0	1	0	1	1	1	0	0	0	0	0	0	0	1	0	0	0	0	1	0	0	0	0	0	1	0	1	1	0	0	1	0	0	1	0	0	1	1
CN(CCCl)CCCl	0	0	0	0	0	0	0	0	0	0	0	0	0	0	0	0	0	0	0	0	0	0	0	0	0	0	0	0	0	0	0	0	0	0	0	0	0	0	0	0	0	0	0	0	0	0	0	0	0
OC1(c2ccc(Cl)c(C(F)(F)F)c2)CCN(CCCC(c2ccc(F)cc2)c2ccc(F)cc2)CC1	1	0	0	0	1	0	0	0	0	0	0	0	0	0	1	0	1	1	0	0	1	1	1	1	1	0	0	1	0	1	0	1	0	0	0	1	0	1	0	0	0	1	0	0	0	0	0	1	0
OCCN1CCN(CCCN2c3ccccc3Sc3ccc(Cl)cc32)CC1	0	0	1	1	0	0	0	0	0	1	1	0	1	0	0	0	1	1	0	0	1	0	0	1	1	0	0	1	1	1	0	0	0	0	0	0	1	0	0	0	0	0	1	1	0	0	1	1	1
CC(C)(O)C1CCC(C)(C2C(O)CC3(C)C4CC(OC5OC(CO)C(O)C(O)C5O)C5C(C)(C)C(OC6OCC(O)C(O)C6O)CCC56CC46CCC23C)O1	1	0	0	0	0	1	0	0	0	0	1	0	1	0	1	1	0	0	0	1	1	0	0	1	1	0	0	1	0	0	1	0	0	0	1	1	0	0	0	1	0	1	1	0	0	0	0	0	0
NC(CO)(CO)CO.O=C(c1ccccc1)c1ccc2n1CCC2C(=O)O	1	0	0	0	1	1	0	0	1	1	0	1	1	0	0	0	1	0	0	0	0	0	1	0	1	0	1	0	0	0	0	0	0	1	1	1	0	0	1	1	1	0	0	0	1	0	1	0	1
CN1C(=O)OC(C)(C)C1=O	0	0	0	0	0	0	1	0	0	0	0	0	0	0	0	1	0	1	0	0	0	0	0	0	0	0	0	1	0	0	0	1	0	1	0	0	0	0	0	0	0	0	0	0	0	0	0	1	0
CC[n+]1c(-c2ccccc2)c2cc(N)ccc2c2ccc(N)cc21.[Br-]	1	1	1	0	1	1	0	1	0	0	0	1	0	1	1	0	0	0	0	0	0	0	1	0	0	1	0	1	1	0	0	0	1	0	1	0	1	0	1	1	0	0	0	0	1	0	0	0	0
C=C(C)C1CCC2(CO)CCC3(C)C(CCC4C5(C)CCC(O)C(C)(C)C5CCC43C)C12	0	0	0	0	0	0	0	0	0	0	0	0	0	0	0	0	0	0	0	0	0	0	0	0	0	0	0	0	0	0	0	0	0	0	0	1	0	0	0	0	0	1	0	0	0	0	0	0	0
CC(C)(C)NC(=O)C1CN(Cc2cccnc2)CCN1CC(O)CC(Cc1ccccc1)C(=O)NC1c2ccccc2CC1O	1	1	1	0	0	1	0	1	1	0	1	1	0	0	1	1	1	1	1	1	1	0	1	0	0	0	1	1	0	0	1	1	1	1	1	1	1	0	0	1	0	1	1	1	0	0	1	1	0
CN1CCCC(n2nc(Cc3ccc(Cl)cc3)c3ccccc3c2=O)CC1.Cl	1	0	1	0	0	1	0	0	0	0	0	0	1	0	0	1	0	0	0	0	1	1	1	0	0	1	1	1	0	0	0	1	1	0	0	1	0	1	1	0	1	1	0	1	0	1	1	1	0
OCCSCCO	0	0	0	0	0	0	0	0	0	0	0	0	0	0	0	0	0	0	1	0	0	0	0	0	0	0	0	0	0	0	0	0	0	0	0	0	0	0	0	0	0	0	0	0	0	0	0	1	0
NCC1OC(OC2C(CO)OC(OC3C(O)C(N)CC(N)C3OC3OC(CO)C(O)C(O)C3N)C2O)C(N)C(O)C1O.O=S(=O)(O)O	1	0	0	0	0	1	0	0	0	0	1	0	1	0	1	0	0	0	1	0	1	0	1	1	1	0	0	1	0	0	1	0	1	0	0	0	0	0	0	1	1	1	1	0	0	0	0	1	0
C#CC1(OC(C)=O)CCC2C3CCC4=CC(=NO)CCC4C3CCC21CC	1	0	0	0	0	0	1	0	1	0	0	0	1	0	1	1	0	1	0	0	0	0	0	1	1	0	0	0	1	0	0	0	1	0	0	1	0	1	0	0	0	1	0	1	0	0	0	0	0
CC(CCC(=O)NCC(=O)O)C1CCC2C3C(O)CC4CC(O)CCC4(C)C3CC(O)C12C	0	0	0	0	0	0	0	0	0	0	0	0	0	0	0	0	0	0	0	0	0	1	0	0	0	0	0	1	0	0	0	0	1	0	0	1	0	0	0	0	0	1	0	0	0	0	0	0	0
O=C(O)c1ccc[n+]([O-])c1	1	0	0	0	0	1	0	0	0	1	0	1	0	0	0	0	0	0	1	0	0	0	0	0	0	0	1	0	0	0	0	0	0	0	0	0	0	0	0	0	0	0	0	0	0	0	0	0	0
COc1c(-c2ccccc2)oc2c(ccc3ccoc32)c1=O	1	1	0	0	1	1	1	1	1	1	0	0	1	0	0	0	0	1	1	0	0	0	1	1	1	1	1	1	1	0	0	1	1	0	0	0	0	1	1	1	1	0	0	0	1	0	1	1	0
COC(=O)NC(C(=O)NC(Cc1ccccc1)C(O)CN(Cc1ccc(-c2ccccn2)cc1)NC(=O)C(NC(=O)OC)C(C)(C)C)C(C)(C)C.O=S(=O)(O)O	1	1	1	0	1	1	1	0	1	0	1	1	0	0	1	0	0	0	1	0	0	0	0	0	0	0	0	1	0	0	0	0	1	1	0	0	1	1	1	1	0	0	1	1	1	0	0	1	0
CC(C)=CCCC(C)=CCCC(C)=CCO	0	0	0	0	0	0	0	0	1	0	0	0	0	0	0	0	0	0	0	0	0	0	0	0	1	0	0	0	0	0	0	0	0	0	0	0	0	1	0	0	0	0	0	0	0	0	0	0	0
O=C(c1cccnc1)N1CCOCC1	1	1	0	0	0	1	0	0	0	0	1	1	0	0	0	0	1	0	0	0	0	0	0	0	0	1	1	1	0	0	0	0	0	0	1	0	0	0	1	1	0	0	1	0	1	0	0	0	0
O=C(C=Cc1ccccc1)c1ccc(O)cc1O	0	0	0	0	0	0	0	0	0	0	0	0	0	0	0	0	0	0	0	0	0	0	0	0	0	0	0	0	0	0	0	0	0	1	0	0	0	0	0	0	0	1	0	0	0	0	0	0	0
CCOC(=O)c1c(C)cc(OC)cc1O	1	0	0	0	0	1	1	0	1	1	1	0	0	0	0	0	0	1	1	0	0	0	0	1	1	1	0	0	0	0	0	1	0	0	0	0	1	0	1	1	0	1	0	0	1	0	0	1	0
CC(C)NCC(O)COc1cccc2[nH]ccc12	1	0	0	0	0	1	1	0	0	0	0	1	0	0	0	0	0	0	0	0	1	0	0	0	0	1	0	1	0	0	0	0	0	0	1	0	0	0	0	0	0	0	0	0	1	0	0	0	1
CCCc1ncc(C[n+]2ccccc2C)c(N)n1.[Cl-]	1	1	1	0	0	1	0	0	0	0	0	1	0	0	0	0	0	0	1	0	0	0	0	1	0	0	0	0	0	0	0	0	1	0	1	0	0	0	0	0	0	0	0	0	0	1	0	0	0
NC(CSCSCC(N)C(=O)O)C(=O)O	0	0	0	0	0	0	0	0	0	0	0	0	0	0	0	0	0	0	0	0	0	0	0	0	0	0	0	0	0	0	0	0	0	0	0	0	0	0	0	0	0	0	0	0	0	0	0	1	0
Clc1ccc(C(Cn2ccnc2)OCc2ccsc2Cl)c(Cl)c1	1	0	0	0	1	1	0	0	1	0	0	0	0	0	0	0	1	0	0	1	1	1	1	1	1	1	0	0	0	1	1	1	0	0	1	1	0	0	0	0	0	0	0	0	1	0	0	1	0
Cl.O=C1CN2Cc3c(ccc(Cl)c3Cl)N=C2N1	0	0	1	1	1	1	0	0	0	0	1	0	0	0	0	1	1	0	0	0	1	1	0	1	1	0	0	1	1	1	0	1	1	1	0	1	1	0	0	1	0	1	1	1	1	0	0	1	0
CC(C)=CCCC(C)C1CCC2(C)C3=C(CCC12C)C1(C)CCC(O)C(C)(C)C1CC3	0	0	0	0	0	0	1	0	1	0	0	0	0	0	0	0	0	0	0	1	0	0	0	0	1	0	0	0	0	1	1	0	0	0	0	1	0	1	0	0	0	1	1	0	0	0	0	0	0
COc1cc(O)c2c(=O)cc(C)oc2c1CC=C(C)C	0	1	0	0	0	0	1	1	1	0	0	0	0	0	0	0	0	1	0	0	0	0	0	0	1	1	1	0	1	1	0	1	1	1	1	0	1	1	0	0	1	1	0	0	1	0	0	0	0
CCCCOC(=O)CCCCCCC(=O)OCCCC	0	0	1	0	0	0	0	0	0	0	0	0	0	0	0	1	0	0	0	0	0	0	0	0	0	0	0	0	0	0	0	0	0	0	0	0	0	0	0	0	0	0	0	0	0	0	0	0	0
COc1ccc2c(c1)c(CC(=O)O)c(C)n2C(=O)c1ccc(Cl)cc1	1	0	0	0	0	1	1	1	0	0	1	1	0	0	0	0	0	0	0	1	1	1	0	1	0	1	1	1	1	0	0	1	0	1	1	0	0	0	0	0	0	1	0	0	1	1	1	0	1
O=c1[nH]c(=O)n(C2CC(O)C(CO)O2)cc1C=CBr	1	0	0	0	1	1	1	0	1	1	1	0	0	0	1	0	1	0	1	0	0	0	0	0	1	0	1	1	0	1	1	1	1	1	0	1	0	1	0	0	1	0	1	0	0	0	1	1	0
OCC(O)C1OC2OC(C(Cl)(Cl)Cl)OC2C1O	1	0	0	0	0	1	0	0	0	0	1	0	1	0	1	0	0	0	0	0	1	0	0	1	1	0	1	1	0	0	1	0	0	0	0	0	0	0	0	1	1	1	1	0	0	0	0	1	0
CCCCc1oc2ccccc2c1C(=O)c1cc(I)c(OCCN(CC)CC)c(I)c1.Cl	0	1	0	0	0	1	1	0	0	0	1	0	0	1	0	0	0	1	1	1	1	0	0	0	0	1	0	0	1	1	1	1	1	1	1	1	0	1	0	0	1	0	0	0	1	0	1	1	0
Cl.Clc1ccc(Cn2c(CN3CCCC3)nc3ccccc32)cc1	1	0	0	0	0	1	1	0	0	0	1	0	0	1	1	0	0	0	0	0	1	0	0	0	0	0	1	1	0	0	0	1	0	0	1	0	0	0	0	1	0	0	1	0	1	0	1	1	0
C=C1CCC(=O)C(C)CCC2C1CC2(C)C	0	0	0	0	0	0	0	0	0	0	0	0	0	0	0	0	0	0	1	0	0	0	0	0	0	0	0	0	0	0	0	1	0	0	0	1	0	0	0	1	0	0	0	0	0	0	0	0	0
CN(CCOc1ccc(CC2SC(=O)NC2=O)cc1)c1ccccn1.O=C(O)C=CC(=O)O	1	0	0	1	0	1	0	0	0	0	0	1	0	0	1	0	0	0	0	1	0	1	0	0	1	1	0	1	0	1	0	0	1	0	0	1	1	0	0	0	0	1	0	1	1	1	0	1	0
COc1ccc2c3c([nH]c2c1)C(C)=NCC3	1	0	0	0	0	1	0	0	1	1	1	1	0	1	0	1	0	0	0	1	0	1	1	1	0	1	1	1	0	1	0	1	0	1	1	0	1	0	0	0	0	1	0	0	1	1	0	0	0
CCN(C)C(=O)Oc1cccc(C(C)N(C)C)c1.O=C(O)C(O)C(O)C(=O)O	0	0	0	0	0	0	0	0	0	0	1	0	0	0	0	0	0	0	0	0	0	0	0	0	0	0	0	0	0	0	0	0	0	1	0	0	0	0	0	0	0	0	0	0	1	0	0	0	0
CC#CCN1C(N2CCCC(N)C2)=NC2C1C(=O)N(Cc1nc(C)c3ccccc3n1)C(=O)N2C	1	1	1	0	1	1	0	0	1	0	0	0	1	0	0	0	0	1	1	1	1	0	0	0	0	1	0	1	1	1	0	0	0	1	1	1	1	1	0	1	1	0	1	1	1	0	1	0	1
CC1CCC2(C(=O)OC3OC(COC4OC(CO)C(OC5OC(C)C(O)C(O)C5O)C(O)C4O)C(O)C(O)C3O)CCC3(C)C(=CCC4C5(C)CC(O)C(O)C(C)(CO)C5CCC43C)C2C1C	1	0	1	0	1	1	1	0	1	1	1	0	1	0	1	1	0	0	0	1	1	0	0	1	1	0	0	1	0	1	1	0	0	0	0	1	0	1	0	1	0	0	1	0	0	0	0	0	0
CCC(C)C(N)C(=O)O	0	0	0	0	0	0	0	0	0	0	0	0	0	0	0	0	0	0	0	0	0	0	0	0	0	0	1	0	0	0	0	0	0	0	0	0	0	0	0	0	0	0	0	0	0	0	0	0	0
CC(=O)Nc1ncc([N+](=O)[O-])s1	0	0	0	0	1	1	0	1	0	0	0	1	1	0	0	0	1	0	0	1	0	1	0	0	1	1	0	0	0	0	0	0	0	0	0	1	0	1	0	0	0	0	1	0	0	0	0	0	1
Cc1cc(O)c2c(c1)C(=O)c1cc(O)cc(O)c1C2=O	1	1	0	0	0	1	0	1	0	0	1	0	0	0	0	0	0	1	0	0	0	0	1	0	0	1	0	0	0	1	0	0	0	0	1	1	0	0	0	0	1	0	0	0	0	0	0	1	0
NS(=O)(=O)c1ccc(C(=O)O)cc1	0	0	1	1	0	0	0	0	0	0	0	0	0	0	0	0	0	0	0	0	1	1	0	1	0	0	0	0	0	0	1	0	0	0	0	0	0	0	1	0	0	0	0	0	0	0	0	0	0
CC1CCC2(OC1)OC1CC3C4CCC5CC(O)CCC5(C)C4CCC3(C)C1C2C	1	0	0	0	0	0	0	0	0	0	1	1	1	0	1	0	0	0	0	0	0	0	0	0	0	0	0	0	0	0	0	0	0	0	0	1	0	0	0	1	0	1	0	0	0	0	0	0	0
C[N+]1(C)C2CCC1CC(OC(=O)C(O)c1ccccc1)C2.[Br-]	0	1	0	0	0	1	0	0	1	0	0	0	0	0	0	0	0	0	0	0	1	0	0	1	0	0	0	1	0	0	0	0	0	0	0	1	0	0	0	0	1	0	0	0	0	0	0	0	0
COc1cc(OC)c2c(c1Cl)OC1(C2=O)C(O)=CC(=O)CC1C	1	1	0	1	1	0	0	0	1	1	1	1	1	1	0	0	1	0	1	1	1	0	0	1	1	1	1	0	1	0	1	1	1	0	1	1	1	1	0	1	0	1	0	0	1	0	0	1	0
C=CC1(C)CC(=O)C2(O)C(C)(O1)C(O)C(O)C1C(C)(C)CCC(O)C12C	1	0	0	1	0	1	0	0	0	0	1	0	1	0	1	1	0	0	0	0	1	0	0	1	1	0	0	0	0	0	1	0	0	0	0	1	0	0	0	1	0	1	0	0	0	0	0	1	0
CS(=O)(=O)Nc1ccc([N+](=O)[O-])cc1Oc1ccccc1	0	0	1	1	0	0	0	0	0	0	1	1	1	1	0	0	0	0	0	0	0	0	0	0	0	0	0	0	0	0	0	0	0	1	1	1	1	0	0	0	0	0	0	0	0	0	0	0	0
CC(=O)OC1CCC2(C)C(CCC3(C)C2C2OC2C24OC(=O)C5(CCC(C)C(C)C52)CCC34C)C1(C)C	1	0	1	0	0	1	0	0	0	0	1	0	1	0	0	1	0	0	0	0	0	0	0	0	1	0	0	0	0	0	0	1	0	0	0	1	0	0	0	1	0	0	0	0	0	0	0	0	1
NC(=O)c1cc([N+](=O)[O-])cc([N+](=O)[O-])c1	0	1	0	1	0	0	0	0	0	0	1	0	0	0	0	0	0	0	0	0	0	0	0	0	0	0	0	0	0	0	0	0	0	1	0	0	0	0	0	0	0	0	0	0	1	0	1	0	0
CC(C)(O)C1C2OC(=O)C1C1(O)CC3OC34C(=O)OC2C14C	1	0	1	1	0	1	0	0	0	0	1	0	1	0	1	1	0	0	0	0	1	0	0	1	1	1	0	0	0	0	0	1	0	0	0	1	0	0	0	1	0	1	0	0	0	0	0	1	1
COc1ccc(O)c(C(C)(C)C)c1	0	0	0	0	0	0	0	1	0	0	0	0	0	0	0	0	0	0	0	0	0	0	0	0	0	0	0	0	0	1	0	0	0	0	0	0	0	0	0	0	0	0	0	0	1	0	0	0	0
CCOc1ccccc1C(N)=O	0	1	0	0	0	0	0	0	0	0	1	0	0	0	0	0	0	0	0	0	0	0	0	0	0	0	0	0	0	0	0	0	0	0	0	0	0	0	0	0	0	1	0	0	1	0	0	0	0
CC(=O)OC1CCC2(C)C(CCC3C4CC=C(C(C)=O)C4(C)CCC32)C1	0	0	0	0	0	0	0	0	1	0	0	0	0	0	0	0	0	0	0	0	0	0	0	0	1	0	0	0	0	1	0	0	0	0	0	1	0	1	0	0	0	0	0	0	0	0	0	0	0
CC(=O)Oc1ccc(O)cc1	0	0	0	0	0	0	0	0	0	0	0	0	0	0	0	0	0	0	0	0	0	0	0	0	0	0	0	0	0	0	1	0	0	0	0	0	0	0	0	0	0	0	0	0	1	0	0	0	0
CNCc1ccccc1.Cl	0	0	0	0	0	0	0	0	0	0	1	0	0	0	0	0	0	0	0	0	0	0	0	0	0	0	0	0	0	0	0	0	0	0	0	0	0	0	0	0	0	0	0	0	0	0	0	0	0
CC(C)NCC(O)c1ccc(NS(C)(=O)=O)cc1.Cl	0	0	1	1	0	0	0	0	1	0	1	1	1	0	0	0	0	0	0	0	0	0	0	1	0	0	0	0	0	0	0	0	0	0	1	0	0	0	0	0	0	0	0	0	0	0	0	0	0
O=C(c1ccc(F)cc1)C1CCN(CCn2c(=O)[nH]c3ccccc3c2=O)CC1	1	0	1	0	1	1	0	0	0	0	0	0	0	0	0	0	0	0	0	1	0	0	0	1	0	1	1	1	0	1	0	0	0	0	1	0	0	1	0	0	0	0	0	0	1	0	0	1	0
Cl.Cl.NCCSSCCN	0	0	0	0	0	0	0	0	0	0	0	0	0	0	0	0	0	0	0	0	0	0	0	0	0	0	0	0	0	0	0	0	0	0	0	0	0	0	0	0	0	0	0	0	0	0	0	0	0
O=C(CCCN1CCC(O)(c2ccc(Br)cc2)CC1)c1ccc(F)cc1	0	0	0	0	1	0	0	0	0	0	0	0	0	0	1	0	0	0	0	0	0	0	0	1	1	0	0	1	0	1	0	0	0	0	0	0	0	0	0	0	0	1	0	0	0	0	0	0	0
O=S1(=O)OC(c2ccc(O)cc2)(c2ccc(O)cc2)c2ccccc21	0	1	0	0	0	0	1	0	0	0	1	0	0	1	1	0	1	0	0	0	1	0	0	1	0	0	0	0	0	1	1	0	0	0	0	1	0	1	1	0	0	0	0	0	0	0	1	1	0
COc1c(C)c2c(c(O)c1CC=C(C)CCC(=O)OCCN1CCOCC1)C(=O)OC2	1	0	1	0	0	1	1	0	1	1	1	0	0	1	0	1	0	0	0	0	0	0	1	1	1	0	0	0	0	0	0	0	0	0	0	0	1	1	0	0	0	1	0	0	1	0	0	1	0
CC12C(=O)OC(=O)C1(C)C1CCC2O1	1	0	1	0	0	1	0	0	0	0	0	0	1	0	1	1	0	0	0	0	0	0	0	0	1	0	0	0	0	0	0	0	0	0	0	1	1	0	0	0	0	0	0	0	0	0	0	0	0
CC1=NN(c2ccccc2)C(=O)C1	0	0	0	0	0	0	1	0	0	0	0	0	0	0	0	0	0	0	1	0	0	0	0	0	1	0	1	0	0	0	0	1	0	0	0	1	0	0	0	0	0	0	0	0	0	0	0	0	0
CCCNCC(O)COc1ccccc1C(=O)CCc1ccccc1.Cl	0	0	0	0	0	0	0	0	0	0	0	0	0	0	0	0	0	0	0	0	1	0	0	0	0	0	0	1	0	0	0	0	0	0	0	0	0	0	0	0	0	0	0	0	1	0	0	0	1
NC(Cc1cc(I)c(O)c(I)c1)C(=O)O.O.O	1	0	0	0	0	0	0	0	1	0	1	0	0	0	0	0	0	1	0	0	0	0	0	0	0	0	0	0	0	0	0	0	0	0	0	0	0	0	0	0	0	0	0	0	0	0	0	0	0
CC1(C)OC2CC(=O)OCC23C1CC(=O)C1(C)C3CCC2(C)C(c3ccoc3)OC(=O)C3OC321	1	1	1	0	0	1	0	0	1	0	1	0	1	0	1	1	0	0	0	1	0	0	1	1	1	1	0	0	1	0	1	1	0	0	1	1	0	0	0	0	1	1	0	1	0	1	0	1	0
Cc1cc2c(s1)Nc1ccccc1N=C2N1CCN(C)CC1	1	0	0	1	1	0	0	0	0	0	1	0	1	0	0	1	1	1	0	0	1	1	0	0	1	0	0	0	0	1	0	0	0	1	0	0	0	1	0	1	0	0	1	0	1	0	1	0	1
COc1ccccc1O	0	0	0	0	0	0	0	0	0	0	0	0	0	0	0	0	0	0	0	0	0	0	0	0	0	0	0	0	0	0	0	0	0	0	0	0	0	0	0	0	0	0	0	0	1	0	0	0	0
OCC1OC(OCC2OC(O)C(O)C(O)C2O)C(O)C(O)C1O	1	0	0	0	0	1	0	0	0	0	1	0	1	0	1	0	0	0	0	0	1	0	0	1	1	0	0	1	0	0	1	0	0	0	0	0	0	0	0	1	0	0	1	0	0	0	0	0	0
CCOC(=O)C1=C(COCCN)NC(C)=C(C(=O)OC)C1c1ccccc1Cl.O=S(=O)(O)c1ccccc1	0	0	1	1	1	1	1	1	1	1	1	0	0	1	1	1	0	1	0	1	1	0	1	1	1	0	0	0	1	1	1	1	0	1	0	1	0	1	1	1	0	1	0	0	0	0	1	0	0
C=C(C)C1CCC2(C(=O)O)CCC3(C)C(CCC4C5(C)CCC(O)C(C)(C)C5CCC43C)C12	0	0	0	0	0	0	0	0	0	0	0	0	0	0	0	1	0	0	0	0	0	0	0	0	0	0	0	0	0	0	0	0	0	0	0	1	0	0	0	0	0	1	0	0	0	0	0	0	0
C[N+](C)(CCOc1ccccc1)Cc1ccccc1.O=C([O-])c1cc2ccccc2cc1O	0	0	0	0	0	0	0	0	0	0	1	0	0	0	0	0	0	0	0	0	0	0	0	1	0	1	0	0	0	1	0	0	0	0	0	0	0	0	1	1	0	1	1	0	1	0	0	0	0
COc1ccc(-c2cc(=O)c3c(OC)c(OC)c(OC)cc3o2)cc1OC	1	1	0	0	1	1	1	0	0	0	0	0	0	0	0	0	0	1	1	0	0	0	0	1	0	1	1	1	1	1	0	1	1	0	0	1	1	1	0	1	1	1	0	0	1	0	0	0	0
CC1CCC(C(C)C)C(=O)C1	0	0	0	0	0	0	0	0	0	0	0	0	0	0	0	0	0	0	0	0	0	0	0	0	0	0	0	0	0	0	0	0	0	0	0	1	0	0	0	0	0	0	0	0	0	0	0	0	0
COc1cc2ncnc(Nc3ccc(F)c(Cl)c3)c2cc1OCCCN1CCOCC1	1	0	0	0	0	1	1	1	0	1	1	0	1	0	1	0	0	0	1	0	1	0	0	0	0	1	1	1	0	1	1	0	1	0	1	0	1	0	0	0	0	0	0	0	1	1	0	1	1
COc1ccc(-c2coc3cc(OC(C)=O)cc(OC(C)=O)c3c2=O)cc1	1	1	0	1	0	0	0	0	0	0	0	0	1	0	0	0	1	1	1	0	0	0	0	1	0	1	1	1	1	1	1	1	1	1	0	0	1	1	0	0	1	0	0	0	1	0	0	0	0
COc1ccc2c(c1)OCc1c-2oc2cc(OC)ccc12	1	1	1	0	0	1	0	0	0	0	1	1	1	0	0	0	0	1	0	1	0	1	1	1	1	1	0	1	1	1	0	1	1	1	1	1	1	1	0	0	1	0	0	1	1	0	0	0	0
CN1CCc2c(c3ccccc3n2Cc2ccccc2)C1	1	0	0	0	0	1	1	1	1	1	1	1	0	0	0	1	0	0	0	1	0	1	0	1	0	1	1	1	0	0	0	0	0	1	1	1	1	0	0	1	0	1	1	0	0	1	0	0	1
CCC1(c2ccccc2)NC(=O)N(C)C1=O	0	1	0	0	1	1	0	0	1	0	1	0	0	0	1	0	1	0	1	0	0	0	0	0	1	0	1	1	0	1	1	0	1	1	0	0	0	0	0	0	0	0	1	1	1	0	0	1	0
Cl.OC(CCN1CCCC1)(c1ccccc1)C1CCCCC1	0	0	1	0	0	0	0	0	0	0	0	0	0	0	1	0	0	0	0	1	0	0	0	1	1	0	0	1	0	1	0	0	0	0	1	0	0	0	0	0	0	1	0	0	0	1	0	1	0
O=C(C=Cc1ccc(O)cc1)c1ccccc1	0	0	0	0	0	0	0	0	0	0	0	0	0	0	0	0	0	0	0	0	0	0	0	0	0	0	0	0	0	0	0	0	0	1	0	0	0	0	0	0	0	1	0	0	0	0	0	0	0
OCC1OC(Oc2cc(O)cc(C=Cc3ccc(O)cc3)c2)C(O)C(O)C1O	1	0	0	0	1	1	0	0	0	0	1	0	1	0	1	0	1	0	0	0	1	0	0	1	1	0	0	1	0	0	1	0	0	0	0	0	1	0	0	1	0	0	1	0	1	0	0	1	0
O=C(OCc1ccccc1)c1ccccc1	0	0	0	0	0	0	0	0	1	0	0	0	0	0	0	0	0	0	0	0	0	0	0	1	0	0	0	0	0	0	0	0	0	0	0	0	0	0	0	0	0	0	0	0	1	0	0	0	0
COc1cc(OC)c2c(=O)c(O)c(-c3ccc(OC)c(OC)c3)oc2c1	1	1	0	0	1	1	1	0	0	1	0	0	0	0	0	0	0	1	1	0	0	0	0	1	0	1	1	1	1	1	0	1	1	0	0	0	1	1	1	1	1	0	0	0	1	0	0	0	0
NS(=O)(=O)Cc1noc2ccccc12	1	0	1	1	0	0	1	0	0	0	0	1	0	0	1	0	0	0	0	0	0	0	1	0	1	1	0	0	0	1	0	0	0	0	0	0	0	0	0	0	0	0	0	0	0	1	0	1	0
COc1ccc(C(=O)c2ccccc2O)c(O)c1	1	1	0	0	0	0	0	0	0	0	0	0	0	0	0	0	0	0	0	0	0	0	0	0	0	0	0	0	0	0	0	0	0	0	0	1	1	0	0	0	0	0	0	0	1	0	0	0	0
Cl.Cl.Cl.NCCCCNCCCN	0	0	1	0	0	0	0	0	0	0	0	0	0	0	0	0	0	0	0	0	0	0	0	0	0	0	0	1	0	0	0	0	0	0	0	0	0	0	0	0	0	0	1	0	0	0	0	0	0
CCC1(O)CC2CN(CCc3c([nH]c4ccccc34)C(C(=O)OC)(c3cc4c(cc3OC)N(C)C3C(O)(C(=O)OC)C(OC(C)=O)C5(CC)C=CCN6CCC43C65)C2)C1.O=S(=O)(O)O	1	1	1	1	1	1	1	1	1	1	1	1	1	1	1	1	1	1	1	1	1	1	1	1	1	1	1	1	0	1	1	1	1	1	1	1	1	1	1	1	1	1	1	1	1	1	1	1	1
C=C1CCC(O)CC1=CC=C1CCCC2(C)C1CCC2C(C)CCCC(C)C	0	0	0	0	1	0	0	0	1	0	0	0	0	1	0	1	1	0	0	1	0	0	0	1	1	0	0	0	0	0	0	0	0	0	0	1	0	1	0	1	0	1	1	0	0	0	0	0	0
COc1ccccc1N1CCN(CCCNc2cc(=O)n(C)c(=O)n2C)CC1.Cl	1	0	1	0	1	1	0	1	0	0	1	1	0	1	1	0	0	0	1	0	0	0	1	1	1	0	0	1	1	0	0	1	1	1	1	0	1	0	0	1	0	0	1	1	1	0	1	0	0
C=CCC1C=C(C)CC(C)CC(OC)C2OC(O)(C(=O)C(=O)N3CCCCC3C(=O)OC(C(C)=CC3CCC(O)C(OC)C3)C(C)C(O)CC1=O)C(C)CC2OC	1	0	1	0	0	1	0	0	1	0	0	1	1	0	1	1	1	1	0	1	1	1	0	1	1	1	1	1	1	0	1	0	1	0	1	0	0	1	0	1	1	1	0	0	1	1	0	1	0
C[N+]1(C)CCC(OC(=O)C(O)(c2ccccc2)C2CCCC2)C1.[Br-]	1	1	1	0	0	1	0	0	1	0	0	0	1	0	0	1	1	0	0	1	0	0	1	1	1	1	0	1	0	1	0	0	0	0	1	0	0	0	0	0	1	0	0	1	1	1	0	1	0
CC1CC2C3CCC4=CC(=O)C=CC4(C)C3(F)C(O)CC2(C)C1(O)C(=O)CO	1	0	0	1	0	0	0	0	1	0	0	0	0	0	1	1	1	0	0	0	0	0	0	0	1	0	0	0	0	1	0	0	0	0	0	1	0	1	1	0	0	1	0	0	0	0	0	1	1
COc1ccc(-c2cc(=O)c3c(OC)c(OC)c(OC)c(OC)c3o2)cc1	1	1	0	0	1	1	1	1	0	0	0	0	0	0	0	0	0	1	1	0	0	0	0	1	0	1	1	1	1	1	0	1	1	0	0	1	1	1	1	1	1	1	0	0	1	0	0	0	1
CC1CCC2(OC1)OC1CC3C4CC=C5CC(O)CCC5(C)C4CCC3(C)C1C2C	1	0	0	0	0	0	1	0	1	0	1	1	1	0	1	0	0	0	0	0	0	0	0	1	1	0	0	0	0	1	0	0	0	0	0	1	0	1	0	1	0	1	0	0	0	0	0	0	0
NCCC(=O)NC(Cc1c[nH]cn1)C(=O)O	1	0	1	0	1	1	0	1	1	1	0	0	0	0	0	0	0	0	0	0	0	1	1	0	0	0	0	1	0	0	0	0	1	0	0	0	0	0	1	0	0	1	1	1	0	0	0	0	0
CC(C)Cc1ccc(C(C)C(=O)O)cc1	0	0	0	0	0	0	0	0	0	0	0	0	1	0	0	0	0	0	0	1	0	0	0	0	0	0	0	0	0	1	0	0	0	0	0	0	0	0	0	0	0	0	0	0	0	0	0	0	0
Cl.Clc1ccc(C(OCCN2CCCCC2)c2ccccc2)cc1	0	0	0	0	0	0	0	0	1	0	0	0	0	0	0	0	0	0	0	0	1	0	0	1	0	0	0	1	0	0	0	0	0	0	0	1	0	0	1	0	0	0	0	0	0	0	0	0	1
CC1CCC(C(C)C)C(O)C1	0	0	0	0	0	0	0	0	0	0	0	0	0	0	0	0	0	0	0	0	0	0	0	0	0	0	0	0	0	0	0	0	0	0	0	1	0	0	0	0	0	0	0	0	0	0	0	0	0
C=C(C)c1cc2cc(C(C)=O)c(O)cc2o1	0	1	0	0	0	0	1	1	0	0	0	0	0	0	0	0	0	1	0	0	0	0	1	0	0	1	0	0	1	1	0	1	1	0	0	0	0	1	0	0	1	0	0	0	0	0	0	0	0
CCCCCCCCCCCCCCCC(=O)OCC(O)CO	0	0	1	0	0	1	0	0	0	0	0	0	1	0	0	1	0	0	0	0	0	0	0	0	0	0	0	0	0	0	0	0	0	0	0	0	0	0	0	0	0	0	0	0	0	0	0	0	0
COc1ccc(C(=O)c2ccccc2)c(O)c1	1	1	0	0	0	0	0	0	0	0	0	0	0	0	0	0	0	0	0	0	0	0	0	0	0	0	0	0	0	0	0	0	0	0	0	1	1	0	0	0	0	0	0	0	1	0	0	0	0
C[n+]1cccc(C(=O)[O-])c1	1	0	0	0	0	1	0	0	0	0	0	1	0	0	0	0	0	0	1	0	0	0	0	0	0	0	1	0	0	0	0	0	0	0	0	0	0	0	0	0	0	0	0	0	0	0	0	0	0
O=C([O-])Cc1ccccc1.[Na+]	0	0	0	0	0	0	0	0	0	0	0	0	0	0	0	0	0	0	0	0	0	0	0	0	0	0	0	0	0	0	0	0	0	0	0	0	0	0	0	0	0	0	0	0	0	0	0	0	0
CCNC(=O)CCC(N)C(=O)[O-].[K+]	0	0	0	0	0	0	0	0	0	0	0	0	0	0	0	0	1	0	0	0	0	0	0	0	0	0	1	1	0	0	0	0	0	0	0	0	0	0	0	0	0	0	0	0	0	0	0	0	0
CC#CC1(O)CCC2C3CCC4=CC(=O)CCC4=C3C(c3ccc(N(C)C)cc3)CC21C	0	0	0	0	0	0	1	1	1	0	0	0	0	0	1	0	1	0	0	1	0	1	0	1	1	0	0	0	0	1	1	1	0	0	1	1	1	1	1	1	0	1	1	0	0	0	0	0	0
CCCNC1CCc2nc(N)sc2C1.Cl.Cl	1	0	1	1	1	1	1	1	0	0	1	0	0	0	0	1	1	0	0	0	0	0	0	0	0	0	0	1	0	0	0	0	0	0	0	0	0	0	1	0	0	1	0	0	1	1	1	0	1
CN(C)c1ccc2nc3ccc(N(C)C)cc3[s+]c2c1.O.[Cl-]	1	0	1	0	0	1	0	0	0	0	0	1	0	0	0	1	0	0	0	1	0	0	0	0	0	1	0	0	0	0	0	1	0	0	1	0	1	0	0	0	1	1	0	0	0	0	0	0	0
Cl.O=C(Nc1ccccc1)OCC(CN1CCCCC1)OC(=O)Nc1ccccc1	0	0	0	0	0	1	0	0	0	0	0	0	0	0	0	0	0	0	0	0	0	0	0	0	0	0	0	1	0	0	0	0	0	0	0	0	0	0	0	0	1	0	0	1	1	0	0	1	1
COC(=O)c1c(OC)cc2c(c1C)Oc1c(Cl)c(O)c(Cl)c(C)c1C(=O)O2	1	1	0	1	0	1	1	1	1	1	1	0	0	1	0	0	1	1	0	0	1	0	0	1	1	0	1	1	0	1	1	1	0	1	1	0	1	1	1	1	1	1	1	1	1	0	1	1	0
CC(=O)C1CCC2C3CC(C)C4=CC(=O)CCC4(C)C3C(O)CC12C	0	0	0	0	0	0	1	0	1	0	0	0	0	0	0	1	0	0	0	0	0	0	0	0	1	0	0	0	0	1	0	0	0	0	0	1	0	1	0	0	0	1	0	0	0	0	0	0	0
NCC1OC(OC2C(N)CC(N)C(OC3OC(CO)C(O)C(N)C3O)C2O)C(O)C(O)C1O.O=S(=O)(O)O	1	0	0	0	0	1	0	0	0	0	1	0	1	0	1	0	0	0	1	0	1	0	1	1	1	0	0	1	0	0	1	0	0	0	0	0	0	0	0	1	1	0	1	0	0	0	0	0	0
Nc1nc(=O)[nH]cc1F	1	0	0	1	1	1	0	1	0	0	0	0	0	0	1	0	0	0	1	0	0	0	0	0	0	0	0	0	1	0	0	0	1	0	0	0	0	0	0	0	0	0	0	0	0	0	0	0	0
COc1ccc2c3c1OC1CC(O)C=CC31CCN(C)C2	1	0	1	1	0	0	0	1	0	0	1	1	0	1	1	1	0	0	1	1	0	1	0	1	1	0	0	1	0	1	0	1	1	1	1	1	1	1	0	1	0	1	1	0	1	1	0	0	1
O=C(OC1Cc2c(O)cc(O)cc2OC1c1cc(O)c(=O)c2c(O)c(O)cc(C3Oc4cc(O)cc(O)c4CC3O)c2c1)c1cc(O)c(O)c(O)c1	0	1	0	0	1	1	0	0	1	1	0	0	1	1	0	0	0	1	1	1	0	0	0	1	0	1	1	1	1	1	0	1	0	1	1	1	1	1	1	0	1	1	0	0	1	0	0	0	0
Cl.c1ccc2c(c1)OCC(C1=NCCN1)O2	0	0	0	0	0	0	0	0	1	0	0	0	0	0	0	0	0	0	1	0	1	0	0	0	0	0	1	1	0	0	1	0	0	0	0	0	0	1	0	1	0	0	1	0	1	0	0	0	1
CC(=O)Oc1ccccc1C(=O)Nc1ccccc1	0	1	0	0	0	0	1	0	0	0	1	0	0	0	0	0	0	0	0	0	0	0	0	0	0	0	0	0	0	0	1	0	1	0	0	0	0	0	0	0	0	1	0	0	1	0	0	0	0
C#CCOS(=O)OC1CCCCC1Oc1ccc(C(C)(C)C)cc1	1	0	0	0	0	0	0	0	1	0	0	0	0	0	0	1	0	0	1	0	1	1	1	0	1	0	0	0	0	1	0	0	0	0	0	0	0	1	0	0	0	0	0	0	1	0	0	0	1
CS(=O)(=O)CCNCc1ccc(-c2ccc3ncnc(Nc4ccc(OCc5cccc(F)c5)c(Cl)c4)c3c2)o1	1	1	0	1	1	1	0	1	0	0	0	0	1	0	1	0	0	1	1	0	1	0	0	1	0	1	1	1	1	1	1	0	1	0	1	0	1	0	1	1	0	0	0	1	1	1	0	1	1
CC(=O)CCC=C(C)CCC=C(C)CCC=C(C)CCC=C(C)C	0	0	0	0	0	0	0	0	1	0	0	0	0	0	0	0	0	0	0	0	0	0	0	0	1	0	0	0	0	0	0	0	0	0	0	0	0	1	0	0	0	0	0	0	0	0	0	0	0
O=c1c(O)c(-c2ccc(O)c(O)c2)oc2cc(O)cc(O)c12	1	1	0	0	1	1	1	0	0	1	0	0	0	0	0	0	0	1	1	0	0	0	0	1	0	1	1	1	1	1	0	1	1	0	0	0	1	1	1	1	1	0	0	0	0	0	0	0	0
CC1=C2C3OC(=O)C(C)C3CCC2(C)C=CC1=O	0	0	1	0	1	0	0	0	1	0	0	1	1	0	0	1	1	0	0	1	1	0	1	1	1	0	0	0	1	1	1	0	0	0	1	1	0	1	0	1	0	0	0	0	0	0	0	0	0
CCOC(=O)[N-]c1c[n+](N2CCOCC2)no1	0	0	0	0	0	1	0	1	1	0	1	0	1	0	0	0	0	0	1	1	0	1	0	0	0	0	1	0	0	0	1	0	1	0	0	1	1	0	1	0	0	0	1	1	0	1	0	0	0
Cl.Cl.N=C(N)N	0	0	0	0	0	0	0	0	0	0	0	0	0	0	0	0	0	0	0	0	0	0	0	0	0	0	0	0	0	0	0	0	0	0	0	0	0	0	0	0	0	0	0	1	0	0	0	0	0
CN1C(C(=O)Nc2ccccn2)=C(O)c2ccccc2S1(=O)=O	1	1	1	1	0	1	1	1	1	0	1	1	1	0	1	1	1	1	1	0	1	1	0	1	1	0	1	1	1	1	1	1	1	0	0	1	1	1	0	0	1	0	0	1	1	0	1	0	1
O=c1oc2cc(O)ccc2s1	0	0	0	0	0	0	0	0	0	0	0	0	1	0	0	0	0	0	1	0	0	0	1	0	0	0	1	0	1	1	0	0	1	0	0	0	0	0	0	0	0	0	1	0	0	0	0	0	0
CCN(CC)CCOC(=O)C(Cc1cccc2ccccc12)CC1CCCO1.O=C(O)C(=O)O	1	0	1	0	0	0	0	0	0	0	0	0	0	0	1	1	0	0	1	1	0	0	0	0	0	1	0	1	0	0	0	0	0	1	1	0	0	0	0	0	0	0	0	0	1	0	0	1	0
O=C(OOC(=O)c1ccccc1)c1ccccc1	0	0	0	0	0	0	0	0	0	1	0	1	1	0	0	0	0	0	0	0	0	0	0	1	0	0	0	0	0	0	0	0	0	0	0	1	0	0	0	0	1	0	0	0	0	0	0	0	0
CC(O)CN(CCN(CC(C)O)CC(C)O)CC(C)O	0	0	0	0	0	0	0	0	0	0	0	0	0	0	0	0	0	0	0	0	0	0	0	0	0	0	0	1	0	0	0	0	0	0	0	0	0	0	0	0	0	0	1	1	0	0	0	0	0
O=c1[nH]c2ccccc2n1C1CCN(CCCC(c2ccc(F)cc2)c2ccc(F)cc2)CC1	1	0	0	0	1	1	0	0	0	0	0	0	0	0	1	0	0	0	0	0	1	0	0	0	0	0	0	1	0	1	0	0	0	0	1	1	0	1	1	1	1	1	0	0	0	1	0	1	0
O=c1oc2ccccc2c(O)c1Cc1c(O)c2ccccc2oc1=O	1	1	1	0	0	0	1	0	0	0	0	0	1	0	0	0	0	1	1	0	0	1	0	0	0	1	1	0	1	1	0	1	1	0	1	1	0	1	0	0	1	0	0	0	1	0	0	0	0
COc1ccccc1OCC(O)COC(N)=O	0	0	0	0	0	1	0	0	0	0	0	0	1	0	0	0	0	0	1	0	0	0	0	0	0	0	0	0	0	0	0	0	0	0	0	0	0	1	0	0	0	0	0	0	1	0	0	0	0
Cc1c[nH]c2ccccc12	1	0	0	0	0	1	0	0	0	0	0	1	0	0	0	0	0	0	0	0	0	1	0	0	0	1	1	0	0	0	0	0	0	1	1	0	0	0	0	0	0	0	0	0	0	0	0	0	0
Cl.Cl.Fc1ccc(C(c2ccc(F)cc2)N2CCN(CC=Cc3ccccc3)CC2)cc1	1	0	0	0	0	0	0	0	0	0	1	0	0	0	0	0	0	0	0	0	0	0	0	0	0	1	0	0	0	0	0	0	0	0	0	1	0	0	0	1	0	0	1	0	0	0	0	0	0
O=C1c2ccccc2C(=O)C1c1ccccc1	1	0	0	0	1	1	0	0	0	0	1	0	0	0	0	0	0	1	0	0	0	0	1	0	0	0	0	1	0	1	0	1	0	1	0	1	0	0	0	0	0	0	0	0	0	0	0	1	0
COc1cc(C2Oc3cc(C4Oc5cc(O)cc(O)c5C(=O)C4O)ccc3OC2CO)ccc1O	0	0	0	0	1	0	0	0	0	0	0	1	1	1	0	0	0	1	1	0	0	0	0	1	0	0	1	0	1	1	0	0	1	0	1	1	1	1	0	0	0	1	1	0	1	1	0	1	0
COc1ccc2cc1Oc1ccc(cc1)CC1c3cc(c(OC)cc3CCN1C)Oc1c(OC)c(OC)cc3c1C(C2)N(C)CC3	0	0	0	0	1	0	0	1	1	1	1	0	0	1	0	1	0	0	0	0	0	0	0	0	0	0	0	1	0	0	1	1	0	1	1	1	1	0	1	1	1	1	1	0	1	1	1	0	0
O=C(O)C1CSCN1	0	0	0	0	0	0	0	1	0	0	0	0	0	0	0	0	0	0	0	0	0	1	0	0	0	1	0	0	0	0	0	0	0	0	0	0	1	0	0	0	0	0	0	0	0	0	0	1	0
CN(C)CCOC(=O)COc1ccc(Cl)cc1.Cl	0	0	0	0	0	1	0	0	1	0	0	0	0	0	0	0	1	0	0	0	1	0	0	0	0	0	0	0	0	0	0	0	0	0	0	0	0	0	0	0	0	0	0	0	1	0	0	0	0
COC1=C(OC)C(=O)C(CC=C(C)CCC=C(C)CCC=C(C)CCC=C(C)CCC=C(C)CCC=C(C)CCC=C(C)CCC=C(C)CCC=C(C)CCC=C(C)C)=C(C)C1=O	0	0	0	0	0	0	0	0	1	0	0	0	1	0	0	0	1	0	0	0	0	1	0	0	1	0	0	0	0	1	0	0	0	0	0	0	0	1	1	0	0	0	0	0	0	0	0	1	0
COC12CC(COC(=O)c3cncc(Br)c3)CN(C)C1Cc1cn(C)c3cccc2c13	1	1	0	1	1	1	1	1	1	1	1	1	1	0	1	0	1	0	1	1	1	1	1	1	1	1	1	1	0	1	0	1	1	1	1	0	0	1	1	0	0	0	1	0	1	1	0	1	0
COc1cc(OC)c(C(C)=O)c(O)c1C	0	0	0	0	0	0	0	0	0	0	0	0	0	1	0	0	0	0	0	0	0	0	1	0	0	0	0	0	0	0	0	0	0	0	0	0	1	0	0	0	0	0	0	0	1	0	0	0	0
Cl.NC(CO)C(=O)NNCc1ccc(O)c(O)c1O	0	0	0	0	0	0	0	0	0	0	1	0	0	1	0	0	0	0	0	0	0	0	0	0	0	0	0	0	0	0	0	1	0	1	1	1	0	0	0	0	0	0	0	0	0	0	0	0	0
CCCCCN(C)CCC(O)(P(=O)([O-])O)P(=O)(O)O.O.[Na+]	0	0	1	0	0	0	0	0	0	0	0	0	1	0	0	0	0	0	0	0	0	0	1	0	0	0	0	1	0	0	0	0	1	0	0	0	0	1	0	0	0	1	0	1	0	0	1	0	0
COc1cc(OC)c2c(OC)c(-c3ccc4c(c3)OCO4)c(=O)oc2c1	1	1	1	1	0	0	1	0	0	0	1	0	0	0	0	0	1	1	1	0	0	0	0	1	0	1	1	1	1	1	0	1	1	1	0	0	1	0	0	0	1	1	0	0	1	0	0	0	0
Br.CN1C2CC(OC(=O)C(CO)c3ccccc3)CC1C1OC12	1	1	1	0	0	0	0	0	0	0	1	0	1	0	1	1	0	0	0	0	1	0	0	0	0	0	1	1	0	1	0	0	0	1	0	1	0	0	0	0	1	0	0	0	0	0	0	0	0
O=c1cc(-c2ccccc2)oc2cc(O)c(O)c(O)c12	1	1	0	0	1	1	1	0	0	0	0	0	0	0	0	0	0	1	1	0	0	0	0	1	0	1	1	1	1	1	0	1	1	0	0	1	0	1	0	1	1	1	0	0	0	0	0	0	0
CC=C(C)C(=O)OC1CC(OC(C)=O)C2(C(=O)OC)COC3C2C12COC(O)(C(=O)OC)C2C(C)(C12OC1(C)C1CC2OC2OC=CC21O)C3O	1	0	1	1	0	1	0	0	1	0	1	1	1	0	1	1	0	0	0	1	1	1	0	1	1	1	0	0	0	0	0	1	0	0	0	1	0	0	0	1	0	0	0	0	0	0	0	0	0
CC(=O)OCC(=O)C1(O)C(OC(C)=O)CC2C3CCC4=CC(=O)C=CC4(C)C3(F)C(O)CC21C	1	0	0	1	0	1	0	0	1	0	1	0	1	0	1	1	1	0	0	0	0	0	0	0	1	0	0	0	0	1	0	0	0	0	0	1	0	1	1	1	0	1	0	0	1	0	0	1	1
CCCCC(=O)OC1(C(=O)CO)C(C)CC2C3CCC4=CC(=O)C=CC4(C)C3(F)C(O)CC21C	1	0	1	1	0	0	0	0	1	0	0	0	1	0	1	1	1	0	0	0	0	0	0	0	1	0	0	0	0	1	0	0	0	0	0	1	0	1	1	0	0	1	0	0	0	0	0	1	1
CC(C)C(N)C(=O)OCCOCn1cnc2c(=O)[nH]c(N)nc21.Cl	1	0	1	0	1	1	1	0	0	0	1	0	0	0	0	0	1	0	1	1	1	0	0	1	1	1	1	1	0	0	0	0	0	1	0	0	0	0	0	0	0	1	0	1	1	0	1	0	1
Cc1cc(-c2ccccc2)nnc1NCCN1CCOCC1.Cl.Cl	1	1	1	1	0	0	1	0	1	0	0	1	0	0	0	0	0	0	0	0	0	1	1	0	1	1	1	1	0	0	0	0	1	1	0	0	1	0	0	1	0	0	0	0	0	0	0	0	0
NNC(=O)c1ccncc1.Nc1ccc(C(=O)O)c(O)c1	1	1	0	0	1	1	0	1	0	0	1	1	0	0	0	0	0	0	0	0	0	0	0	1	0	0	0	1	0	0	0	0	0	0	0	0	0	0	0	0	0	1	0	0	0	0	0	0	0
Nc1nc2ccc(OC(F)(F)F)cc2s1	1	0	0	0	0	1	0	0	0	0	0	0	0	0	0	0	1	1	0	1	1	0	0	1	1	0	0	0	0	0	0	1	0	0	1	0	0	0	0	0	1	0	0	0	1	0	0	0	0
CN(Cc1cnc2nc(N)nc(N)c2n1)c1ccc(C(=O)NC(CCC(=O)O)C(=O)O)cc1.O	1	1	0	0	0	1	0	0	0	0	1	1	0	1	1	1	1	0	1	1	1	1	0	1	0	1	1	1	1	1	0	0	1	0	1	0	1	0	1	1	0	0	1	0	0	0	1	1	0
COc1ccc(-c2cc(=O)c3c(O)c(OC)c(OC)c(OC)c3o2)cc1	1	1	0	0	1	1	1	1	0	0	0	0	0	0	0	0	0	1	1	0	0	0	0	1	0	1	1	1	1	1	0	1	1	0	0	1	1	1	1	1	1	1	0	0	1	0	0	0	1
COC1C(O)C(C)OC(OC2CCC3(C)C4CCC5(C)C(C6=CC(=O)OC6)CCC5(O)C4CCC3(O)C2)C1O	1	0	0	0	0	1	0	0	1	0	1	0	1	0	1	1	0	0	0	1	1	0	1	1	1	0	0	1	0	0	1	0	0	0	0	1	0	1	0	1	0	1	1	0	0	0	0	0	0
CCCC(C(=O)OCCN(CC)CC)(c1ccccc1)c1ccccc1.Cl	0	0	1	0	0	0	1	0	0	0	1	0	1	0	0	0	0	0	0	0	0	0	0	0	1	0	0	0	0	1	0	0	0	0	1	1	0	0	0	0	0	1	0	0	1	0	0	1	0
COc1ccc(C(=O)CCC(=O)O)c2ccccc12	0	0	0	0	0	0	0	0	0	0	0	0	0	0	0	0	0	0	1	0	0	0	0	0	0	1	0	1	0	0	0	0	0	1	0	0	0	0	0	0	0	0	1	0	1	0	0	0	0
CCCN(CCC)C(=O)C(CCC(=O)O)NC(=O)c1ccccc1	0	1	0	0	0	0	0	0	0	0	1	0	0	0	0	0	1	0	0	0	0	1	0	0	0	1	1	1	1	0	0	0	0	1	0	0	1	0	1	1	0	0	1	1	0	1	0	0	0
COP(=O)(OC)OC(Br)C(Cl)(Cl)Br	0	0	0	0	0	0	0	0	0	0	0	0	1	0	0	1	0	0	0	1	0	1	0	0	0	0	1	0	0	0	0	0	0	0	0	1	0	1	0	0	1	1	0	0	0	0	0	1	0
CCCCCCOc1ccccc1C(N)=O	0	1	0	0	0	0	0	0	0	0	1	0	0	0	0	0	0	0	0	0	0	0	0	0	0	0	0	0	0	0	0	0	0	0	0	0	0	0	0	0	0	1	0	0	1	0	0	0	0
CC(C(O)c1ccccc1)N(C)C	0	0	0	0	0	0	0	0	1	0	0	0	0	0	0	0	0	0	0	0	1	0	0	1	0	0	0	0	0	0	0	0	0	0	0	0	0	0	0	0	0	0	0	0	0	0	0	0	0
O=C(O)c1cc(O)c2cccc(O)c2n1	1	0	0	0	0	1	1	0	0	0	0	1	0	0	0	0	0	0	1	0	0	0	0	0	0	1	1	0	0	0	0	0	0	0	1	0	0	0	0	0	1	0	0	0	1	0	0	1	0
O=c1cc(-c2ccccc2)oc2cc(O)ccc12	0	1	0	0	1	1	0	0	0	0	0	0	0	0	0	0	0	1	1	0	0	0	0	1	0	1	1	1	1	1	0	1	1	0	0	0	0	1	0	0	1	0	0	0	0	0	0	0	0
CC(=CCC1=C(C)C(=O)c2ccccc2C1=O)CCCC(C)CCCC(C)CCCC(C)C	1	0	0	0	0	1	0	0	1	0	1	0	0	0	0	0	0	1	0	0	0	0	1	0	1	0	0	0	0	0	0	1	0	0	0	0	0	1	1	0	0	1	0	0	0	0	1	1	0
Nc1nc2nc[nH]c2c(=S)[nH]1	1	0	0	0	0	1	0	0	0	0	0	0	0	0	0	0	0	0	1	0	1	0	0	1	0	1	0	0	0	0	0	0	0	0	0	0	0	0	1	0	0	0	0	0	0	0	0	0	0
O=C(C=Cc1ccccc1)c1ccc(OC2OC(CO)C(O)C(O)C2O)cc1O	1	0	0	0	1	1	0	0	0	0	1	0	1	0	1	0	0	0	0	0	1	0	0	1	1	0	0	1	0	0	1	0	0	1	0	0	1	0	0	1	0	1	1	0	1	0	0	1	0
Oc1ccc(OCc2ccccc2)cc1	0	0	0	0	0	0	0	0	0	0	0	0	0	0	0	0	0	0	0	0	0	0	0	1	0	0	0	0	0	0	0	0	0	0	1	0	0	0	0	0	0	0	0	0	1	0	0	0	0
CC1(C)CC2C(=O)CCC3OC3(C)CCC21	0	0	0	0	0	0	0	0	0	0	0	0	1	0	0	0	0	0	1	0	0	0	0	0	0	0	0	0	0	0	0	0	0	0	0	1	0	0	0	1	0	0	0	0	0	0	0	0	0
O=C(O)c1ccccc1	0	0	0	0	0	0	0	0	0	0	0	0	0	0	0	0	0	0	0	0	0	0	0	1	0	0	0	0	0	0	0	0	0	0	0	0	0	0	0	0	0	0	0	0	0	0	0	0	0
CC(=O)c1cc2c(cc1O)OC(C)(C)C=C2	0	0	0	0	0	0	0	0	1	0	0	0	0	0	0	0	1	0	1	0	0	0	1	0	0	0	0	0	0	0	0	0	0	0	0	0	1	1	0	0	1	0	0	0	1	0	0	0	0
CCC(C(C)O)n1ncn(-c2ccc(N3CCN(c4ccc(OCC5COC(Cn6cncn6)(c6ccc(F)cc6F)C5)cc4)CC3)cc2)c1=O	1	1	1	1	0	1	0	0	1	0	1	1	1	1	1	0	0	0	1	0	1	0	0	1	1	1	0	1	0	1	1	1	1	0	1	1	1	1	1	0	0	0	0	0	1	1	1	1	1
NCC1CCC(N)C(OC2C(N)CC(N)C(OC3OC(CO)C(O)C(N)C3O)C2O)O1	1	0	0	0	0	1	0	0	0	0	1	0	1	0	1	0	0	0	0	0	1	0	1	1	1	0	0	0	0	0	1	0	0	0	0	0	0	0	0	1	1	0	1	0	0	0	0	0	0
CC(C)C12OC1C1OC13C1(C)CCC4=C(COC4=O)C1CC1OC13C2O	1	0	1	1	0	1	1	0	1	0	1	0	1	0	1	1	0	0	0	1	1	0	1	1	1	0	0	0	0	0	1	1	0	0	0	1	0	1	0	1	0	0	1	0	0	0	0	0	0
C=CCNC(N)=S	0	0	0	0	0	0	0	0	0	0	0	0	0	0	0	0	0	0	0	0	0	1	0	0	0	0	0	0	0	0	0	0	0	0	0	0	0	0	0	0	0	0	0	1	0	0	0	0	0
Cc1cc(O)c(C=O)c2c1C(=O)Oc1c(C)c(O)c3c(c1O2)C(O)OC3=O	1	1	0	0	0	1	1	1	1	1	1	0	0	1	1	0	0	1	0	0	0	0	1	1	1	0	1	1	0	1	1	1	0	1	1	1	1	0	1	1	1	1	1	0	1	0	1	1	0
CC(=O)N(O)CCCCCNC(=O)CCC(=O)N(O)CCCCCNC(=O)CCC(=O)N(O)CCCCCN.CS(=O)(=O)O	0	1	0	0	0	0	0	0	0	0	0	0	0	0	0	0	0	0	0	0	0	0	0	0	1	0	0	1	0	0	0	0	1	1	0	0	0	0	0	0	0	0	0	0	0	0	0	0	0
Nc1ccn(C2CSC(CO)O2)c(=O)n1	1	0	0	0	1	1	0	0	0	0	1	0	0	1	0	0	1	0	1	0	0	0	1	0	0	1	0	0	1	1	0	0	1	1	1	0	0	1	1	0	0	0	1	0	0	0	0	1	1
CCCCC(CC)COC(=O)C=Cc1ccc(OC)cc1	0	0	0	1	0	0	0	0	0	0	0	1	0	0	0	0	0	0	0	0	0	0	0	0	0	0	0	0	1	0	0	0	0	1	0	0	0	0	0	0	0	0	0	0	1	0	0	0	0
CC(C)C(N)C(=O)O	0	0	0	0	0	0	0	0	0	0	0	0	0	0	0	0	0	0	0	0	0	0	0	0	0	0	1	0	0	0	0	0	0	0	0	0	0	0	0	0	0	0	0	0	0	0	0	0	0
CC(C)(C)N.CCCC(NC(C)C(=O)N1C(C(=O)O)CC2CCCCC21)C(=O)OCC	0	1	1	0	0	0	0	1	0	0	0	0	0	0	1	1	1	1	0	0	1	1	0	1	0	1	1	1	0	0	0	0	1	0	0	0	0	0	0	0	0	0	1	1	0	1	0	0	0
CCC(C)C1OC2(C=CC1C)CC1CC(CC=C(C)C(OC3CC(OC)C(OC4CC(OC)C(O)C(C)O4)C(C)O3)C(C)C=CC=C3COC4C(OC)C(C)=CC(C(=O)O1)C34O)O2	1	0	1	1	1	1	1	0	1	1	1	1	1	0	1	1	0	0	0	1	0	0	0	1	1	0	0	1	1	1	1	1	0	0	1	1	0	1	0	1	0	1	1	0	0	0	0	0	0
CC=C1C2C=C(C)CC1(N)c1ccc(=O)[nH]c1C2	1	0	0	0	0	1	1	1	1	1	1	1	0	1	0	1	1	0	1	1	0	1	1	0	1	0	1	0	0	0	1	1	1	1	1	0	0	1	0	1	1	1	0	1	1	1	0	1	0
Clc1ccc(COC(Cn2ccnc2)c2ccc(Cl)cc2Cl)cc1.O=[N+]([O-])O	0	0	0	0	0	1	0	0	1	0	0	0	0	0	0	0	0	0	0	1	1	1	1	1	1	0	0	0	0	1	1	1	0	0	1	1	0	0	1	0	0	0	0	0	1	0	0	1	0
C=CC1CN2CCC1CC2C(O)c1ccnc2ccc(OC)cc12.O=C(O)C(O)C(O)C(O)C(O)CO	1	0	0	0	0	1	1	1	1	1	0	1	0	0	1	1	0	0	1	1	1	0	0	1	1	1	0	1	0	1	0	0	0	1	1	1	0	1	0	0	0	0	0	0	1	1	0	0	0
CNC1CC(N)C(O)C(OC2OC(CO)C3OC4(OC(C(N)CO)C(O)C(O)C4O)OC3C2O)C1O	1	0	1	0	1	1	0	0	0	0	1	0	1	0	1	0	0	0	0	0	1	1	1	1	1	0	0	1	0	0	1	0	1	0	0	0	0	0	0	1	1	0	1	0	0	0	0	1	0
O=C(O)CN(CCN(CC(=O)O)CC(=O)O)CC(=O)O	0	0	0	0	0	0	0	0	0	0	0	0	0	0	0	0	0	0	0	0	0	1	0	0	0	0	0	0	0	0	0	0	0	0	0	0	0	0	0	0	0	0	0	0	0	0	0	0	0
COCCCCC(=NOCCN)c1ccc(C(F)(F)F)cc1.O=C(O)C=CC(=O)O	1	0	0	0	0	0	0	1	0	0	0	0	0	1	1	0	1	0	0	0	0	0	0	0	0	0	0	1	0	0	0	0	0	0	1	0	0	0	0	0	1	0	0	0	0	1	0	0	0
S=C1SCN(Cc2ccccc2)CN1Cc1ccccc1	0	1	0	1	0	1	1	0	1	0	1	0	0	0	0	0	0	0	0	1	0	1	1	0	0	1	0	0	0	0	0	0	0	0	0	0	0	1	1	0	0	0	0	1	1	0	0	0	1
CCN(CCCCOC(=O)c1ccc(OC)c(OC)c1)C(C)Cc1ccc(OC)cc1.Cl	0	0	0	0	0	0	0	0	1	1	0	0	0	0	0	0	0	1	0	0	1	0	0	1	0	0	0	1	0	0	0	0	0	0	0	0	0	0	1	0	1	1	0	0	1	0	0	0	0
CCC(=O)OC1CCC2C3CCC4=CC(=O)CCC4(C)C3CCC12C	0	0	1	0	0	0	1	0	1	0	0	0	1	0	0	0	0	0	0	0	0	0	0	0	1	0	0	0	0	1	0	0	0	0	0	1	0	1	0	0	0	1	0	0	0	0	0	0	0
CCOC(=O)C1=CC(OC(CC)CC)C(NC(C)=O)C(N)C1.O=P(O)(O)O	0	1	1	0	0	0	1	0	1	0	1	0	1	1	1	1	1	0	0	1	1	1	1	1	1	1	0	1	1	0	0	0	1	1	0	0	0	1	0	0	1	1	0	0	1	1	0	0	0
CC(C=CC1=C(C)CCCC1(C)C)=CC=CC(C)=CC(=O)O	0	0	0	0	0	0	1	0	1	0	0	0	1	1	0	0	1	0	0	1	0	0	0	0	1	0	0	0	0	1	1	0	0	0	0	0	0	1	0	0	0	0	0	0	0	0	0	0	0
CC(=O)Nc1ccccc1	0	0	0	0	0	0	0	0	0	0	0	0	0	0	0	0	0	0	0	0	0	0	0	0	0	0	0	0	0	0	0	0	0	0	0	0	0	0	0	0	0	0	0	0	0	0	0	0	0
CC(=O)Oc1cc(C(C)C)c(OCCN(C)C)cc1C.Cl	0	0	0	0	0	0	0	1	0	0	0	0	0	0	0	0	0	0	0	0	0	0	0	0	0	0	0	0	0	1	1	0	0	0	0	0	0	0	0	0	0	0	0	0	1	0	0	0	0
COC(=O)C(=C1OC(=O)C(c2ccccc2)=C1O)c1ccccc1	0	1	1	0	0	1	1	1	1	0	0	0	1	0	1	1	1	0	1	0	0	0	0	0	0	0	1	0	0	1	0	0	0	1	1	0	0	0	0	1	0	0	0	1	1	0	1	1	1
C[N+]1([O-])C2CCC1CC(OC(=O)C(CO)c1ccccc1)C2	0	1	1	0	0	0	0	0	0	0	0	0	1	0	1	0	0	0	0	0	1	0	0	0	0	0	1	1	0	1	0	0	0	1	0	1	0	0	0	0	1	0	0	0	0	0	0	0	0
COC(=O)C1(C)CCCC2(C)c3ccc(O)c(C(C)C)c3CCC12	0	1	1	1	0	0	0	1	0	0	1	0	0	0	0	1	0	0	0	1	0	0	1	0	1	0	0	0	0	1	1	1	0	0	1	1	1	0	0	0	0	1	0	0	0	0	0	1	0
CN(C)CCc1c[nH]c2ccc(CC3COC(=O)N3)cc12	1	0	0	0	0	1	0	1	1	1	1	1	0	0	0	1	0	0	0	1	0	1	0	0	0	1	1	0	0	0	0	1	0	1	1	0	0	0	0	0	0	0	0	0	0	1	0	0	0
CC(O)Cn1cnc2c1c(=O)n(C)c(=O)n2C	1	1	0	0	0	1	1	0	1	0	0	0	0	0	1	1	0	0	1	1	1	1	0	1	1	0	0	0	0	0	0	0	0	1	0	0	0	1	0	1	0	1	1	1	1	0	1	1	0
C=CC1CN2CCC1CC2C(O)c1ccnc2ccccc12	1	0	0	0	0	1	0	1	1	1	0	1	0	0	0	0	0	0	1	1	1	0	0	1	0	1	0	1	0	1	0	0	0	1	1	1	0	1	0	0	0	0	0	0	1	1	0	0	0
NC(Cc1cc(I)c(Oc2ccc(O)c(I)c2)c(I)c1)C(=O)[O-].[Na+]	1	0	0	0	0	0	1	0	1	0	1	1	0	1	0	0	0	1	0	0	0	0	0	0	0	0	0	1	0	0	0	0	0	1	0	0	0	0	0	0	1	0	0	0	0	0	0	0	0
S=P(N1CC1)(N1CC1)N1CC1	0	0	0	0	0	0	0	0	0	0	0	0	0	1	0	0	0	0	0	0	0	0	0	0	0	0	0	0	0	0	0	0	0	0	0	0	0	0	0	0	0	0	0	0	0	0	0	0	0
O=C1C(O)=C(O)C(=O)C(O)=C1O	0	0	0	0	0	0	0	0	0	0	0	0	1	0	0	0	0	0	0	0	0	0	0	0	1	0	0	0	1	0	0	0	0	0	0	0	0	0	0	0	0	0	0	1	0	0	0	1	0
Cl.Clc1ccc2nsnc2c1NC1=NCCN1	1	0	0	1	0	0	0	0	0	0	0	0	0	1	0	0	0	1	0	0	1	1	1	0	0	0	1	0	0	0	1	0	0	0	1	0	1	1	0	1	1	0	0	1	0	0	1	0	1
O=C1CCO1	0	0	0	0	0	0	0	0	0	0	0	0	0	0	0	0	0	0	0	0	0	0	0	0	0	0	0	0	1	0	0	0	0	0	0	0	0	0	0	0	0	0	0	0	0	0	0	0	0
CC12CCC(=O)C=C1C=CC1C2CCC2(C)C1CCC2(O)CCC(=O)[O-].[K+]	1	0	0	0	0	0	1	0	1	0	0	0	0	0	1	1	1	0	0	1	0	0	0	0	1	0	0	0	0	1	0	0	0	0	0	1	0	1	1	0	0	1	0	0	0	0	0	0	0
O=C(O)C=Cc1ccc(Cn2ccnc2)cc1	0	0	0	0	0	1	1	0	1	0	0	0	0	1	0	0	0	0	0	0	0	0	0	0	0	0	0	0	1	0	0	0	0	1	1	0	0	0	0	0	0	0	0	0	0	0	0	0	0
c1ccc(-c2ccc(C(c3ccccc3)n3ccnc3)cc2)cc1	0	1	0	1	0	1	1	0	0	0	0	0	0	1	0	1	0	0	1	0	0	0	0	0	0	0	0	1	0	0	0	0	0	0	1	1	0	0	0	0	0	0	0	0	0	0	0	1	0
COc1cc(C(C)=O)cc(OC)c1O	0	0	0	0	0	0	0	0	0	0	0	0	0	0	0	0	0	0	0	0	0	0	0	0	0	0	0	0	0	0	0	1	0	0	0	1	1	0	0	0	1	0	0	0	1	0	0	0	0
CC=C(C(=CC)c1ccc(O)cc1)c1ccc(O)cc1	0	0	0	0	1	0	0	0	0	0	0	0	0	0	0	0	0	0	0	0	0	0	0	1	0	0	0	1	0	0	0	0	0	0	0	1	0	0	0	0	1	1	0	0	0	0	0	0	0
C=C(C)C1C2OC(=O)C1C1(O)CC3OC34C(=O)OC2C14C	1	0	1	1	0	1	0	0	0	1	1	0	1	0	1	1	0	0	0	0	1	1	0	1	1	1	0	0	0	0	0	1	0	0	0	1	0	1	0	1	0	1	0	0	0	0	0	1	1
CCC(=O)OC1C(OC2C(C)C(OC3CC(C)(OC)C(O)C(C)O3)C(C)C(=O)OC(CC)C(C)(O)C(O)C(C)C(=O)C(C)CC2(C)O)OC(C)CC1N(C)C.CCCCCCCCCCCCOS(=O)(=O)O	1	0	1	0	0	1	0	0	0	0	1	0	1	0	1	1	0	0	1	0	1	0	1	1	1	0	0	1	0	0	0	0	0	0	0	1	0	0	0	1	1	1	1	0	0	0	0	0	1
COc1ccc(NS(=O)(=O)c2ccc(N)cc2)nn1	1	0	1	1	0	1	0	1	0	0	1	0	0	0	0	0	1	0	0	0	1	1	1	0	0	1	0	0	0	0	1	0	1	0	0	0	0	1	0	0	0	0	0	0	1	0	0	0	1
C=CC(C)(O)CCC1C(C)(O)CCC2C(C)(C)CCCC21C	0	0	0	0	0	0	0	0	0	0	0	0	0	0	0	0	0	0	0	0	0	0	0	0	0	0	0	0	0	0	0	0	0	0	0	1	0	0	0	0	0	0	0	0	0	0	0	0	0
NC(=O)CCC(N)C(=O)O	0	0	0	0	0	0	0	0	0	0	0	0	0	0	0	0	1	0	0	0	0	0	0	0	0	0	1	0	0	0	0	0	0	0	0	0	0	0	0	0	0	0	0	0	0	0	0	0	0
CC(C)Nc1ncccn1	1	0	0	0	0	1	0	0	0	0	0	0	0	0	0	0	0	0	0	0	0	0	0	0	1	0	0	0	0	0	0	0	0	0	0	1	0	0	0	0	0	1	0	0	0	0	0	0	0
CNc1ccccc1C(=O)N1CCc2c([nH]c3ccccc23)C1=O	1	1	0	0	0	1	0	1	1	1	1	1	1	0	1	1	1	0	1	1	1	1	1	1	0	1	1	0	0	0	1	1	0	1	1	1	0	0	0	1	0	1	1	1	1	0	0	1	0
CCN(Cc1ccc(Cl)nc1)C(=C[N+](=O)[O-])NC	1	0	0	0	0	1	0	0	1	0	1	1	0	0	0	0	1	0	0	0	0	0	0	1	0	0	1	1	0	0	0	0	1	0	1	0	0	0	0	1	0	0	1	1	1	0	0	0	0
C=CCCCCCCCCC(=O)O	0	0	0	0	0	0	0	0	0	0	0	0	0	0	0	1	0	0	0	0	0	0	0	0	0	0	0	0	0	0	0	0	0	0	0	0	0	0	0	0	0	0	0	0	0	0	0	0	0
COc1ccc2c(c1)c(CC(=O)OCC(=O)O)c(C)n2C(=O)c1ccc(Cl)cc1	1	0	0	0	0	1	1	1	0	0	1	1	0	0	0	0	0	0	1	1	1	1	0	1	0	1	1	1	1	0	0	1	1	1	1	0	0	0	0	0	0	1	0	0	1	1	1	0	1
CC(=O)N1CCN(c2ccc(OCC3COC(Cn4ccnc4)(c4ccc(Cl)cc4Cl)O3)cc2)CC1	1	0	0	0	0	1	0	0	1	0	1	1	1	0	0	0	0	0	0	1	1	1	1	1	1	0	0	1	0	1	1	1	0	0	1	1	1	0	1	0	0	0	0	0	1	1	0	1	0
CCOC(=O)c1ccc(O)cc1	0	0	0	0	0	0	0	0	1	1	0	0	0	0	0	0	0	0	0	0	0	0	0	1	0	0	0	0	0	0	0	0	0	0	0	0	0	0	1	0	0	0	0	0	0	0	0	0	0
O=c1cc(-c2ccccc2)oc2c(O)c(O)ccc12	0	1	0	0	1	1	0	0	0	0	0	0	0	0	0	0	0	1	1	0	0	0	0	1	0	1	1	1	1	1	0	1	1	0	0	0	0	1	1	0	1	0	0	0	0	0	0	0	1
Cc1ccc(Cl)c(Nc2ccccc2C(=O)[O-])c1Cl.[Na+]	0	0	0	0	1	0	0	0	0	0	1	0	0	0	0	0	0	0	0	0	1	0	0	1	1	0	0	0	0	1	0	1	0	0	0	0	1	0	0	0	1	0	0	1	0	0	0	0	0
CCCCOc1cc(C(=O)OCCN(CC)CC)ccc1N.Cl	0	0	0	0	0	0	0	0	1	1	0	1	0	0	0	0	0	1	0	0	1	0	0	1	0	1	0	0	0	0	0	0	0	0	1	0	0	0	1	0	1	1	0	0	1	0	0	0	0
CCN(CC)C(=O)c1cccnc1	1	1	0	0	0	1	0	0	0	0	1	1	0	0	0	0	1	0	0	0	0	0	0	0	0	1	1	1	0	0	0	0	0	0	1	0	0	0	0	1	0	0	1	0	0	0	0	0	0
CCOP(=S)(OCC)Oc1ccc2c(C)c(Cl)c(=O)oc2c1	0	1	0	0	0	0	0	0	0	0	0	0	0	1	1	0	0	1	1	0	0	1	0	0	0	1	1	0	1	1	0	1	1	1	0	1	0	1	0	0	1	0	0	1	0	0	0	0	0
COc1ccc(-c2cc(C(F)F)nn2-c2ccc(S(N)(=O)=O)cc2)cc1F	1	1	1	1	0	0	0	0	1	0	1	0	0	0	0	0	0	0	0	1	1	1	1	0	0	0	1	1	0	0	1	1	0	1	0	0	1	0	0	1	1	0	1	1	1	0	1	0	0
CC(=O)C12OC1(C)CC1C3CC=C4CC(O)CCC4(C)C3CCC12C	1	0	0	0	0	0	1	0	1	0	0	0	1	0	0	0	0	0	0	0	0	0	0	1	1	0	0	0	0	1	0	1	0	0	0	1	0	1	0	0	0	1	0	0	0	0	0	1	0
Nc1ccc([As](=O)(O)O)cc1	0	0	0	0	0	0	0	0	0	0	0	0	1	0	0	0	0	0	0	0	0	0	0	0	0	0	0	0	0	0	0	0	0	0	0	0	0	0	0	0	0	0	0	0	0	0	0	0	0
Cc1oncc1C(=O)Nc1ccc(C(F)(F)F)cc1	1	1	0	0	1	1	0	0	0	0	1	0	0	0	0	0	1	0	0	0	1	0	1	0	0	0	0	1	0	0	1	0	0	0	0	1	0	0	0	0	0	0	1	0	0	0	0	0	0
O=c1[nH]c(=O)n(C2CC(O)C(CO)O2)cc1C(F)(F)F	1	0	1	0	1	1	1	0	1	1	1	0	0	0	1	0	1	0	1	0	0	0	0	0	1	0	0	1	0	1	1	1	1	1	0	1	1	1	0	0	1	0	1	0	0	0	1	1	0
CC12CCC(O)CC1=CCC1C2CCC2(C)C(c3cccnc3)=CCC12	1	0	0	0	0	1	1	1	1	0	1	1	0	1	0	0	0	0	0	1	0	0	0	1	1	0	1	0	0	1	0	1	0	0	1	1	0	1	0	0	1	0	0	0	0	0	0	1	0
NC(=O)CC(N)C(=O)O.O	0	1	0	0	0	0	0	0	0	0	0	0	0	0	0	0	0	0	0	0	0	0	0	0	0	0	1	0	0	0	0	0	0	0	0	0	0	0	0	0	0	0	0	0	0	0	0	0	0
CC1CCC2(NC1)OC1CC3C4CC=C5CC(O)CCC5(C)C4CCC3(C)C1C2C	0	0	0	1	0	0	1	1	1	0	0	0	1	0	0	0	0	0	0	0	0	1	0	1	1	0	0	1	0	1	0	0	0	1	0	1	0	1	0	0	0	1	0	0	0	0	0	0	0
CC(N)C(O)c1cccc(O)c1.O=C(O)C(O)C(O)C(=O)O	0	0	0	0	0	0	0	0	1	0	0	0	0	0	0	0	0	0	0	0	0	0	0	1	0	0	0	0	0	0	0	0	0	0	0	0	0	0	0	0	0	1	1	0	0	0	0	0	0
CC(=O)Oc1cccc(C)c1	0	0	0	0	0	0	0	0	0	0	0	0	0	0	0	0	0	0	0	0	0	0	0	0	0	0	0	0	0	0	1	0	0	0	0	0	0	0	0	0	0	0	0	0	1	0	0	0	0
CC(C)=CCc1c(O)cc2oc(C)cc(=O)c2c1O	0	1	0	0	0	0	1	0	1	0	0	0	0	1	0	0	0	1	0	0	0	0	0	0	0	1	1	0	1	1	0	1	1	0	0	0	0	1	0	0	1	1	0	0	0	0	0	0	0
CS(=O)(=O)O.Oc1ccc(C2CNCCc3c2cc(O)c(O)c3Cl)cc1	0	1	0	1	0	0	0	0	1	0	0	0	1	1	0	0	0	0	0	0	1	0	0	0	1	0	1	0	0	0	0	1	0	1	0	1	0	1	0	0	0	1	1	0	0	1	0	1	0
COC(=O)c1c(C)cc(OC(=O)c2c(C)cc(O)c(CO)c2O)c(C)c1O	1	0	0	0	0	1	1	0	1	0	1	0	0	1	1	0	0	0	0	0	0	0	1	1	1	0	0	1	0	0	0	1	0	0	1	0	1	0	0	0	0	1	0	0	1	0	1	1	0
OCC1OC(OCCc2ccc(O)cc2)C(O)C(O)C1O	1	0	0	0	0	1	0	0	0	0	1	0	1	0	1	0	0	0	0	0	1	0	1	1	1	0	0	1	0	0	1	0	0	0	0	0	0	0	0	1	0	0	1	0	0	0	0	0	0
COc1ccc(C2C(=O)c3ccccc3C2=O)cc1	1	0	0	0	1	1	0	0	0	0	1	0	0	0	0	0	0	1	0	0	0	0	1	0	0	0	0	1	0	1	0	1	0	1	0	1	0	0	0	0	0	0	0	0	1	0	0	1	0
O=C1CCC(C(=O)O)N1	0	0	0	0	0	0	0	0	0	0	0	0	0	0	1	0	1	0	0	0	0	1	0	0	0	0	1	1	0	0	0	0	1	0	0	0	0	0	0	0	0	0	0	0	0	0	0	0	0
CC(=O)OC1CC(OC(C)=O)C2(C)C(CC(=O)C3(C)C2CCC2(C)C(c4ccoc4)OC(=O)C4OC423)C1(C)C	1	1	1	0	0	1	0	0	1	0	1	0	1	0	1	1	0	0	0	1	0	0	1	1	1	1	0	0	1	0	1	1	0	0	1	1	0	0	0	0	1	1	0	1	0	1	0	1	0
COc1ccc(Cc2nccc3cc(OC)c(OC)cc23)cc1OC.Cl	1	1	0	0	0	1	1	0	0	0	0	1	0	0	0	0	0	0	0	0	1	0	0	0	0	1	0	0	0	0	0	0	0	0	1	1	0	0	0	0	1	1	0	0	1	0	0	0	0
CC1(O)CCC(C(C)(C)O)CC1.O	0	0	0	0	0	0	0	0	0	0	0	0	0	0	0	0	0	0	0	0	0	0	0	0	0	0	0	0	0	0	0	0	0	0	0	1	0	0	0	0	0	0	0	0	0	0	0	0	0
COC(=O)CCc1ccc(OC)cc1O	0	0	1	0	0	0	0	0	0	0	0	0	0	0	0	0	0	0	0	0	0	0	0	0	0	0	0	0	0	0	0	0	0	0	0	0	1	0	0	0	0	0	0	0	1	0	0	0	0
O=C(O)c1cc(O)ccc1O	0	0	0	0	0	0	0	0	0	0	0	0	0	0	0	0	0	1	0	0	0	0	0	1	0	0	0	0	0	0	0	0	0	0	0	0	0	0	0	0	1	1	0	0	0	0	0	0	0
CC(=O)Oc1c(C)cccc1C(=O)O	0	0	0	0	0	0	0	0	0	0	0	0	0	0	0	0	0	0	0	0	0	0	1	1	0	0	0	0	0	0	1	0	0	0	0	1	0	0	0	0	0	1	0	0	1	0	0	0	1
COc1cc(O)c2c(=O)c(O)c(-c3ccc(O)c(O)c3)oc2c1	1	1	0	0	1	1	1	0	0	1	0	0	0	0	0	0	0	1	1	0	0	0	0	1	0	1	1	1	1	1	0	1	1	0	0	0	1	1	1	1	1	0	0	0	1	0	0	0	0
Cl.O=C1NCC2(CCN(CCc3ccccc3)CC2)O1	0	0	0	0	0	0	1	0	1	0	0	0	0	0	0	1	0	0	0	0	0	0	0	0	0	0	0	1	0	0	0	0	0	1	0	0	0	0	0	0	1	0	0	0	0	0	0	0	0
CCCC(=O)Nc1ncnc2c1ncn2C1OC2COP(=O)([O-])OC2C1OC(=O)CCC.[Na+]	1	0	1	0	1	1	1	0	1	0	1	0	1	0	1	1	1	0	1	0	1	1	1	1	1	1	0	0	1	1	1	0	1	1	0	1	1	1	0	1	1	0	0	1	1	0	1	1	1
CN(C)C(=O)Oc1ccc[n+](C)c1.[Br-]	1	0	0	0	0	1	0	0	0	0	0	1	0	0	0	0	0	0	0	0	0	0	0	0	0	0	0	0	0	1	0	0	1	1	0	0	0	0	0	0	0	0	1	0	1	0	0	0	0
CCC1C=C2C(=O)OC(=O)C2CC2=C(C(=O)OC2=O)C(O)C1CC	1	0	1	0	0	0	1	1	1	1	1	1	1	0	1	1	0	0	0	1	0	1	1	1	1	0	1	0	1	0	1	0	0	0	1	1	1	1	0	0	0	0	0	0	0	0	0	0	0
CC(C)=CCCC(C)=CCC1=C(C)C(=O)c2ccccc2C1=O	1	0	0	0	0	1	0	0	1	0	1	0	0	0	0	0	0	1	0	0	0	0	1	0	1	0	0	0	0	0	0	1	0	0	0	0	0	1	1	0	0	1	0	0	0	0	1	1	0
CN1CCC2(C)c3cc(O)ccc3N(C)C12.O=C(O)C=CC(=O)O	0	0	0	0	0	1	0	0	1	0	0	0	1	1	1	1	1	0	1	0	0	0	1	1	1	1	0	1	1	1	1	1	0	1	1	0	1	0	1	0	0	1	1	1	1	1	1	1	1
CC12CCC(=O)C=C1CCC1C2C(O)CC2(C)C1CCC2(O)C(=O)COC(=O)CCC(=O)O	1	0	1	0	0	0	1	0	1	0	0	0	1	0	1	1	0	0	0	0	0	0	0	0	1	0	0	0	0	1	0	0	0	0	0	1	0	1	0	0	0	1	0	0	1	0	0	1	0
C#CC1(OC(C)=O)CCC2C3CCC4=CC(OC(C)=O)CCC4C3CCC21C	0	0	0	0	0	0	1	0	1	0	0	0	0	0	1	1	0	0	0	1	0	0	0	1	1	0	0	0	0	0	0	0	0	0	0	1	0	1	0	0	0	1	0	0	0	0	0	0	0
COc1ccc(-c2coc3cc(O)cc(OC)c3c2=O)cc1	1	1	0	1	0	0	0	0	0	0	0	0	1	0	0	0	1	1	1	0	0	0	0	1	0	1	1	1	1	1	0	1	1	1	0	0	1	1	0	0	1	0	0	0	1	0	0	0	0
C=C(C)C1Cc2c(ccc3c(=O)c4c(oc23)COc2cc(OC)c(OC)cc2-4)O1	1	1	1	0	0	0	1	1	0	0	0	1	1	0	0	0	1	1	1	1	0	1	0	1	1	1	1	1	1	1	1	1	1	1	1	0	1	1	0	1	1	1	0	0	1	0	1	0	1
COc1cc2c(cc1OC)-c1c(oc3cc4c(cc3c1=O)CCO4)CO2	1	1	1	0	0	0	1	0	0	0	0	0	1	0	0	0	1	1	1	1	0	1	0	1	1	1	1	1	1	1	0	1	1	1	1	0	1	1	0	0	1	1	0	0	1	0	1	0	1
CCOC(=O)C(CCc1ccccc1)NC(C)C(=O)N1Cc2ccccc2CC1C(=O)O	1	1	1	0	0	0	0	0	1	0	1	0	0	0	1	1	1	1	1	0	1	1	0	0	0	1	1	1	0	0	0	1	1	1	0	0	0	1	1	1	0	1	1	1	1	1	0	0	0
CNCCC(Oc1ccc(C(F)(F)F)cc1)c1ccccc1.Cl	1	0	0	0	1	0	0	0	0	0	0	0	0	0	1	0	1	0	0	0	1	0	0	1	0	0	0	1	0	0	0	0	0	0	1	0	0	0	0	0	0	1	0	0	1	0	0	0	0
Cn1cc[nH]c1=S	0	0	0	0	0	1	0	0	0	0	0	1	0	0	1	0	0	0	0	0	0	0	0	0	0	0	0	0	0	0	0	0	0	0	0	0	0	0	0	0	0	0	0	0	0	0	0	0	0
CCCc1nn(C)c2c(=O)[nH]c(-c3cc(S(=O)(=O)N4CCN(C)CC4)ccc3OCC)nc12.O=C(O)CC(O)(CC(=O)O)C(=O)O	1	1	1	1	0	1	1	1	0	1	0	1	0	0	1	1	1	1	0	0	1	0	1	1	1	1	0	0	0	0	1	1	1	0	0	1	0	1	1	1	1	0	1	1	1	0	0	1	1
CCCCCCCCCCCCCCCCC(C(=O)O)C(O)(CC(=O)O)C(=O)O	1	0	0	0	0	0	0	0	0	0	0	0	0	0	0	1	0	0	0	0	0	0	0	0	1	1	0	0	0	0	0	0	0	0	0	1	0	0	0	0	0	0	0	0	0	0	0	1	0
CCCCNC(=O)NS(=O)(=O)c1ccc(C)cc1	0	0	1	1	0	0	0	0	0	0	0	0	1	0	0	0	0	0	0	0	1	1	0	0	0	0	0	1	0	0	1	0	1	0	0	0	0	0	1	0	1	0	1	1	0	0	1	1	0
Br.Cc1ccc(Sc2ccccc2N2CCNCC2)c(C)c1	0	0	0	0	0	1	0	0	0	1	0	1	0	0	0	0	1	1	0	0	0	1	1	1	0	0	0	0	0	1	0	0	0	0	0	0	1	1	1	0	0	0	0	0	0	0	0	0	1
O=C(O)C=CC=Cc1ccc2c(c1)OCO2	0	1	0	0	0	0	0	0	0	0	0	0	1	0	0	0	1	0	0	0	1	0	0	0	0	0	0	0	0	0	0	0	0	0	0	0	0	0	0	0	0	0	0	0	1	0	0	0	0
C=C1CCC2C(C)(CO)C(O)CCC2(C)C1CC=C1C(=O)OCC1O	1	0	1	0	0	1	1	0	1	0	0	0	0	0	0	0	0	0	0	1	0	0	0	1	1	0	0	0	0	0	0	0	0	0	1	1	0	1	0	0	0	0	1	0	0	0	0	0	0
Cl.N=C(N)NC(=N)N1CCOCC1	0	0	0	0	0	0	0	0	1	0	0	0	0	0	0	1	0	0	0	0	0	0	0	0	0	0	0	0	0	0	1	0	0	0	0	0	0	0	0	0	0	0	0	1	1	0	0	0	0
CNC(=C[N+](=O)[O-])NCCSCc1csc(CN(C)C)n1	1	0	0	0	0	1	0	0	1	1	0	0	0	1	1	1	1	0	0	0	0	0	0	0	0	0	0	0	0	1	0	0	0	1	1	0	0	0	0	0	0	0	0	1	1	0	0	1	1
CC1CCC2(NC1)OC1CC3C4CCC5CC(O)CCC5(C)C4CCC3(C)C1C2C.Cl	0	0	0	1	0	0	1	1	0	0	0	0	1	0	0	0	0	0	0	0	0	1	0	0	0	0	0	1	0	0	0	0	0	1	0	1	0	0	0	0	0	1	0	0	0	0	0	0	0
COC(=O)c1c(C)cc(O)cc1O	1	0	0	0	0	1	1	0	1	0	1	0	0	0	0	0	0	0	0	0	0	0	0	1	1	0	0	0	0	0	0	1	0	0	0	0	0	0	0	0	0	1	0	0	0	0	0	1	0
NC(N)=O	0	0	0	0	0	0	0	0	0	0	0	0	0	0	0	0	0	0	0	0	0	0	0	0	0	0	0	0	0	0	0	0	0	0	0	0	0	0	0	0	0	0	0	1	0	0	0	0	0
COc1cc2c(cc1O)CC1c3c(cc(O)c(OC)c3-2)CCN1C	1	1	1	0	1	0	1	0	1	0	1	0	0	1	0	1	0	1	0	1	0	0	0	0	0	1	1	1	0	1	0	1	1	1	0	1	0	1	0	1	0	1	1	0	1	1	1	0	0
CC(=O)OC1CC2C(C)(C)C(O)CCC2(C)C2CCC3(C)C(=CC(=O)OC3c3ccoc3)C12C	0	1	1	0	0	0	0	0	1	0	1	1	1	0	0	0	0	0	0	1	0	1	0	1	1	1	0	0	1	1	1	0	0	1	1	1	0	1	0	0	1	0	0	1	0	1	1	1	0
Nc1ccc(S(=O)(=O)Nc2ccccn2)cc1	1	0	1	1	0	1	0	1	0	0	1	1	0	0	0	1	0	0	0	0	1	0	0	0	0	1	0	0	0	0	1	0	1	0	1	0	0	0	0	0	0	0	0	0	1	0	0	0	1
CC(C)(C)NCC(O)c1cc(O)cc(O)c1.O=S(=O)(O)O	0	0	0	0	0	0	0	0	1	0	0	0	0	0	0	0	0	0	1	0	0	0	0	1	0	0	0	0	0	0	0	0	0	0	0	0	0	0	0	0	0	1	1	0	0	0	0	0	0
CC(C)NC(=N)NC(=N)Nc1ccc(Cl)cc1.Cl	0	0	0	0	0	0	0	0	0	1	0	0	0	1	0	1	0	0	0	0	1	0	1	0	0	0	0	0	0	0	0	0	0	0	0	0	0	0	0	0	0	0	0	1	1	0	0	0	1
C1CNCCN1.CC12CCC3c4ccc(OS(=O)(=O)O)cc4CCC3C1CCC2=O	0	0	0	0	0	0	0	0	0	1	1	0	0	0	0	0	0	0	1	1	0	0	0	0	1	0	0	0	0	1	1	1	0	0	1	1	0	0	0	0	0	1	0	0	0	0	0	1	0
O=C(NC(Cc1cc(=O)[nH]c2ccccc12)C(=O)O)c1ccc(Cl)cc1	1	1	0	0	0	1	0	1	1	1	1	1	0	0	0	0	1	1	1	1	1	1	0	0	0	1	1	1	0	0	0	0	0	1	1	0	0	0	0	1	0	0	1	0	1	0	0	0	0
CCCCCC=CCC=CCC=CCC=CCCCC(=O)O	0	0	0	0	0	0	0	0	0	0	0	0	0	0	0	0	0	0	0	0	0	0	0	0	1	0	0	0	0	0	0	0	0	0	0	0	0	0	0	0	0	0	0	0	0	0	0	0	0
CN(C)CCC(c1ccccc1)c1ccccn1.O=C(O)C=CC(=O)O	1	0	0	0	0	1	0	0	0	1	0	1	0	0	1	0	0	0	0	0	0	0	1	0	1	0	1	1	0	0	0	1	0	0	1	1	0	0	0	0	1	1	0	0	0	0	0	0	0
CC(C)c1c(C(=O)Nc2ccccc2)c(-c2ccccc2)c(-c2ccc(F)cc2)n1CCC(O)CC(O)CC(=O)[O-].[Ca+2]	1	1	0	1	1	1	0	1	1	1	1	1	0	1	0	1	0	1	1	1	1	1	0	0	1	0	1	1	1	1	1	0	1	0	1	1	1	1	0	1	1	1	1	0	1	0	0	1	1
Cl.NCC(N)C(=O)O	0	0	0	0	0	0	0	0	0	0	0	0	0	0	0	0	0	0	0	0	0	0	0	0	0	0	0	0	0	0	0	0	0	0	0	0	0	0	0	0	0	0	0	0	0	0	0	0	0
O=C(O)CCCCC(=O)O	0	0	0	0	0	0	0	0	0	0	0	0	0	0	0	1	0	0	0	0	0	0	0	0	0	0	0	0	0	0	0	0	0	0	0	0	0	0	0	0	0	0	0	0	0	0	0	0	0
CC1(C)CC2C1CCC1(C)OC1CCC2(C)O	1	0	0	0	0	0	0	0	0	0	0	0	1	0	1	0	0	0	1	0	0	0	0	0	0	0	0	0	0	0	0	0	0	0	0	1	0	0	0	1	0	0	0	0	0	0	0	0	0
CN1CCC(=C2c3ccccc3Sc3ccccc32)CC1.O=C(O)C=CC(=O)O	0	0	0	0	0	0	0	0	0	0	0	0	0	0	1	0	0	0	0	0	1	0	0	1	1	0	0	1	1	0	0	0	0	0	0	1	0	1	1	0	0	0	0	0	0	0	0	1	1
O=[N+]([O-])c1ccc([As](=O)(O)O)cc1	0	0	0	0	0	0	0	0	0	0	0	0	1	0	0	0	0	0	0	0	0	0	0	1	0	0	0	0	0	0	0	0	0	0	0	0	0	0	0	0	0	0	0	0	0	0	0	0	0
CN(C)CCC(c1ccc(Cl)cc1)c1ccccn1.O=C(O)C=CC(=O)O	1	0	0	0	0	1	0	0	0	1	0	1	0	0	1	0	0	0	0	0	1	0	1	0	1	0	1	1	0	0	0	1	0	0	1	1	0	0	0	0	1	1	0	0	0	0	0	0	0
C[N+](C)(C)CCOP(=O)([O-])OP(=O)(O)OCC1OC(n2ccc(N)nc2=O)C(O)C1O	1	0	1	0	1	1	1	1	1	1	1	0	1	1	1	0	1	0	1	0	1	1	1	1	1	1	0	0	1	1	1	0	1	1	0	1	1	1	0	0	1	0	1	0	1	1	1	1	0
O=c1c(-c2ccc(O)cc2)coc2cc(O)ccc12	1	1	0	0	0	0	0	0	0	0	0	0	1	0	0	0	1	1	1	0	0	0	0	1	0	1	1	1	1	1	0	1	1	1	0	0	0	1	0	0	1	0	0	0	0	0	0	0	0
NC(C(=O)O)C(O)c1ccc(O)c(O)c1	0	0	0	0	0	0	0	0	1	0	1	0	0	0	0	0	0	1	0	0	0	0	0	1	0	0	1	0	0	0	0	0	0	0	0	0	0	0	0	0	0	1	1	0	0	0	0	0	0
COc1cc(C(=O)O)cc(OC)c1O	0	0	0	0	0	0	0	0	0	0	0	0	0	0	0	0	0	1	0	0	0	0	0	1	0	0	0	0	0	0	0	1	0	0	0	1	1	0	0	0	1	1	0	0	1	0	0	0	0
CCN(CC)CCc1nc(-c2ccccc2)no1.O=C(O)CC(O)(CC(=O)O)C(=O)O	1	1	1	0	1	1	0	0	0	1	0	1	0	0	0	1	1	0	0	0	0	0	0	0	1	0	0	0	0	0	0	0	0	0	0	1	0	0	0	1	1	0	0	0	0	0	0	1	0
C[N+]12CCC(CC1)C(OC(=O)C(O)(c1ccccc1)c1ccccc1)C2.[Br-]	0	1	0	0	0	1	0	0	1	0	1	0	0	0	0	0	0	0	0	0	0	0	0	1	0	0	0	1	0	0	0	0	0	0	1	1	0	0	0	0	0	1	0	0	1	0	0	1	0
CCCCCCCCC(=O)NCc1ccc(O)c(OC)c1	0	0	0	0	0	0	0	0	0	0	1	0	0	0	0	0	0	0	1	0	0	0	0	0	0	0	0	1	0	0	0	0	0	0	0	0	0	0	0	1	0	0	1	0	1	0	0	0	0
CCOC(=O)c1ccc(N)cc1	0	0	0	0	0	0	0	0	1	1	0	1	0	0	0	0	0	0	0	0	0	0	0	1	0	0	0	0	0	0	0	0	0	0	0	0	0	0	1	0	0	0	0	0	0	0	0	0	0
COc1ccc(C=CC(=O)O)cc1OC	0	1	0	0	0	0	0	0	0	0	0	0	0	0	0	0	1	0	0	0	1	0	0	0	0	0	0	0	1	0	0	0	0	1	0	0	0	0	0	0	0	0	0	0	1	0	0	0	0
NC(=O)c1ncn(C2OC(CO)C(O)C2O)c1O	1	1	1	0	1	1	1	0	1	0	1	1	1	0	1	1	1	0	1	0	1	1	0	1	1	0	0	1	0	1	1	0	1	1	1	0	0	1	0	1	1	0	1	0	0	0	1	1	0
COc1ccc2c(C)cc(=O)oc2c1	0	1	0	0	0	0	0	0	0	0	0	0	0	0	0	0	0	1	1	0	0	0	0	0	0	1	1	0	1	1	0	1	1	1	0	0	0	1	0	0	1	0	0	0	1	0	0	0	0
Cc1c(Cl)cccc1Nc1ccccc1C(=O)O	0	0	0	0	1	0	0	0	0	0	0	0	0	0	0	0	0	0	0	0	1	0	0	1	1	0	0	0	0	0	0	1	0	0	0	0	1	0	0	0	1	0	0	0	0	0	0	1	0
CCC(CCC(C)C1CCC2C3CC=C4CC(O)CCC4(C)C3CCC12C)C(C)C	0	0	0	0	0	0	1	0	1	0	0	0	0	0	0	0	0	0	0	0	0	0	0	1	1	0	0	0	0	1	0	0	0	0	0	1	0	1	0	0	0	1	0	0	0	0	0	0	0
O=C1CC(c2ccc(O)cc2)Oc2cc(O)cc(O)c21	0	0	0	0	1	0	0	0	0	0	0	0	0	1	0	0	0	0	0	0	0	0	0	1	0	0	1	0	0	0	0	0	0	0	1	0	1	1	0	0	0	0	0	0	1	0	0	0	0
Clc1ccc2c(c1)CCc1cccnc1C2=C1CCNCC1	1	1	0	0	1	1	0	0	0	0	1	1	0	0	0	0	0	0	1	0	1	0	1	1	1	0	1	1	1	0	0	1	0	1	1	1	0	0	0	1	1	1	0	1	0	0	0	0	1
Cc1cccc(CN2CCN(C(c3ccccc3)c3ccc(Cl)cc3)CC2)c1.Cl.Cl	0	0	0	0	0	0	0	0	0	0	1	0	0	0	0	0	0	0	0	0	1	0	1	0	0	1	0	0	0	0	0	0	0	0	0	1	0	0	0	1	0	0	1	0	0	0	0	0	0
C=CCC1(O)CCC2C3CCC4=CCCCC4C3CCC21C	0	0	0	0	0	0	1	0	1	0	0	0	0	0	0	0	0	0	0	0	0	0	0	0	1	0	0	0	0	0	0	0	0	0	0	1	0	1	0	0	0	1	0	0	0	0	0	0	0
COc1cc(CNC(=O)CCCCC=CC(C)C)ccc1O	0	0	0	0	0	0	0	0	0	0	1	0	0	0	0	0	0	0	1	0	0	0	0	0	1	0	0	1	0	0	0	0	0	0	0	0	0	0	0	1	0	0	1	0	1	0	0	0	0
CC1(C(=O)O)CCC2(C)CCC3(C)C(=CC(=O)C4C5(C)CCC(OC6OC(C(=O)O)C(O)C(O)C6OC6OC(C(=O)O)C(O)C(O)C6O)C(C)(C)C5CCC43C)C2C1	1	0	0	0	0	1	1	0	1	0	1	0	1	0	1	1	0	0	0	1	1	0	0	1	1	1	0	1	0	1	1	0	0	0	0	1	0	1	0	1	0	0	1	0	0	0	0	0	1
CC(=O)OCC(=O)C1(OC(C)=O)C(C)CC2C3CC(F)C4=CC(=O)C=CC4(C)C3(F)C(O)CC21C	1	0	0	1	0	0	0	0	1	0	0	0	1	0	1	1	1	0	0	0	0	0	0	0	1	0	0	0	0	1	0	0	0	1	0	1	0	1	1	0	0	1	0	0	1	0	0	1	1
C#CCN(C)CCCOc1ccc(Cl)cc1Cl.Cl	0	0	0	0	0	0	0	0	1	0	0	1	0	0	0	0	1	0	0	0	1	0	0	0	0	0	1	1	0	0	0	0	0	0	0	0	0	0	0	0	0	0	0	0	1	0	0	0	1
CC1=CC(=O)C(C(C)C)=CC1=O	0	0	0	0	0	0	1	0	1	0	0	0	0	0	0	0	1	0	0	0	0	0	0	0	1	0	0	0	0	0	0	0	0	0	0	0	0	1	0	0	0	0	0	0	0	0	0	0	0
COC1C(O)C(O)C(O)C(O)C1O	1	0	0	0	0	1	0	0	0	0	1	0	1	0	1	0	0	0	0	0	1	0	0	0	1	0	0	0	0	0	1	0	0	0	0	0	0	0	0	0	0	0	0	0	0	0	0	0	0
CC(CN(C)C)CN1c2ccccc2Sc2ccccc21.O=C(O)C(O)C(O)C(=O)O	0	0	1	0	0	0	0	0	0	1	1	0	1	0	0	0	1	1	0	0	0	0	0	1	0	0	0	1	1	1	0	0	0	1	0	0	0	0	0	0	0	0	0	0	0	0	1	0	1
C=CCCCCCCCCCCCC(O)CC(O)CO	1	0	0	0	0	0	0	0	0	0	0	0	0	0	1	0	0	0	0	0	1	0	0	0	1	0	0	0	0	0	0	0	0	0	0	0	0	0	0	0	0	0	0	0	0	0	0	0	0
COc1cc(C)c(C(=O)O)c(O)c1	1	0	0	0	0	1	1	0	0	0	1	0	0	0	0	0	0	0	0	0	0	0	0	1	1	0	0	0	0	0	0	0	0	0	0	0	1	0	0	0	0	1	0	0	1	0	0	1	0
CC1(C)OC(=O)C(OCC2CC2)=C1c1ccc(S(C)(=O)=O)cc1	0	1	1	1	0	1	0	1	0	0	0	0	0	1	0	1	0	0	0	1	0	1	0	1	1	0	1	0	1	0	1	0	0	1	0	0	0	0	0	1	0	0	0	1	1	0	1	1	0
CCC(=O)OC1(C(=O)SCF)C(C)CC2C3CC(F)C4=CC(=O)C=CC4(C)C3(F)C(O)CC21C	1	0	1	1	0	0	0	0	1	0	1	1	1	0	1	1	1	0	0	0	0	0	0	0	1	0	0	1	0	1	0	1	0	1	0	1	0	1	1	0	0	1	0	0	0	0	0	1	1
CN1C(CCl)Nc2cc(Cl)c(S(N)(=O)=O)cc2S1(=O)=O	0	0	1	1	0	0	0	0	0	0	1	1	1	1	0	1	0	0	0	1	1	0	1	0	1	0	1	0	0	1	1	0	0	0	1	0	1	0	0	1	1	0	0	1	1	0	1	1	1
NCCCS(=O)(=O)O	0	0	0	0	0	0	0	0	0	0	0	0	0	0	0	0	0	0	0	0	0	0	0	0	0	0	0	0	0	0	0	0	0	0	0	0	0	0	0	0	0	0	0	0	0	0	0	0	0
O=C(CO)C(O)C(O)C(O)CO	1	0	0	0	0	0	0	0	0	0	0	0	0	0	1	0	0	0	0	0	1	0	0	0	1	0	0	0	0	0	0	0	0	0	0	0	0	0	0	0	0	0	0	0	0	0	0	0	0
CN1CCOC(c2ccccc2)c2ccccc2C1	0	1	0	1	0	0	1	0	1	0	1	0	0	0	0	0	0	0	0	0	0	0	0	1	0	1	0	1	0	0	0	0	0	0	0	1	0	0	1	1	0	1	1	0	0	0	0	0	1
CC12CCC3C(CCC4(O)CC(O)CCC34C=O)C1(O)CCC2C1=CC(=O)OC1	1	0	0	0	0	0	0	0	1	0	1	0	0	0	0	1	0	0	0	1	0	0	1	0	1	0	0	0	0	0	0	0	0	0	0	1	0	1	0	0	0	1	1	0	0	0	0	0	0
CC(COc1ccc(Oc2ccccc2)cc1)Oc1ccccn1	1	0	0	0	0	1	0	0	0	0	0	1	0	1	0	0	0	0	0	0	0	0	1	1	0	0	0	0	0	0	0	0	0	1	0	0	0	1	0	0	0	0	0	0	1	0	0	0	0
Cc1cc2c(cc1S(N)(=O)=O)S(=O)(=O)CCC2	0	0	1	1	1	0	0	0	0	1	0	0	1	1	1	0	0	0	0	1	1	1	1	1	0	0	0	0	0	0	1	0	0	0	0	0	0	1	1	0	0	0	0	0	0	0	0	0	1
Cc1cc(NS(=O)(=O)c2ccc(N)cc2)no1	1	0	1	1	1	1	0	1	1	1	1	0	0	0	0	0	0	0	0	0	1	1	0	0	0	1	0	0	0	0	1	0	1	0	0	0	0	0	0	0	0	0	0	0	0	0	0	0	1
CCNS(=O)(=O)C(F)(F)C(F)(F)C(F)(F)C(F)(F)C(F)(F)C(F)(F)C(F)(F)C(F)(F)F	0	0	1	1	1	0	1	1	0	0	0	0	0	0	0	0	1	0	1	1	0	1	0	1	1	0	1	1	0	1	1	1	1	1	1	1	1	0	0	0	1	1	0	1	0	0	0	0	0
Cl.Cl.OCCN1CCN(CCCN2c3ccccc3Sc3ccc(C(F)(F)F)cc32)CC1	1	0	1	0	0	0	0	0	0	1	1	0	1	0	0	0	1	1	0	0	0	1	0	1	0	0	0	1	1	1	0	0	0	1	0	0	0	0	0	0	0	0	1	1	0	0	1	0	1
CCC1(C2OC(C3OC(O)(CO)C(C)CC3C)CC2C)CCC(C2(C)CCC3(CC(O)C(C)C(C(C)C(OC)C(C)C(=O)[O-])O3)O2)O1.[Na+]	1	0	0	0	0	1	0	0	0	0	1	1	1	0	1	1	0	0	0	0	0	0	0	1	1	0	0	1	0	0	0	0	0	0	0	0	0	0	0	1	0	0	0	0	0	0	1	0	0
CCCCC(O)c1ccccc1	0	0	0	0	0	0	0	0	0	0	0	0	0	0	0	0	0	0	0	0	0	0	0	1	0	0	0	0	0	0	0	0	0	0	1	0	0	0	0	0	0	0	0	0	0	1	0	0	0
CCN(Cc1ccncc1)C(=O)C(CO)c1ccccc1	1	0	0	0	0	1	0	0	1	0	1	1	0	0	0	0	0	0	1	0	0	0	0	0	0	1	0	1	0	1	0	1	0	0	0	0	0	0	0	1	0	0	1	0	1	0	0	0	0
CCCCCC(CC(=O)O)C(=O)O	0	0	0	0	0	0	0	0	0	0	0	0	0	0	0	1	0	0	0	0	0	0	0	0	0	0	0	0	0	0	0	0	0	0	0	0	0	0	0	0	0	0	0	0	0	0	0	0	0
Cc1ccc(=O)n(-c2ccccc2)c1	1	0	1	0	0	1	0	0	1	1	0	1	0	0	0	0	0	0	0	0	0	0	0	0	1	1	1	0	0	0	0	0	0	0	0	0	0	1	0	0	0	0	0	0	0	1	0	0	0
O=C(NN=Cc1ccc([N+](=O)[O-])o1)c1ccc(O)cc1	1	1	0	0	0	0	0	0	0	0	1	0	0	0	0	0	0	0	0	0	0	1	0	0	0	1	0	1	1	0	0	0	1	1	0	0	1	0	0	0	0	0	0	0	0	0	1	0	0
CC(O)(P(=O)([O-])O)P(=O)([O-])O.[Na+].[Na+]	0	0	1	0	0	0	0	0	0	0	0	0	1	0	0	0	0	0	0	0	0	0	1	0	0	0	0	0	0	0	0	0	0	0	0	0	0	1	0	0	0	1	0	0	0	0	1	0	0
CCC(C)C(=O)OC1CC(C)C=C2C=CC(C)C(CCC3CC(O)CC(=O)O3)C21	1	0	1	0	1	0	1	0	1	0	0	0	1	0	0	1	1	0	0	0	0	1	0	1	1	0	0	0	0	0	1	0	0	0	0	1	0	1	0	0	0	0	0	0	0	0	0	0	0
COc1cc(OC)c2c(=O)cc(-c3ccccc3)oc2c1	0	1	0	0	1	1	0	0	0	0	0	0	0	0	0	0	0	1	1	0	0	0	0	1	0	1	1	1	1	1	0	1	1	0	0	0	1	1	0	0	1	0	0	0	1	0	0	0	0
CN1CC(=O)NC1=N	0	0	0	0	0	0	0	0	0	0	0	0	0	0	0	0	0	0	0	0	0	0	0	0	0	0	0	0	0	0	0	0	0	0	0	0	0	0	0	0	0	0	0	1	1	0	0	1	0
C=C1CCC2C(CC2(C)C)C(=O)CCC1O	0	0	0	0	0	0	0	0	0	0	0	0	0	0	0	0	0	0	1	0	0	0	0	0	0	0	0	0	0	0	0	0	0	0	1	1	0	0	0	1	0	0	0	0	0	0	0	0	0
CC(C)(C)NCC(O)COc1nsnc1N1CCOCC1.O=C(O)C=CC(=O)O	0	1	0	0	0	0	0	0	0	0	0	1	0	0	1	1	1	0	0	1	0	0	0	0	1	0	0	1	0	0	0	0	1	0	0	0	0	1	0	0	0	0	0	0	1	0	1	0	1
CC(C)C(C)C=CC(C)C1CCC2C3=CC=C4CC(O)CCC4(C)C3CCC21C	0	0	0	0	0	0	1	0	1	0	0	0	0	0	0	0	0	0	0	1	0	0	0	1	1	0	0	0	0	1	1	0	0	0	0	1	0	1	0	1	0	1	1	0	0	0	0	0	0
CC(=O)N=c1sc(S(N)(=O)=O)nn1C	1	0	1	1	0	0	0	0	0	0	1	0	0	0	0	0	0	1	0	0	0	0	0	1	0	1	1	1	0	0	0	1	1	1	0	0	1	1	1	0	0	0	0	0	0	0	0	1	0
Cc1cccc(C)c1NC(=O)c1ccccc1C(=O)O	1	1	0	0	0	1	1	0	0	0	1	0	0	0	0	1	1	1	0	0	1	1	1	1	1	0	0	1	0	1	0	0	1	0	0	0	0	0	0	0	0	0	1	1	0	0	0	1	0
C=C(C)C1CC=C(C)CC1	0	0	0	0	0	0	1	0	1	0	0	0	0	0	0	0	0	0	0	0	0	0	0	0	1	0	0	0	0	0	0	0	0	0	0	0	0	1	0	0	0	0	0	0	0	0	0	0	0
Cl.NCC(=O)c1ccccc1	0	0	0	0	0	0	0	0	1	0	0	0	0	0	0	0	0	0	0	0	0	0	0	0	0	0	0	0	0	0	0	0	0	0	0	0	0	0	0	0	0	0	0	0	0	0	0	0	0
CC(=O)OC1CCC2(C)C3=C(CCC2C1(C)C)C1(C)CCC(C(C)CCC=C(C)C)C1(C)CC3	0	0	0	0	0	0	1	0	1	0	0	0	0	0	0	0	0	0	0	1	0	0	0	0	1	0	0	0	0	1	1	0	0	0	0	1	0	1	0	0	0	1	1	0	0	0	0	0	0
CNC1(C)C2CCC(C2)C1(C)C.Cl	0	0	1	1	0	0	0	0	0	0	0	0	0	0	0	0	0	0	0	0	0	0	0	0	0	0	0	1	0	0	0	0	0	0	0	1	0	0	0	0	0	1	0	0	0	0	0	0	0
O=c1c(O)c(-c2ccccc2)oc2cccc(O)c12	1	1	0	0	1	1	1	0	0	1	0	0	0	0	0	0	0	1	1	0	0	0	0	1	0	1	1	1	1	1	0	1	1	0	0	0	0	1	1	1	1	0	0	0	0	0	0	0	0
O=C(O)C1CC(C2CCCCN2)CN2CCCCC12	0	0	1	1	0	0	0	1	0	0	0	0	0	0	0	1	1	0	0	0	1	0	0	1	0	0	0	1	0	0	0	1	0	1	0	1	0	0	0	0	0	1	1	1	0	0	1	0	0
NCc1cccnc1	1	0	0	0	0	1	0	0	0	0	1	1	0	0	0	0	0	0	0	0	0	0	0	0	0	0	1	0	0	0	0	0	0	0	0	0	0	0	0	0	0	0	0	0	0	0	0	0	0
CC(=O)Oc1cccc2c1C(=O)c1c(OC(C)=O)cc(C(=O)O)cc1C2=O	1	1	0	0	0	1	0	1	0	1	1	0	0	0	0	0	0	1	0	0	1	0	1	1	0	1	0	0	0	1	1	0	0	0	1	1	0	1	0	0	1	1	0	0	1	0	0	1	0
O=C(O)C1CCCN1	0	0	0	0	0	0	0	0	0	0	0	0	0	0	0	0	0	0	0	0	0	1	0	0	0	0	1	1	0	0	0	0	0	0	0	0	0	0	0	0	0	0	0	0	0	0	0	0	0
CN(C)CCN(Cc1cccs1)c1ccccn1.Cl	1	0	0	0	1	1	1	0	0	0	0	1	0	0	0	0	0	0	1	0	0	0	0	0	1	0	0	0	0	1	1	0	1	0	0	1	1	0	0	0	1	1	0	1	0	0	0	1	0
CC(CCC(=O)O)C1CCC2C3C(O)CC4CC(O)CCC4(C)C3CCC12C	0	0	0	0	0	0	0	0	0	0	0	0	0	0	0	1	0	0	0	0	0	0	0	0	0	0	0	0	0	0	0	0	0	0	0	1	0	0	0	0	0	1	0	0	0	0	0	0	0
CC(C)c1c(O)ccc2c1CCC1C(C)(C=O)CCCC21C	0	1	0	1	0	0	0	1	0	0	1	0	0	0	0	0	0	0	0	1	0	0	1	0	1	0	0	0	0	1	1	1	0	0	1	1	1	0	0	0	0	1	0	0	0	0	0	1	0
CCC1(O)C(=O)OCc2c1cc1n(c2=O)Cc2cc3ccccc3nc2-1	1	1	1	0	0	1	1	1	1	0	1	1	1	0	0	0	1	1	1	1	0	1	1	1	1	1	1	1	0	1	0	1	1	1	1	1	1	0	1	1	1	1	0	1	1	1	1	1	1
CN(C)Cc1c[nH]c2ccccc12	1	0	0	0	0	1	0	0	0	0	1	1	0	0	0	0	0	0	0	0	0	1	0	0	0	1	1	1	0	0	0	0	0	1	1	0	1	0	0	0	0	0	0	0	0	1	0	0	1
CN(C)CCC=C1c2ccccc2CCc2ccccc21.Cl	0	1	0	0	1	0	0	0	0	0	0	0	0	0	0	0	0	0	1	0	0	0	1	1	1	0	0	1	1	0	0	1	0	0	0	1	0	0	0	0	0	0	0	0	0	0	0	0	0
C=C1C(=O)OC2C1CCC(C)=CCCC1(C)OC21	1	0	1	0	0	1	0	0	1	0	1	1	1	0	0	1	0	0	0	0	0	1	0	1	1	0	0	0	0	0	0	0	0	0	0	0	0	1	0	1	0	1	0	0	0	0	0	0	1
CC(NC(C)(C)C)C(=O)c1cccc(Cl)c1.Cl	0	1	0	1	0	0	0	0	1	0	0	0	0	0	0	0	0	0	0	0	1	0	0	0	0	0	0	0	0	0	0	0	0	0	0	0	0	0	0	0	0	1	0	0	0	0	0	0	0
CCOc1ccc(NC(=O)CC(C)O)cc1	0	0	0	0	0	0	0	0	0	0	0	0	0	0	0	0	0	0	0	0	0	0	0	0	0	0	0	0	0	1	0	0	0	0	0	0	0	0	0	0	0	0	0	0	1	0	0	0	0
Cc1cccc(O)c1	0	0	0	0	0	0	0	0	0	0	0	0	0	0	0	0	0	0	0	0	0	0	0	0	0	0	0	0	0	0	0	0	0	0	0	0	0	0	0	0	0	0	0	0	0	0	0	0	0
CC(=O)OC1(C(C)=O)CCC2C3C=C(C)C4=CC(=O)CCC4(C)C3CCC21C	0	0	0	0	0	0	1	0	1	0	0	0	0	0	0	1	1	0	0	1	0	1	0	0	1	0	0	0	0	1	0	0	0	0	0	1	0	1	1	0	0	1	1	0	0	0	0	1	0
COc1cc2c(cc1-c1coc3c4c(ccc3c1=O)OC(C)(C)CC4)OCO2	1	1	1	0	0	0	0	1	0	0	0	0	1	0	0	0	1	1	1	0	0	0	0	1	0	1	1	1	1	1	0	1	1	1	1	0	1	1	0	0	1	0	0	0	1	0	0	0	0
CC1OC(OC2C=C3CCC4C(CCC5(C)C(c6ccc(=O)oc6)CCC45O)C3(C)CC2)C(O)C(O)C1O	1	0	0	0	0	1	1	0	1	0	1	0	1	0	1	0	0	0	0	1	1	0	1	1	1	0	0	1	1	1	0	1	0	0	1	1	0	1	0	0	1	1	1	0	0	0	0	1	0
CC(=O)OC1CC2CCC1(C)C2(C)C	0	0	0	0	0	0	0	0	0	0	0	0	0	0	0	0	0	0	0	0	0	0	0	0	0	0	0	0	0	0	0	0	0	0	0	1	0	0	0	0	0	1	0	0	0	0	0	0	0
COCCCOc1cc(CC(CC(N)C(O)CC(C(=O)NCC(C)(C)C(N)=O)C(C)C)C(C)C)ccc1OC.O=C(O)C=CC(=O)O	0	0	1	0	0	0	0	1	0	0	0	0	0	0	1	0	1	0	0	1	0	0	0	0	0	0	0	1	0	0	1	1	0	1	1	1	0	0	0	0	0	0	1	0	1	0	1	1	0
FC(F)(F)C(Cl)Br	0	0	0	0	0	0	0	0	0	0	0	0	0	0	0	0	1	0	0	0	0	0	0	0	0	0	0	0	0	0	0	0	0	0	0	0	0	0	0	0	0	0	0	0	0	0	0	0	0
CC(CC(=O)C1OC1(C)C)C1C(=O)CC2(C)C3=CCC4C(C)(C)C(OC5OCC(O)C(O)C5O)CCC45CC35C(O)CC12C	0	0	0	0	0	1	1	0	1	0	1	0	1	0	1	1	0	0	0	1	1	0	0	1	1	0	0	1	0	1	0	0	1	0	0	1	0	1	0	1	0	1	1	0	0	0	0	0	0
O=C1NS(=O)(=O)c2ccccc21	0	1	1	1	0	0	0	0	0	0	1	0	0	0	1	0	0	0	0	0	1	0	0	0	0	0	0	0	0	0	1	0	1	0	0	1	0	1	0	1	0	0	0	0	0	0	1	0	0
O=C(O)c1cccnc1Nc1cccc(C(F)(F)F)c1	1	0	0	0	1	1	0	1	0	0	0	1	0	0	0	0	1	0	1	0	0	1	0	1	0	1	1	1	0	0	0	0	1	0	0	0	0	0	0	0	0	0	0	0	0	0	0	0	0
CC1(C)OC2CC3C4CCC5=CC(=O)CCC5(C)C4(F)C(O)CC3(C)C2(C(=O)CCl)O1	1	1	0	1	0	1	1	0	1	0	1	1	1	0	1	1	0	0	0	1	0	0	0	1	1	0	0	0	0	1	0	0	0	0	0	1	0	1	1	1	0	1	0	1	0	0	1	1	1
CC1C(=O)CCC2C1(C)CCC1C2(C)CCC2(C)C3CC(C)(C)CCC3(C)CCC12C	0	0	0	0	0	0	0	0	0	0	0	0	0	0	0	0	0	0	0	0	0	0	0	0	0	0	0	0	0	0	0	0	0	0	0	1	0	0	0	0	0	0	0	0	0	0	0	0	0
CC1=CCc2c(cc3oc(C)cc(=O)c3c2O)OC1	0	1	0	0	0	0	1	0	1	0	0	0	0	1	1	0	0	1	0	0	0	0	0	0	1	1	1	0	1	1	0	1	1	0	0	0	1	1	0	1	1	1	0	0	1	0	0	0	0
CN1CC(O)C2=CC(=NNC(N)=O)C(=O)C=C21	0	0	0	0	1	0	1	0	1	1	0	0	0	0	0	1	0	0	0	0	1	0	0	1	1	0	1	1	1	1	0	0	1	0	1	0	1	1	0	0	0	1	0	1	0	1	0	1	0
CC(=O)Oc1ccc(-c2cc(=O)c3c(OC(C)=O)cc(OC(C)=O)cc3o2)cc1	0	1	0	1	1	1	0	0	0	0	0	0	0	0	0	0	0	1	1	0	0	0	0	1	0	1	1	1	1	1	1	1	1	0	0	0	1	1	0	0	1	0	0	0	1	0	0	0	0
CC(Cc1ccc(O)c(O)c1)C(C)Cc1ccc(O)c(O)c1	0	0	0	0	0	0	0	0	0	0	0	0	0	0	0	0	0	0	0	1	0	0	0	0	0	0	0	0	0	0	0	1	0	0	0	0	0	0	0	0	0	0	0	0	0	0	0	1	0
CCCCCCCCCCCCCCCCCCCCCCO	0	0	0	0	0	0	0	0	0	0	0	0	0	0	0	0	0	0	0	0	0	0	0	0	0	0	0	0	0	0	0	0	0	0	0	0	0	0	0	0	0	0	0	0	0	0	0	0	0
C#CCCCCCCCCCCCC(O)CC(O)CO.C=CCCCCCCCCCCCC(O)CC(O)CO	1	0	0	0	0	0	0	0	0	0	0	0	0	0	1	0	0	0	0	0	1	0	0	0	1	0	0	0	0	0	0	0	0	0	0	0	0	0	0	0	0	0	0	0	0	0	0	0	0
CCCC(CCC)C(=O)[O-].[Na+]	0	0	0	0	0	0	0	0	0	0	0	0	0	0	0	0	0	0	0	0	0	0	0	0	0	0	0	0	0	0	0	0	0	0	0	0	0	0	0	0	0	0	0	0	0	0	0	0	0
Cl.NCCCC(N)C(=O)O	0	0	0	0	0	0	0	0	0	0	0	0	0	0	0	0	0	0	0	0	0	0	0	0	0	0	1	0	0	0	0	0	0	0	0	0	0	0	0	0	0	0	0	0	0	0	0	0	0
CN1C(=O)CCS(=O)(=O)C1c1ccc(Cl)cc1	1	0	0	0	0	1	0	1	1	1	1	0	0	1	0	0	0	0	1	1	1	1	1	0	0	1	0	1	0	0	0	1	1	0	0	0	0	0	0	1	1	0	1	0	0	0	0	1	0
CC1(C)C(=O)C2CC3(O)C4=CC(=O)OC(c5ccoc5)C4(C)CCC3C(C)(C2=O)C1CC(=O)O	1	1	1	0	0	0	0	0	1	0	0	1	1	0	1	1	0	0	0	1	0	1	1	1	1	1	0	0	1	1	1	0	0	1	1	1	0	1	0	0	1	0	0	1	0	1	0	1	0
COC(=O)CC1C(C)(C)C(OC(C)=O)C2CC3C4CC(=O)OC(c5ccoc5)C4(C)CCC3C1(C)C2=O	0	1	1	0	0	0	0	0	1	0	1	0	0	0	0	1	0	0	0	1	0	0	0	1	0	1	0	0	1	0	1	1	0	0	1	1	0	0	0	0	1	1	0	1	0	1	0	1	0
O=C1c2cccc(O)c2C(=O)c2c(O)cccc21	1	1	0	0	0	1	0	1	0	0	1	0	0	0	0	0	0	1	0	0	0	0	0	0	0	0	0	0	0	0	0	0	0	0	1	1	0	0	0	0	1	0	0	0	0	0	0	1	0
CCCCOC(=O)C1=CC(=O)CC(C)(C)O1	0	0	0	0	0	1	0	0	0	0	0	1	0	0	1	1	0	0	0	1	0	0	0	1	1	0	0	0	0	1	0	0	0	0	1	0	0	0	0	0	0	0	0	0	0	0	0	0	0
CC(=O)OC(C)C[N+](C)(C)C.[Cl-]	0	0	0	0	0	0	0	0	0	0	0	0	0	0	0	0	0	0	0	0	0	0	0	0	0	0	0	1	0	0	0	0	0	0	0	0	0	0	0	0	0	0	0	0	0	0	0	0	0
CCN(CC)CCNC(=O)COc1ccc(OC)cc1.Cl	0	0	0	0	0	0	0	0	0	0	0	0	0	1	0	1	0	0	0	0	0	0	0	0	0	0	0	0	1	0	0	0	0	0	0	0	0	0	0	0	0	0	0	0	1	0	0	0	1
CC12CCC3C(CCC4CC(O)CCC43C)C1CCC2O	0	0	0	0	0	0	0	0	0	0	0	0	0	0	0	0	0	0	0	0	0	0	0	0	0	0	0	0	0	0	0	0	0	0	0	1	0	0	0	0	0	1	0	0	0	0	0	0	0
Cc1nccn1CC1CCc2c(c3ccccc3n2C)C1=O.Cl	1	1	0	0	1	1	1	1	0	0	1	1	0	1	0	1	0	1	1	1	1	1	1	0	1	1	1	1	0	0	0	1	1	1	1	0	0	1	0	0	0	0	1	1	1	0	1	1	0
Cc1ccc(C2OC(CO)C(O)C(O)C2O)cc1Cc1ccc(-c2ccc(F)cc2)s1	1	1	0	1	0	1	0	0	1	0	0	0	1	0	1	0	0	0	0	1	1	0	1	1	1	1	0	1	1	1	1	0	0	0	1	1	0	0	1	1	1	0	0	0	1	1	1	1	0
Clc1ccc(COC(Cn2ccnc2)c2ccc(Cl)cc2Cl)c(Cl)c1.O=[N+]([O-])O	0	0	0	0	0	1	0	0	1	0	0	0	0	0	0	0	0	0	0	1	1	1	1	1	1	0	0	0	0	1	1	1	0	0	1	1	0	0	1	0	0	0	0	0	1	0	0	1	0
O=C(CNC(=O)c1ccc(Cl)cc1)NO	0	1	0	0	0	0	0	0	0	0	1	0	0	0	0	0	1	0	0	0	1	0	0	0	0	0	1	0	0	0	0	0	0	0	0	0	0	0	0	1	0	0	1	0	0	0	0	0	0
CCc1cc(C(N)=S)ccn1	1	0	0	0	0	1	0	0	0	0	1	1	0	0	1	0	0	0	0	0	0	0	0	0	0	0	0	0	0	0	0	0	0	0	1	1	0	0	0	0	0	0	0	0	0	0	0	0	0
Cn1c([N+](=O)[O-])cnc1COC(N)=O	0	0	0	1	0	1	0	0	0	0	0	0	0	1	0	0	1	1	1	0	1	0	0	1	1	0	0	0	0	0	0	0	1	0	1	0	1	1	0	0	1	1	1	0	1	0	0	0	0
O=C(O)C=Cc1ccc(O)c(O)c1	0	1	0	0	0	0	0	0	0	0	0	0	0	0	0	0	1	0	0	0	0	0	0	0	0	0	0	0	1	0	0	0	0	1	0	0	0	0	0	0	0	0	0	0	0	0	0	0	0
Cl.c1ccc(CC2=NCCN2)cc1	0	0	0	0	0	0	0	0	1	0	0	0	0	0	0	0	0	0	0	0	0	0	0	0	0	0	0	1	0	0	0	0	0	0	1	0	0	0	0	0	0	0	0	0	0	0	0	0	0
Cc1occc(=O)c1O	0	0	0	0	0	0	0	0	0	0	0	1	0	0	0	0	0	0	0	0	0	0	0	0	0	0	0	0	1	0	0	0	0	0	0	0	0	0	0	1	0	0	0	0	0	0	0	0	0
CCN1CCCC(OC(=O)C(c2ccccc2)c2ccccc2)C1.Cl	0	0	0	0	0	0	0	0	0	0	1	0	0	0	0	0	0	0	0	0	0	0	0	0	0	0	0	1	0	0	0	0	0	0	1	1	0	0	0	0	0	1	0	0	1	0	0	1	0
CCN(CC)C(=O)c1cccc(C)c1	0	1	0	0	0	0	0	0	0	0	1	0	0	0	0	0	1	0	0	0	0	0	1	0	0	1	1	0	0	0	0	0	0	0	0	0	0	0	0	1	0	0	1	0	0	0	0	0	0
CC1CCC2C(C)(CO)C(O)CCC2(C)C12CCC(CO)(CCO)O2	1	0	0	0	0	1	0	0	0	0	1	0	1	0	0	1	0	0	0	0	0	0	0	1	1	0	0	0	0	0	0	0	0	0	0	1	0	0	0	1	0	0	0	0	0	0	0	0	0
C=CCN=C=S	0	0	0	0	0	0	0	0	0	0	0	0	0	0	0	0	0	0	0	0	0	0	0	0	0	0	0	0	0	0	0	0	0	0	0	0	0	0	0	0	0	0	0	0	0	0	0	0	0
Cc1cc2nc3c(=O)[nH]c(=O)nc-3n(CC(O)C(O)C(O)CO)c2cc1C	1	0	1	0	1	1	0	1	1	1	0	1	0	0	1	1	0	1	0	0	1	1	0	1	1	0	1	0	0	0	0	0	1	0	1	1	0	0	1	1	0	0	0	1	1	0	1	1	1
CC(=O)OC1CC(OC(C)=O)C2(C)C(CC(O)C3(C)C2CCC2(C)C(c4ccoc4)OC(=O)C4OC423)C1(C)C	1	1	1	0	0	1	0	0	1	0	1	0	1	0	1	1	0	0	0	1	0	0	1	1	1	1	0	0	1	0	1	1	0	0	1	1	0	0	0	0	1	0	0	1	0	1	1	1	0
Cc1cc2nc3c(=O)[nH]c(=O)nc-3n(CC(O)C(O)C(O)COP(=O)([O-])O)c2cc1C.[Na+]	1	0	1	0	1	1	0	1	1	1	0	1	0	0	1	1	0	1	0	0	1	1	0	1	1	0	1	0	1	0	0	0	1	0	1	1	0	1	1	1	0	0	0	1	1	0	1	1	1
O=c1c(O)c(-c2ccc(O)cc2)oc2ccccc12	1	1	0	0	1	1	1	0	0	1	0	0	0	0	0	0	0	1	1	0	0	0	0	1	0	1	1	1	1	0	0	1	1	0	0	0	1	1	1	1	1	0	0	0	0	0	0	0	0
CC1(C)C=Cc2c(c3c(c4c(=O)c(-c5ccc(O)c(O)c5)coc24)OC(C)(C)CC3)O1	1	1	0	1	0	0	0	1	1	0	0	0	1	1	0	0	1	1	1	0	0	0	1	1	0	1	1	1	1	1	0	1	1	1	1	0	1	1	0	0	1	1	0	0	1	0	0	0	0
Cc1onc(-c2c(Cl)cccc2Cl)c1C(=O)NC1C(=O)N2C1SC(C)(C)C2C(=O)[O-].[Na+]	1	1	1	0	1	1	0	1	0	1	1	0	0	1	1	0	1	1	1	1	1	1	1	0	0	1	1	1	1	0	1	1	1	1	1	1	1	0	0	1	1	1	1	1	0	0	0	1	0
O=C(CCBr)N1CCN(C(=O)CCBr)CC1	0	0	0	0	0	0	0	0	0	0	0	0	0	1	0	0	0	0	0	0	0	0	0	0	0	1	0	1	1	0	0	0	0	0	0	0	0	0	0	0	0	0	1	1	0	1	0	0	0
CCC(C)C(=O)OC1CC2(C)C(c3ccoc3)OC(=O)CC23OC2(C)OC34C(OC(=O)C(C)C)C3(O)C(OC(=O)C5(C)OC5C)C5(C)CC3(O)C(C)(C5CC(=O)OC)C14O2	1	1	1	1	1	1	0	0	1	0	1	0	1	0	1	1	0	0	0	1	1	1	1	1	1	1	0	0	1	0	1	1	0	0	1	1	0	0	0	1	1	1	1	1	0	1	1	1	1
CC(=O)NC1CCSC1=O	0	0	0	0	0	0	0	0	0	0	0	0	0	0	0	0	0	0	0	0	0	0	0	0	0	0	0	1	0	0	0	0	0	0	0	0	0	0	0	1	0	0	0	0	0	0	0	1	0
Cl.Cl.O=C(O)COCCN1CCN(C(c2ccccc2)c2ccc(Cl)cc2)CC1	0	0	0	0	0	1	0	0	0	0	1	0	0	0	0	0	0	0	0	0	1	0	0	0	0	1	0	0	0	0	0	0	0	0	0	1	0	0	0	1	0	0	1	0	0	0	0	0	0
CC(=O)OC1CC(OC(C)=O)C2(C)C(CC(OC(C)=O)C3(C)C2CCC2(C)C(c4ccoc4)C(=O)C4OC423)C1(C)C	1	0	0	0	0	1	0	0	0	0	1	0	1	0	1	1	0	0	0	1	0	0	1	0	1	0	0	0	1	0	1	1	0	0	1	1	0	0	0	0	1	1	0	0	0	0	1	1	0
O=c1cc(-c2cccc(O)c2)oc2ccc(O)cc12	1	1	0	0	1	1	1	0	0	0	0	0	0	0	0	0	0	1	1	0	0	0	0	1	0	1	1	1	1	0	0	1	1	0	0	0	0	1	0	1	1	0	0	0	0	0	0	0	0
CN1C(C(=O)Nc2ccccn2)=C(O)c2sc(Cl)cc2S1(=O)=O	1	1	1	1	0	1	1	1	1	1	1	1	1	0	1	1	1	1	1	1	1	1	0	0	1	1	1	1	1	0	1	1	1	0	1	1	1	0	1	0	1	0	0	1	1	0	1	0	1
COc1cc(O)c2c(c1)C(=O)c1cc(C)cc(O)c1C2=O	1	1	0	0	0	1	0	1	0	0	1	0	0	0	0	0	0	1	0	0	1	0	1	0	0	1	0	0	0	1	0	0	0	0	1	1	1	0	0	0	1	0	0	0	1	0	0	1	0
CC(=O)NC(CCC(N)=O)C(=O)O	0	0	0	0	0	0	0	0	0	0	0	0	0	0	1	0	1	0	0	0	1	1	0	0	0	0	1	1	0	0	0	0	1	1	0	0	0	0	0	0	0	0	0	0	0	0	0	0	0
COc1cc(C=O)ccc1O	0	0	0	0	0	0	0	0	0	0	0	0	0	0	0	0	0	0	0	0	0	0	0	0	0	0	0	0	0	0	0	0	0	0	0	0	0	0	0	0	1	0	0	0	1	0	0	0	0
CC(=O)OC1CCC2(C)C(CCC3C2CC(=O)C2(C)C3CC3OC4(CCC(C)CO4)C(C)C32)C1	1	0	0	0	0	0	0	0	0	0	1	1	1	0	1	0	0	0	0	0	0	0	0	0	0	0	0	0	0	0	0	0	0	0	0	1	0	0	0	1	0	1	0	0	0	0	0	0	0
Cc1cccc(N(C)C(=S)Oc2ccc3ccccc3c2)c1	0	0	0	0	0	0	1	1	0	0	0	0	0	0	0	0	0	0	0	0	0	0	0	1	0	1	0	0	0	0	1	0	0	1	0	0	1	0	0	0	0	0	0	1	1	0	0	0	0
CNCCCN1c2ccccc2CCc2ccccc21.Cl	0	0	1	0	1	0	0	0	0	0	0	0	0	1	0	1	0	0	1	0	0	0	0	1	0	0	0	1	1	1	0	0	0	0	0	1	1	0	0	0	0	0	0	0	0	0	0	0	0
NC(Cn1ccc(=O)c(O)c1)C(=O)O	1	0	0	0	0	1	0	0	0	0	0	1	0	0	0	0	0	0	0	0	0	0	0	0	0	0	0	0	0	0	0	0	0	0	0	0	0	0	0	0	0	0	1	0	0	0	0	1	0
Cl.NCc1ccc(S(N)(=O)=O)cc1	0	0	1	1	0	0	0	0	0	0	1	0	0	0	0	0	0	0	0	0	1	1	0	0	0	0	0	0	0	0	1	0	0	0	0	0	0	0	1	0	0	0	0	0	0	0	0	0	0
CC(=O)c1ccc2c(c1)N(CCCN(C)C)c1ccccc1S2.O=C(O)C=CC(=O)O	0	0	1	0	0	0	0	0	0	1	1	0	1	0	1	0	1	1	0	0	0	1	0	1	0	0	0	1	1	1	0	0	0	1	0	0	0	0	0	0	0	0	0	0	0	0	1	0	1
Cl.Clc1ccccc1CN1CCc2sccc2C1	0	0	0	0	0	0	0	0	1	1	1	0	0	0	0	1	1	1	0	0	1	0	0	0	1	0	0	0	0	0	0	1	1	1	0	0	0	0	0	1	0	1	1	0	0	0	0	0	0
CCC1=C(C)CN(C(=O)NCCc2ccc(S(=O)(=O)NC(=O)NC3CCC(C)CC3)cc2)C1=O	0	1	1	1	1	0	0	0	1	0	0	0	1	0	0	0	0	0	0	0	1	1	0	1	1	1	0	1	0	1	1	0	1	0	0	0	0	0	1	0	1	1	1	1	1	1	1	1	0
Cl.NCCc1ccccc1	0	0	0	0	0	0	0	0	1	0	0	0	0	0	0	0	0	0	0	0	0	0	0	0	0	0	0	0	0	0	0	0	0	0	0	0	0	0	0	0	0	0	0	0	0	0	0	0	0
COc1ccc(C=CC(=O)c2ccccc2)cc1	0	0	0	0	0	0	0	0	0	0	0	0	0	0	0	0	0	0	0	0	0	0	0	0	0	0	0	0	0	0	0	0	0	1	0	0	0	0	0	0	0	1	0	0	1	0	0	0	0
CN(C)CCCOc1nn(Cc2ccccc2)c2ccccc12.Cl	1	1	1	0	0	1	1	0	0	0	0	0	0	0	0	0	1	0	0	0	0	0	1	1	0	1	0	1	1	1	0	0	1	0	1	0	0	1	0	0	1	0	0	0	1	1	0	0	0
CC(Cn1cnc2c(N)ncnc21)OCP(=O)(O)O	1	0	0	1	0	1	0	0	1	0	0	0	0	0	0	1	0	0	1	0	1	1	1	0	1	0	0	0	0	0	0	0	1	0	0	0	0	1	0	1	0	1	0	1	1	0	1	1	0
COc1cccc(O)c1O	0	0	0	0	0	0	0	0	0	0	0	0	0	0	0	0	0	0	0	0	0	0	0	0	0	0	0	0	0	0	0	1	0	0	0	1	1	0	0	0	0	0	0	0	1	0	0	0	0
O=C(C=Cc1ccc(O)c(O)c1)C=C(O)C=Cc1ccc(O)c(O)c1	0	1	0	0	0	0	0	0	0	0	0	0	1	0	0	0	1	0	0	0	0	1	0	0	1	0	0	0	0	0	0	0	0	0	1	0	0	0	0	0	0	0	0	0	0	0	0	0	0
Br.CN(C)CCCC1(c2ccc(F)cc2)OCc2cc(C#N)ccc21	0	1	0	1	1	0	1	0	1	0	0	0	0	1	0	0	0	0	0	0	0	0	1	1	0	0	0	1	0	0	0	1	0	0	0	1	0	0	1	0	0	1	0	0	1	1	0	1	1
NC(=O)CN1CCCC1=O	0	0	0	0	0	0	0	0	0	0	0	0	0	0	0	0	0	0	0	0	0	0	0	0	0	1	0	1	0	0	0	0	0	0	0	0	0	0	0	0	0	0	1	0	0	1	0	0	0
O=S(=O)([O-])CCS.[Na+]	0	0	0	0	0	0	0	0	0	0	0	0	0	0	0	0	0	0	0	0	0	0	0	0	0	0	0	0	0	0	0	0	0	0	0	0	0	0	0	0	0	0	0	0	0	0	0	0	0
COc1ccc(OC)c(C(O)C(C)N)c1.Cl	0	0	0	0	0	0	0	0	1	0	0	0	0	0	0	0	0	0	0	0	0	0	0	1	0	0	0	0	0	0	0	0	0	0	0	0	0	0	0	0	0	1	1	0	1	0	0	0	0
Clc1ccc(CSC(Cn2ccnc2)c2ccc(Cl)cc2Cl)cc1.O=[N+]([O-])O	1	0	1	0	0	1	0	0	0	0	0	0	0	0	0	0	1	0	0	0	1	0	1	0	1	0	0	0	0	0	0	1	1	0	1	1	0	1	0	0	0	0	0	0	1	0	0	1	0
CN(CC=CC#CC(C)(C)C)Cc1cccc2ccccc12.Cl	0	0	0	0	0	0	0	0	0	0	1	1	0	0	0	0	0	0	0	0	0	0	0	0	0	1	1	0	0	0	0	0	0	1	0	0	0	0	0	1	0	0	1	0	0	0	0	0	0
Cc1c(O)c(=O)ccn1C	1	0	0	0	0	1	0	1	0	0	0	1	0	0	0	0	0	0	0	0	0	0	0	0	0	0	0	0	0	0	0	0	0	0	1	0	0	0	0	0	0	0	1	0	0	0	0	0	0
C[N+]1(C)CCCC(OC(=O)C(O)(c2ccccc2)c2ccccc2)C1.[Br-]	0	1	0	0	0	1	0	0	1	0	1	0	0	0	0	0	0	0	0	0	0	0	0	1	0	0	0	1	0	0	0	0	0	0	1	1	0	0	0	0	0	1	0	0	1	0	0	1	0
Oc1cc(O)c2c(c1)OC(c1cc(O)c(O)c(O)c1)C(O)C2c1c(O)cc(O)c2c1OC(c1cc(O)c(O)c(O)c1)C(O)C2c1c(O)cc(O)c2c1OC(c1cc(O)c(O)c(O)c1)C(O)C2	1	1	0	0	1	0	0	0	0	1	0	0	0	1	1	0	0	1	0	0	0	0	1	1	0	0	0	0	0	1	0	1	0	0	1	1	1	0	0	0	0	1	1	0	1	0	0	1	0
CC(C)c1nc(N(C)S(C)(=O)=O)nc(-c2ccc(F)cc2)c1C=CC(O)CC(O)CC(=O)[O-].[Ca+2]	1	1	1	1	0	1	0	1	1	1	0	1	0	0	0	1	1	0	0	1	0	0	1	0	1	1	0	1	1	1	1	0	1	0	0	1	1	0	0	1	0	1	0	0	1	0	0	0	0
CC1(Cn2ccnn2)C(C(=O)O)N2C(=O)CC2S1(=O)=O	0	1	1	1	0	1	1	1	1	1	1	1	0	0	1	1	1	1	1	1	1	1	0	0	1	1	1	1	1	0	0	0	1	0	0	1	1	0	1	1	0	0	1	0	0	1	0	1	0
CC1=C(C(=O)O)N2C(=O)C(NC(=O)C(N)c3ccc(O)cc3)C2SC1	0	1	0	1	0	1	1	0	1	1	1	0	0	1	1	0	1	1	1	0	0	1	0	1	0	1	0	1	1	0	0	1	1	1	1	1	0	0	0	1	0	1	0	1	0	0	1	1	0
CC(C=CC=C(C)C=CC1=C(C)CCCC1(C)C)=CC=CC=C(C)C=CC=C(C)C=CC1=C(C)CCCC1(C)C	0	0	0	0	0	0	1	0	1	0	0	0	0	1	0	0	1	0	0	1	0	0	0	0	1	0	0	0	0	1	1	0	0	0	0	0	0	1	0	0	0	0	0	0	0	0	0	0	0
NC(CC(=O)O)C(=O)O	0	0	0	0	0	0	0	0	0	0	0	0	0	0	0	0	0	0	0	0	0	0	0	0	0	0	1	0	0	0	0	0	0	0	0	0	0	0	0	0	0	0	0	0	0	0	0	0	0
Cl.NC(Cc1ccc(Cl)cc1)C(=O)O	0	0	0	0	0	0	0	0	1	0	1	0	0	0	0	0	0	1	0	0	1	0	0	0	0	0	0	0	0	0	0	0	0	0	0	0	0	0	0	0	0	0	0	0	0	0	0	0	0
CCCCN(CCCC)CCCOC(=O)c1ccc(N)cc1.O=S(=O)(O)O	0	0	0	0	0	0	0	0	1	1	0	1	0	0	0	0	0	0	1	0	0	0	0	1	0	0	0	1	0	0	0	0	0	0	1	0	0	0	1	0	0	0	0	0	0	0	0	0	0
C=CCCCCCCCCCCCc1ccco1	0	0	0	0	0	0	0	0	0	0	0	0	0	1	0	0	0	0	0	0	0	0	0	0	0	0	0	0	1	0	0	0	0	0	1	0	0	0	0	0	0	0	0	0	0	0	0	0	0
NS(=O)(=O)c1cc(C2(O)NC(=O)c3ccccc32)ccc1Cl	1	1	1	1	0	1	1	0	0	0	1	0	1	0	1	0	1	1	1	0	1	0	1	1	0	1	1	1	0	0	1	0	0	1	1	1	0	0	0	1	0	0	0	0	0	0	0	1	0
CN(C)CCOC(c1ccc(Cl)cc1)c1ccccn1.O=C(O)C=CC(=O)O	1	0	0	0	0	1	0	0	1	0	0	1	0	0	1	0	0	0	0	0	1	0	0	1	0	0	0	0	0	0	0	0	0	0	1	1	0	0	1	0	1	0	0	0	1	0	0	0	1
COP(=S)(OC)Oc1ccc(Sc2ccc(OP(=S)(OC)OC)cc2)cc1	0	0	1	0	0	0	0	0	0	1	0	0	0	0	0	0	0	0	0	0	0	1	0	0	0	0	0	0	0	0	0	0	0	0	0	0	0	1	0	0	0	0	0	0	0	0	0	0	1
COC(=O)C1C2CC3c4[nH]c5cc(OC)ccc5c4CCN3CC2CC(OC(=O)c2cc(OC)c(OC)c(OC)c2)C1OC	1	1	1	1	0	1	1	1	1	1	1	1	1	0	1	1	1	1	0	1	0	1	1	1	1	1	1	1	0	0	1	1	0	1	1	1	1	1	1	1	1	1	1	0	1	1	1	0	1
Cc1ccsc1C=CC1=NCCCN1C.O=C(O)CC(O)(CC(=O)O)C(=O)O	0	0	1	0	0	0	0	0	0	0	0	0	0	0	0	0	1	0	0	0	0	0	1	0	1	0	0	1	1	0	0	0	0	0	0	0	0	0	0	0	0	0	1	0	0	0	1	1	0
NC(=O)NC1NC(=O)NC1=O	0	0	0	0	0	0	0	0	0	0	0	0	0	1	0	0	0	0	0	0	0	0	0	0	0	0	0	0	0	1	1	0	0	0	0	0	0	0	0	0	0	0	0	1	1	0	0	0	0
COS(=O)(=O)[O-].COc1cc(N)cn[n+]1-c1ccccc1	1	0	0	0	0	0	0	0	0	0	1	0	0	0	1	1	0	0	1	1	0	0	1	0	1	0	1	1	0	1	0	1	0	1	1	0	0	0	0	0	0	0	0	1	1	0	0	1	0
OCC(O)C(O)C(O)CO	0	0	0	0	0	0	0	0	0	0	0	0	0	0	1	0	0	0	0	0	1	0	0	0	1	0	0	0	0	0	0	0	0	0	0	0	0	0	0	0	0	0	0	0	0	0	0	0	0
Oc1cc(O)c2c(c1)OC(c1ccc(O)c(O)c1)C(O)C2	0	0	0	0	1	0	0	0	0	0	0	0	0	1	0	0	0	1	0	0	0	0	0	1	0	0	0	0	0	1	0	0	0	0	1	0	1	0	0	0	0	1	0	0	1	0	0	0	0
COc1ccc(-c2cc(=O)c3c(O)cc(OC)c(OC)c3o2)c(OC)c1	1	1	1	0	1	1	0	1	0	0	1	0	0	0	0	0	0	1	1	0	0	0	1	1	0	1	1	1	1	1	0	1	1	0	1	1	1	1	1	0	1	0	0	0	1	0	0	0	1
O=C(Nc1ccc(Oc2ccc(Cl)cc2)c(Cl)c1)c1cc(I)cc(I)c1O	0	1	0	0	0	0	0	0	1	0	1	0	0	1	0	0	1	0	1	0	1	0	0	0	0	0	1	0	0	1	0	0	1	1	0	0	1	0	0	0	0	0	0	0	0	1	0	1	0
COc1cc2c(cc1OC)C(C)NCC2	0	0	0	0	0	0	0	0	1	0	1	0	0	0	0	1	0	0	0	0	0	0	0	0	0	0	0	1	0	0	0	1	0	1	0	0	0	0	0	1	0	1	1	0	1	1	0	0	0
CC(=O)NCCCCCC(=O)O	0	0	0	0	0	0	0	0	0	0	0	0	0	0	0	1	0	0	0	0	0	0	0	0	0	0	0	1	0	0	0	0	0	0	0	0	0	0	0	0	0	0	0	0	0	0	0	0	0
CC12CCC(O)CC1CCC1C2CC(O)C2(C)C(C3=CC(=O)OC3)CCC12O	1	0	0	0	0	0	0	0	1	0	1	0	0	0	0	1	0	0	0	1	0	0	1	0	1	0	0	0	0	0	0	0	0	0	0	1	0	1	0	0	0	1	1	0	0	0	0	0	0
Cl.OC(CCN1CCCCC1)(c1ccccc1)C1CCCCC1	0	0	1	0	0	0	0	0	0	0	0	0	0	0	1	0	0	0	0	1	0	0	0	1	1	0	0	1	0	1	0	0	0	0	1	0	0	0	0	0	0	1	0	0	0	1	0	1	0
C=C1CC2C(CCC3(C)C(=O)CCC23)C2(C)C=CC(=O)C=C12	0	0	0	0	0	0	0	0	1	0	0	0	0	1	0	0	1	0	0	1	0	1	0	0	1	0	0	0	0	1	0	0	0	0	0	1	0	1	1	0	0	1	1	0	0	0	0	0	0
CC12CCC3C(=CCc4cc(O)ccc43)C1CCC2=O	0	0	0	0	0	0	0	1	1	0	0	0	0	0	0	1	0	0	0	1	0	0	0	0	1	0	0	0	0	1	1	1	0	0	1	1	1	1	0	0	0	1	1	0	0	0	0	0	0
CN1CCN2c3ncccc3Cc3ccccc3C2C1	1	1	1	1	0	1	1	0	1	0	1	1	0	0	0	0	0	1	1	0	1	0	0	1	1	1	1	1	1	1	0	1	1	0	0	1	1	0	0	1	1	1	1	1	0	0	0	1	0
CCOC(=O)Nc1nc2ccccc2[nH]1	1	0	0	0	0	1	1	0	0	0	0	0	0	0	0	0	0	0	0	0	0	0	0	0	0	0	0	0	0	0	0	0	1	0	1	1	0	0	0	0	0	0	0	0	0	0	0	0	0
CCOC(=O)Nc1ccc(NCc2ccc(F)cc2)nc1N.O=C(O)C=CC(=O)O	1	0	1	1	0	1	0	0	0	0	1	1	0	1	1	0	0	1	1	1	0	0	0	0	0	0	0	0	0	0	0	0	1	0	0	1	0	0	0	0	0	1	0	0	0	0	0	0	0
COc1cc2c(cc1C=O)OCO2	0	0	0	0	0	0	0	0	0	0	0	0	0	0	0	0	0	0	0	0	0	0	0	0	0	0	0	0	0	0	0	0	0	0	0	0	1	0	0	0	1	0	0	0	1	0	0	0	0
COC(=O)c1c(C)c2c(c(C)c1O)OC(=O)c1c(C)c(Cl)c(O)c(Cl)c1O2	1	1	0	1	0	1	1	1	1	1	1	0	0	1	0	0	1	1	0	0	1	0	1	1	1	0	1	1	0	1	1	1	0	1	1	0	1	1	1	1	1	1	1	1	1	0	1	1	0
CC(O)CC(C)(C)O	0	0	0	0	0	0	0	0	0	0	0	0	0	0	0	0	0	0	0	0	0	0	0	0	0	0	0	0	0	0	0	0	0	0	0	0	0	0	0	0	0	0	0	0	0	0	0	0	0
C[N+](C)(C)CC(O)CC(=O)[O-]	0	0	0	0	0	0	0	0	0	0	0	0	0	0	0	0	0	0	0	0	0	0	0	0	0	0	0	1	0	0	0	0	0	0	0	0	0	0	0	0	0	1	0	0	0	0	0	0	0
COc1cc2c(cc1OC)C1CC(=O)C(CC(C)C)CN1CC2	0	0	0	1	0	1	0	1	1	0	1	0	0	0	0	1	0	0	0	1	0	0	0	1	0	0	0	1	0	0	0	1	0	1	1	0	0	1	0	1	0	1	1	0	1	1	1	0	0
C=CCc1cc(OC)c2c(c1OC)OCO2	0	0	0	0	0	1	0	0	0	0	0	0	0	1	0	0	0	0	0	0	0	0	0	0	0	0	0	0	0	0	0	1	0	0	0	1	1	0	0	0	0	1	0	0	1	0	0	0	0
c1cnc(N2CCN(Cc3ccc4c(c3)OCO4)CC2)nc1	1	0	0	0	0	1	1	0	0	0	1	0	0	0	0	0	0	0	0	0	0	0	0	0	1	0	0	0	0	1	0	0	0	0	1	1	0	0	0	1	0	1	1	0	1	0	0	0	0
O=C(O)CN1C(=O)c2cccc3cccc(c23)C1=O	0	1	0	0	0	0	0	0	0	0	1	0	0	0	0	0	1	1	1	0	0	1	0	0	0	1	1	0	0	0	1	0	0	1	0	0	1	0	1	1	0	0	1	0	1	0	0	0	0
O=C1OC(C(O)CO)C(O)=C1O	0	0	1	0	0	1	0	0	0	0	0	1	1	0	0	0	0	0	0	0	0	0	0	1	1	0	0	1	1	1	1	0	0	0	0	0	0	0	1	1	0	0	0	1	0	0	0	0	0
COc1cc2c(cc1OC)CC(=O)N(CCCN(C)CC1Cc3cc(OC)c(OC)cc31)CC2.Cl	0	1	1	0	0	1	0	0	1	0	0	0	0	0	1	0	0	0	0	0	0	0	0	0	0	0	0	1	0	1	0	1	1	1	0	0	0	0	0	0	0	1	1	1	1	1	1	0	1
CCC(N)C(O)c1ccc(O)c(O)c1.Cl	0	0	0	0	0	0	0	0	1	0	0	0	0	0	0	0	0	0	0	0	0	0	0	1	0	0	0	0	0	0	0	0	0	0	0	0	0	0	0	0	0	1	1	0	0	1	0	0	0
COc1ccc2c(c1)OC1COc3cc(OC)c(OC)cc3C1C2=O	1	0	1	0	1	0	0	1	1	1	0	1	1	0	0	0	0	0	0	0	0	0	0	0	1	0	1	1	0	1	0	0	1	1	0	1	1	1	0	0	1	0	0	1	1	0	0	0	0
NC(Cc1ccc(N(CCCl)CCCl)cc1)C(=O)O	0	0	0	0	0	1	0	0	1	0	1	0	0	0	0	0	0	1	0	0	0	0	0	0	0	0	0	0	0	0	0	0	0	0	0	0	1	0	0	1	0	0	0	0	0	0	0	0	0
O=c1cc(-c2ccccc2O)oc2ccc(O)cc12	1	1	1	0	1	1	1	0	0	0	1	0	0	0	0	0	0	1	1	0	0	0	0	1	0	1	1	1	1	0	0	1	1	0	0	1	0	1	0	1	1	0	0	0	0	0	0	0	0
CCOc1ccc2nc(S(N)(=O)=O)sc2c1	1	0	1	1	1	1	0	0	0	0	1	0	0	0	0	0	0	1	0	1	0	1	0	1	0	1	0	0	0	0	1	1	0	1	1	0	0	0	1	0	1	0	0	0	1	0	0	0	0
Cc1ccc(C(=O)C(C)CN2CCCCC2)cc1.Cl	0	0	0	0	0	0	0	0	0	0	0	0	0	0	1	0	0	0	0	1	0	0	0	0	0	0	0	1	0	0	0	0	0	0	0	0	0	0	0	0	0	1	0	0	0	0	0	0	0
CN1CC(CNC(=O)OCc2ccccc2)CC2c3cccc4c3c(cn4C)CC21	1	1	1	1	1	1	0	1	1	1	0	1	1	0	0	0	0	0	1	1	1	1	1	1	1	1	1	1	0	1	0	1	0	1	1	0	0	0	0	0	0	0	1	1	0	0	1	0	0
C#CC1(O)CCC2C3CCC4=CCCCC4C3C(=C)CC21CC	0	0	0	0	0	0	1	0	1	0	0	0	0	0	1	1	0	0	0	1	0	0	0	1	1	0	0	0	0	0	0	0	0	0	0	1	0	1	0	0	0	1	1	0	0	0	0	0	0
CS(=O)(=O)[O-].C[n+]1ccccc1C=NO	1	0	0	0	0	1	0	0	0	0	0	1	0	0	0	0	0	0	0	0	0	0	0	0	0	0	1	0	0	0	0	0	1	0	1	0	1	0	0	0	1	0	0	0	0	0	0	0	0
OCC(O)C(O)C(OC1OC(CO)C(O)C(O)C1O)C(O)CO	1	0	0	0	0	1	0	0	0	0	1	0	1	0	1	0	0	0	0	0	1	0	0	1	1	0	0	1	0	0	1	0	0	0	0	0	0	0	0	1	0	0	1	0	0	0	0	0	0
COc1ccc(-c2coc3c(OC)c(OC)cc(O)c3c2=O)cc1	1	1	0	1	0	0	0	1	0	0	0	0	1	0	0	0	1	1	1	0	0	0	0	1	0	1	1	1	1	1	0	1	1	1	0	0	1	1	1	0	1	0	0	0	1	0	0	0	1
CCCOc1ccc2nc(NC(=O)OC)[nH]c2c1	1	0	0	0	0	1	1	0	0	0	0	0	0	0	0	0	1	0	0	0	1	0	0	0	1	0	0	0	0	0	0	0	1	0	1	1	0	0	0	0	0	0	0	0	1	0	0	0	0
COc1ccc(C(=O)C=Cc2ccccc2)cc1	0	0	0	0	0	0	0	0	0	0	0	0	0	0	0	0	0	0	0	0	0	0	0	0	0	0	0	0	0	0	0	0	0	1	0	0	0	0	0	0	0	1	0	0	1	0	0	0	0
COc1ccc(CN2CCNCC2)c(OC)c1OC.Cl.Cl	0	0	0	0	0	0	0	0	0	0	1	0	0	1	0	0	0	0	0	0	0	0	0	0	0	0	0	0	0	0	0	1	0	0	0	1	1	1	0	1	0	0	1	0	1	0	0	0	0
CCOC(=O)c1cncn1C(C)c1ccccc1	1	1	0	0	1	1	1	0	1	1	0	0	1	1	1	1	0	0	0	0	1	0	1	1	0	0	1	0	1	0	0	0	0	0	1	0	0	1	0	0	1	0	0	0	1	1	0	0	0
CC(=O)SCC(Cc1ccccc1)C(=O)NCC(=O)OCc1ccccc1	1	0	0	0	0	0	0	0	1	0	0	0	0	0	1	0	0	1	0	1	0	1	0	1	0	1	0	1	0	0	0	0	1	0	0	0	0	1	1	0	1	1	0	0	0	0	0	1	0
O=C(O)C=CC(=O)O.c1ccc2nc(N3CCNCC3)ccc2c1	1	0	0	0	0	1	1	0	0	0	0	1	0	0	1	0	0	0	0	0	0	0	0	0	1	1	0	0	0	0	0	0	1	0	1	1	1	0	0	0	0	0	0	0	1	0	0	0	0
CC(C)NCC(O)COc1ccc(CC(N)=O)cc1	0	0	0	0	0	0	0	0	1	0	0	0	0	0	0	0	0	0	0	0	1	0	0	0	0	0	0	1	0	0	0	0	0	0	0	0	0	0	0	0	0	0	0	0	1	0	0	0	1
Nc1nc(N)c2nc(CNc3ccc(C(=O)NC(CCC(=O)O)C(=O)O)cc3)cnc2n1	1	1	0	0	0	1	0	0	0	0	1	1	0	1	1	1	1	0	1	1	1	1	0	1	0	1	1	1	1	0	0	0	1	0	1	0	0	0	1	1	0	0	1	0	0	0	1	0	0
Cc1ccc(-n2nccn2)c(C(=O)N2CCN(c3nc4cc(Cl)ccc4o3)CCC2C)c1	1	1	1	0	0	1	1	0	0	0	1	1	0	0	1	0	1	1	0	1	1	1	1	0	1	1	1	1	1	0	1	0	1	0	1	1	1	1	0	1	0	0	1	1	1	1	1	1	0
Cc1ccc(C(=O)Nc2ccc(S(=O)(=O)[O-])c3cc(S(=O)(=O)[O-])cc(S(=O)(=O)[O-])c23)cc1NC(=O)c1cccc(NC(=O)Nc2cccc(C(=O)Nc3cc(C(=O)Nc4ccc(S(=O)(=O)[O-])c5cc(S(=O)(=O)[O-])cc(S(=O)(=O)[O-])c45)ccc3C)c2)c1.[Na+].[Na+].[Na+].[Na+].[Na+].[Na+]	0	1	0	0	0	0	0	0	0	0	1	0	0	1	0	1	1	0	1	0	0	1	1	1	0	1	0	0	1	0	1	1	1	1	1	0	0	0	0	0	0	0	0	1	1	0	1	0	0
CC12CCC3c4ccc(OC(=O)N(CCCl)CCCl)cc4CCC3C1CCC2O	0	0	0	0	0	0	0	0	0	0	1	0	0	0	0	0	0	0	0	1	0	0	0	0	1	0	0	0	0	1	1	1	0	1	1	1	0	0	0	0	0	1	0	0	1	0	1	1	0
CC(=O)OC1CC(OC(C)=O)C2(C)C(CC(OC(C)=O)C3(C)C4=CC(=O)OC(c5ccoc5)C4(C)CCC32)C1(C)C	1	1	1	0	0	0	0	0	1	0	1	1	1	0	0	0	0	0	0	1	0	1	0	1	1	1	0	0	1	1	1	0	0	1	1	1	0	1	0	0	1	0	0	1	0	1	1	1	0
C[N+]1(CCCCC[N+]2(C)CCCC2)CCCC1.O=C([O-])C(O)C(O)C(=O)O.O=C([O-])C(O)C(O)C(=O)O	0	0	0	0	0	0	0	0	0	0	0	0	0	0	0	0	0	0	0	0	0	0	0	0	0	0	0	1	0	0	0	0	0	0	0	0	0	0	0	0	0	0	0	0	0	0	0	0	0
CC(C)N(CCC(C(N)=O)(c1ccccc1)c1ccccn1)C(C)C.O=P(O)(O)O	1	0	0	0	0	1	0	0	1	1	0	1	1	0	1	0	0	0	1	0	1	1	1	0	1	0	1	1	0	1	0	1	0	1	1	1	0	1	0	0	1	1	0	0	1	0	0	0	0
CC(C)(CO)C(O)C(=O)NCCC(=O)NCCSSCCNC(=O)CCNC(=O)C(O)C(C)(C)CO	0	0	1	0	0	0	0	0	0	0	0	0	0	0	0	0	0	0	0	0	0	0	0	0	1	0	1	1	0	0	0	0	0	0	0	0	0	0	0	0	0	0	1	1	0	0	0	0	0
NCCCC(N)CC(=O)NC1CNC(=O)C(C2CC(O)NC(N)=N2)NC(=O)C(=CNC(N)=O)NC(=O)C(CO)NC(=O)C(CO)NC1=O.O=S(=O)(O)O	0	1	1	0	0	0	1	0	1	1	0	0	0	1	1	0	0	1	1	0	0	1	0	0	0	0	1	1	0	0	1	0	1	1	0	0	0	1	0	1	0	1	1	1	0	0	0	0	0
OCC1OC(Oc2ccc(O)cc2)C(O)C(O)C1O	1	0	0	0	0	1	0	0	0	0	1	0	1	0	1	0	0	0	0	0	1	0	0	1	1	0	0	1	0	0	1	0	0	0	0	0	1	0	0	1	0	0	1	0	1	0	0	1	0
CCC(COC(=O)c1cc(OC)c(OC)c(OC)c1)(c1ccccc1)N(C)C.O=C(O)C=CC(=O)O	0	0	0	0	0	0	0	0	1	1	1	0	0	0	1	0	0	1	0	1	1	0	0	1	1	0	1	1	1	1	0	1	0	0	0	1	1	0	1	0	1	1	0	0	1	0	0	1	0
NC1CCCCC1N.O=C1O[Pt]OC1=O	0	0	0	0	0	0	0	0	0	0	0	0	0	0	0	0	0	0	0	0	0	0	0	0	0	0	0	0	0	0	0	0	0	0	0	0	0	0	0	0	0	0	0	0	0	0	0	0	0
CC(C)c1c(O)ccc2c1CCC1C(C)(C)CCCC21C	0	0	0	1	0	0	0	1	0	0	1	0	0	0	0	0	0	0	0	1	0	0	1	0	1	0	0	0	0	1	1	1	0	0	1	1	1	0	0	0	0	1	0	0	0	0	0	1	0
CNS(=O)(=O)Cc1ccc2[nH]cc(CCN(C)C)c2c1	1	0	1	1	0	1	0	1	1	1	0	1	0	1	0	0	0	0	0	1	0	1	0	0	0	1	1	0	0	0	1	1	0	1	1	0	0	0	0	0	0	0	0	0	0	0	0	0	0
CC(C)(Oc1ccc(Cl)cc1)C(=O)O	0	0	0	0	0	0	0	0	1	0	0	0	0	0	0	0	1	0	0	0	1	0	0	0	0	0	0	0	0	0	0	0	0	0	0	0	0	1	0	0	0	0	0	0	1	0	0	1	0
CN1C(C)(C)CCCC1(C)C.O=C(O)C(O)C(O)C(=O)O	0	0	0	1	0	0	0	0	0	0	0	0	0	0	0	0	0	0	0	0	1	0	0	0	0	0	0	1	0	0	0	0	0	0	0	0	0	0	0	0	0	0	0	0	0	0	0	0	0
CC(C)c1c(O)ccc2c1CCC1C(C)(C)C(=O)CCC21C	0	1	0	1	0	0	0	1	0	0	1	0	0	0	0	0	0	0	0	1	0	0	1	0	1	0	0	0	0	1	1	1	0	0	1	1	1	0	0	0	0	1	1	0	0	0	0	1	0
O.OCC(O)C(O)C(OC1OC(CO)C(O)C(O)C1O)C(O)CO	1	0	0	0	0	1	0	0	0	0	1	0	1	0	1	0	0	0	0	0	1	0	0	1	1	0	0	1	0	0	1	0	0	0	0	0	0	0	0	1	0	0	1	0	0	0	0	0	0
COc1cc(C)c(C(=O)O)c(OC(C)=O)c1	1	0	0	0	0	1	1	0	0	0	1	0	0	0	0	0	0	0	0	0	0	0	0	1	1	0	0	0	0	0	1	0	0	0	0	1	1	1	0	0	0	1	0	0	1	0	0	1	1
CC1C(=O)OC2CCN3CC=C(COC(=O)C(C)(O)C1(C)O)C23	1	0	1	0	0	1	0	0	1	0	1	1	1	0	1	0	0	0	0	1	1	0	0	1	1	1	1	1	0	0	0	0	0	0	0	1	0	1	0	0	1	0	0	0	1	0	0	1	0
CC(C=CC1=C(C)CCCC1(C)C)=CC=CC(C)=CCO	0	0	0	0	0	0	1	0	1	0	0	0	1	1	0	0	1	0	0	1	0	0	0	0	1	0	0	0	0	1	1	0	0	0	0	0	0	1	0	0	0	0	0	0	0	0	0	0	0
COC(=O)C(N)CS.Cl	0	0	1	0	0	0	0	0	0	0	0	0	0	0	0	0	0	0	0	0	0	0	0	0	0	0	0	0	0	0	0	0	0	0	0	0	0	0	0	0	0	0	0	0	0	0	0	0	0
O=C(O)C1(O)CC(O)C(O)C(O)C1	1	0	0	0	0	0	0	0	0	0	0	0	0	0	1	1	0	0	0	0	1	0	0	0	1	1	0	0	0	0	0	0	0	0	0	0	0	0	0	0	0	0	0	0	0	0	0	1	0
Nc1ccc(S(=O)(=O)[N-]c2cnc3ccccc3n2)cc1.[Na+]	1	0	1	1	0	1	0	1	0	0	0	1	0	0	0	1	0	0	0	0	1	0	0	1	0	1	0	0	0	0	1	0	1	0	1	0	0	0	0	0	0	0	0	0	1	0	0	0	1
NC(Cc1cc(I)c(Oc2cc(I)c(O)c(I)c2)c(I)c1)C(=O)[O-].[Na+]	1	0	0	0	0	0	1	0	1	0	1	1	0	1	0	0	0	1	0	0	0	0	0	0	0	0	0	1	0	0	0	0	0	1	0	0	0	0	0	0	1	0	0	0	0	0	0	0	0
O=c1cc(-c2cc(O)c(O)c(O)c2)oc2cc(O)cc(O)c12	1	1	0	0	1	1	0	0	0	0	0	0	0	0	0	0	0	1	1	0	0	0	0	1	0	1	1	1	1	1	0	1	1	0	0	1	1	1	0	0	1	0	0	0	0	0	0	0	0
N#C[Fe-2](C#N)(C#N)(C#N)(C#N)N=O.O.O.[Na+].[Na+]	0	0	0	0	0	0	1	0	1	0	0	0	0	0	0	0	0	0	0	0	0	0	0	0	0	0	0	0	0	0	0	0	0	0	0	0	0	0	0	0	0	0	0	0	0	0	0	0	0
NC(=O)C1CCCN1C(=O)C(Cc1c[nH]cn1)NC(=O)C1CCC(=O)N1	1	1	0	0	1	1	1	1	0	1	0	0	0	0	0	0	1	1	0	0	1	0	1	0	1	1	0	1	1	0	0	0	0	1	0	0	0	0	1	0	0	1	1	1	0	1	0	0	0
CC(=O)Nc1ccc(OC(=O)c2ccccc2O)cc1	0	0	0	0	0	0	0	0	0	0	0	0	0	0	0	0	0	0	0	0	0	0	0	1	0	0	0	1	0	1	0	1	0	0	1	0	1	0	0	0	0	1	0	0	1	0	1	0	0
COc1ccc(CC2c3cc(OC)c(OC)cc3CC[N+]2(C)CCC(=O)OCCCCCOC(=O)CC[N+]2(C)CCc3cc(OC)c(OC)cc3C2Cc2ccc(OC)c(OC)c2)cc1OC.O=S(=O)([O-])c1ccccc1.O=S(=O)([O-])c1ccccc1	0	0	1	0	1	0	0	0	1	0	1	0	0	0	0	1	0	0	0	0	0	0	0	1	0	0	0	1	0	0	1	1	0	1	0	1	0	0	0	1	0	1	1	0	1	1	1	0	0
O=c1cc(-c2ccccc2)oc2ccccc12	0	1	0	0	1	1	0	0	0	0	0	0	0	0	0	0	0	1	1	0	0	0	0	1	0	1	1	1	1	0	0	1	1	0	0	0	0	1	0	0	1	0	0	0	0	0	0	0	0
CC(=O)OC1CC(OC2C(O)CC(OC3C(O)CC(OC4CCC5(C)C(CCC6C5CC(O)C5(C)C(C7=CC(=O)OC7)CCC65O)C4)OC3C)OC2C)OC(C)C1OC1OC(CO)C(O)C(O)C1O	1	0	0	0	0	1	0	0	1	0	1	0	1	0	1	1	0	0	0	1	1	0	1	1	1	0	0	1	0	0	1	0	0	0	0	1	0	1	0	1	0	1	1	0	0	0	0	0	1
COC(=O)C(Cc1ccccc1)NC(=O)C(N)CC(=O)O	0	1	1	0	0	0	0	0	1	0	1	0	0	0	0	0	0	1	0	0	0	1	0	0	0	0	0	1	0	0	0	0	1	1	0	0	0	0	1	0	0	0	0	0	0	0	0	0	0
COc1cc2c3cc1Oc1cc(ccc1O)CC1c4c(cc(OC)c(O)c4Oc4ccc(cc4)CC3N(C)CC2)CC[N+]1(C)C.Cl.O.O.O.O.O.[Cl-]	0	0	0	0	1	0	0	0	1	1	1	0	0	1	0	1	0	0	0	0	0	0	0	1	0	0	0	1	0	0	1	1	0	1	1	1	1	0	1	1	1	1	1	0	1	1	1	0	0
CCC1(C)CC(=O)NC1=O	0	1	0	0	0	0	0	1	0	0	0	0	0	0	0	0	0	0	0	0	0	0	0	0	0	0	0	1	0	0	0	0	0	0	0	0	0	0	0	0	0	0	0	0	0	0	0	0	0
Cc1cnc(C(=O)O)c[n+]1[O-]	1	0	0	1	1	1	0	0	0	0	0	1	0	0	1	0	0	0	1	0	0	0	1	0	0	0	1	0	0	1	0	0	0	0	1	0	0	0	0	0	0	0	0	1	0	0	0	0	0
Cc1cc(C=Cc2ccc3cc(N(C)C)ccc3[n+]2C)c(C)n1-c1ccccc1.O=C([O-])c1cc2ccccc2c(Cc2c(O)c(C(=O)O)cc3ccccc23)c1O	1	0	1	0	0	1	1	1	1	0	0	1	0	1	1	0	0	0	1	0	0	1	1	1	0	1	1	0	0	1	1	1	0	1	1	1	1	0	1	0	0	1	1	1	1	0	1	0	1
CCCCCCCCCc1ccc(OCCOCCOCCOCCOCCOCCOCCOCCOCCO)cc1	0	0	0	0	0	1	0	0	0	0	0	0	0	0	0	0	0	0	0	0	0	0	0	0	0	0	0	0	0	0	0	0	0	0	1	0	0	0	0	0	0	0	0	0	1	0	0	0	0
CC(=O)OCC1=C(C(=O)[O-])N2C(=O)C(NC(=O)CCCC(N)C(=O)[O-])C2SC1.[Zn+2]	0	1	0	1	0	1	1	0	1	1	1	0	0	1	1	1	0	1	1	1	1	1	1	1	0	1	1	1	1	0	0	1	1	1	1	1	1	1	0	1	0	1	1	1	0	0	1	1	0
O=c1c2cc(O)c(O)cc2oc2cc(O)c(C3OC(CO)C(O)C(O)C3O)c(O)c12	1	1	0	0	0	1	1	0	1	0	0	0	1	1	1	0	0	1	0	1	1	0	1	1	1	1	1	0	1	1	1	1	1	0	1	0	0	1	1	1	1	1	0	0	0	1	1	1	0
O=c1c(O)c(-c2ccccc2)oc2cc(O)cc(O)c12	1	1	0	0	1	1	1	0	0	1	0	0	0	0	0	0	0	1	1	0	0	0	0	1	0	1	1	1	1	1	0	1	1	0	0	0	0	1	1	1	1	0	0	0	0	0	0	0	0
COc1cc2c(cc1OC)C1C(=O)c3ccc4c(c3OC1CO2)CC(C(C)C)O4	1	0	1	0	1	0	0	1	1	1	0	1	1	1	0	0	0	0	0	0	0	0	1	0	1	0	1	1	0	1	0	1	1	1	0	1	1	1	0	0	1	1	0	1	1	0	0	0	0
CCN(CC)CCNC(=O)c1ccc(NC(C)=O)cc1.Cl	0	1	0	0	0	0	0	0	0	0	1	1	0	0	0	0	1	0	0	0	0	0	0	0	0	0	1	0	1	0	0	0	0	0	0	0	0	0	0	1	0	0	1	0	0	0	0	0	0
Nc1nc(=O)c2nc(CNc3ccc(C(=O)NC(CCC(=O)O)C(=O)O)cc3)cnc2[nH]1	1	1	0	0	1	1	1	0	0	1	1	1	0	1	1	1	1	0	1	1	1	1	0	1	1	1	1	1	0	0	0	0	0	0	1	0	0	0	1	1	0	0	1	0	0	0	0	0	0
CCOC(=O)c1c(C)cc(O)cc1O	1	0	0	0	0	1	1	0	1	1	1	0	0	0	0	0	0	1	1	0	0	0	0	1	1	1	0	0	0	0	0	1	0	0	0	0	0	0	1	1	0	1	0	0	0	0	0	1	0
CCC(C)C1OC2(C=CC1C)CC1CC(CC=C(C)C(OC3CC(OC)C(OC4CC(OC)C(NC(C)=O)C(C)O4)C(C)O3)C(C)C=CC=C3COC4C(O)C(C)=CC(C(=O)O1)C34O)O2	1	0	1	1	1	1	1	0	1	1	1	1	1	0	1	1	0	0	0	1	1	1	0	1	1	0	0	1	1	1	1	1	1	0	1	1	0	1	0	1	0	1	1	0	1	0	0	0	0
C[N+](C)(C)CC(=O)[O-].Cl	0	0	0	0	0	0	0	0	0	0	0	0	0	0	0	0	0	0	0	0	0	1	0	0	0	0	0	0	0	0	0	0	0	0	0	0	0	0	0	0	0	0	0	0	0	0	0	0	0
CC(C)c1c(CN(C)C(C)Cc2ccccc2)n(C)n(-c2ccccc2)c1=O	1	0	1	0	0	1	0	0	1	0	1	1	1	0	1	1	0	1	0	1	1	1	0	0	1	1	1	1	1	0	0	1	1	1	0	0	0	1	0	0	0	1	0	1	0	1	0	1	1
COc1c(-c2ccccc2)oc2cc(O)cc(O)c2c1=O	1	1	0	0	1	1	1	1	1	1	0	0	0	0	0	0	0	1	1	0	0	0	0	1	0	1	1	1	1	1	0	1	1	0	0	0	0	1	1	1	1	0	0	0	1	0	1	0	0
CC(=O)OC1CC2C(C)(C)C(O)CCC2(C)C2CCC3(C)C(c4ccoc4)OC(=O)C4OC43C12C	1	1	1	0	0	1	0	0	1	0	1	0	1	0	1	1	0	0	0	1	0	0	1	1	1	1	0	0	1	0	1	1	0	0	1	1	0	0	0	0	1	0	0	1	0	1	1	1	0
NC(=O)c1cn(Cc2c(F)cccc2F)nn1	1	1	1	1	0	0	1	0	1	0	0	0	0	0	0	1	1	0	0	0	0	1	0	0	0	0	0	0	0	1	0	0	0	1	1	0	0	0	0	0	0	0	0	0	1	0	0	1	0
OC(Cn1cncn1)(Cn1cncn1)c1ccc(F)cc1F	0	0	0	1	0	1	0	0	1	0	0	0	1	0	0	0	0	0	0	0	0	0	0	1	0	0	0	1	0	1	1	1	0	0	1	1	0	0	0	0	0	0	0	0	1	0	1	1	0
Cl.c1cncc(C2CCCCN2)c1	1	0	0	0	0	1	0	0	0	0	1	1	0	0	0	0	0	0	0	0	0	0	0	0	0	0	1	1	0	0	0	0	0	0	1	0	0	1	0	1	0	0	1	0	0	0	0	0	0
CC(C)OC(=O)C(C)(C)Oc1ccc(C(=O)c2ccc(Cl)cc2)cc1	0	0	1	0	0	1	0	0	0	0	1	0	1	0	0	0	0	0	0	0	1	0	0	1	0	0	0	0	0	0	0	0	0	0	0	1	0	1	0	0	0	0	0	0	1	0	0	1	0
CC(C)c1ccc2c(c1O)CCC1C3=C(CCC21C)C(=O)OC3	0	0	1	0	0	1	1	1	1	0	1	0	0	0	0	1	0	0	0	1	0	0	1	0	1	0	0	0	0	1	1	1	0	0	1	1	1	1	0	0	0	1	0	0	0	0	0	1	0
Clc1ccc(CON=C(Cn2ccnc2)c2ccc(Cl)cc2Cl)c(Cl)c1.O=[N+]([O-])O	1	0	0	0	0	1	0	0	0	0	0	0	0	1	1	0	0	0	0	0	1	0	1	1	1	0	1	0	0	0	0	1	1	0	1	1	1	0	0	0	1	0	0	0	0	0	1	1	0
Cl.Cl.NCCCCN	0	0	0	0	0	0	0	0	0	0	0	0	0	0	0	0	0	0	0	0	0	0	0	0	0	0	0	0	0	0	0	0	0	0	0	0	0	0	0	0	0	0	0	0	0	0	0	0	0
CC12CC3CC(C)(C1)CC(N)(C3)C2.Cl	0	0	0	1	0	0	0	0	0	0	0	0	0	0	0	0	0	0	0	0	0	0	0	0	0	0	0	0	0	0	0	0	0	0	0	0	0	0	0	0	0	0	0	0	0	0	0	0	0
CCC1(C)OC(=O)N(C)C1=O	0	0	0	0	0	0	1	0	0	0	0	0	0	0	0	1	0	1	0	0	0	0	0	1	0	0	1	1	0	0	0	1	0	1	0	0	0	0	0	0	0	0	0	0	1	0	0	1	0
Cc1ncc([N+](=O)[O-])n1CC(C)O	0	0	1	1	0	1	0	1	0	0	0	0	0	1	0	0	0	1	1	0	0	1	0	1	1	0	0	0	0	0	0	0	1	0	1	0	1	1	0	0	0	1	1	0	0	0	0	1	0
O=C([O-])CCNC(=O)c1ccc(N=Nc2ccc(O)c(C(=O)[O-])c2)cc1.[Na+].[Na+]	0	1	0	0	0	0	0	0	0	0	1	1	0	0	0	0	1	0	0	0	0	0	0	1	0	0	1	1	0	1	0	0	0	0	0	0	0	1	0	1	0	1	1	0	0	0	0	0	0
CCCc1nc(C)c2c(=O)[nH]c(-c3cc(S(=O)(=O)N4CCN(CC)CC4)ccc3OCC)nn12.Cl	1	1	1	1	0	1	1	0	1	0	0	1	1	0	0	0	1	0	1	1	1	0	1	0	1	1	0	0	0	0	1	1	1	0	1	1	1	0	1	1	1	0	1	1	1	0	0	0	1
O=C(O)c1ccccc1O	0	0	0	0	0	0	0	0	0	0	0	0	0	0	0	0	0	0	0	0	0	0	0	1	0	0	0	0	0	0	0	0	0	0	0	0	0	0	0	0	0	1	0	0	0	0	0	0	0
Cl[Pt]Cl.N.N	0	0	0	0	0	0	0	0	0	0	0	0	0	0	0	0	0	0	0	0	0	0	0	0	0	0	0	0	0	0	0	0	0	0	0	0	0	0	0	0	0	0	0	0	0	0	0	0	0
NC(C(=O)O)C(O)C(O)C(O)CO	1	1	0	0	0	0	0	0	0	0	0	0	0	0	1	1	0	0	0	0	1	0	0	0	1	0	1	0	0	0	0	0	0	0	0	0	0	0	0	0	0	0	0	0	0	0	0	0	0
c1ccc2[nH]c(-c3cscn3)nc2c1	1	0	0	0	0	1	0	1	0	0	0	0	0	0	0	0	0	1	0	0	0	0	0	0	0	0	0	0	0	0	0	0	1	0	1	1	0	0	0	0	0	0	0	1	1	0	0	0	0
CC1(C)C=Cc2c(c3c(c4c(=O)c(-c5ccc(O)cc5)coc24)OC(C)(C)CC3)O1	1	1	0	1	0	0	0	1	1	0	0	0	1	1	0	0	1	1	1	0	0	0	1	1	0	1	1	1	1	1	0	1	1	1	1	0	1	1	0	0	1	1	0	0	1	0	0	0	0
CCCOc1cc(N)ccc1C(=O)OCCN(CC)CC.Cl	0	0	0	0	0	0	0	0	1	1	0	1	0	0	0	0	0	1	1	0	1	0	0	1	0	0	0	0	0	0	0	0	0	0	1	0	0	0	1	1	0	1	0	0	1	0	0	0	0
CC1Cc2ccccc2N1NC(=O)c1ccc(Cl)c(S(N)(=O)=O)c1	1	1	1	1	0	0	1	0	1	0	1	1	1	1	1	1	1	0	1	0	1	0	0	1	0	0	0	1	0	0	1	0	0	1	0	0	0	0	0	0	0	0	0	0	0	0	0	0	0
CC1=NCCc2c1[nH]c1cc(O)ccc21.Cl.O.O	1	0	0	0	0	1	0	0	1	1	1	1	0	1	0	1	0	0	0	1	0	1	1	1	0	1	1	1	0	1	0	1	0	1	1	0	1	0	0	0	0	1	0	0	0	1	0	0	0
CCC(=O)OCC(=O)C1(OC(=O)CC)C(C)CC2C3CCC4=CC(=O)C=CC4(C)C3(Cl)C(O)CC21C	1	0	1	0	0	0	0	1	1	0	0	0	1	0	1	1	1	0	1	0	0	0	0	0	1	0	1	0	0	1	0	0	0	0	0	1	0	1	0	0	1	1	0	0	1	0	0	1	0
Cl.NC(Cc1ccccc1)C(=O)O	0	0	0	0	0	0	0	0	1	0	1	0	0	0	0	0	0	1	0	0	0	0	0	0	0	0	0	0	0	0	0	0	0	0	0	0	0	0	0	0	0	0	0	0	0	0	0	0	0
CCCCCCCCCCCCCCCCOP(=O)([O-])OCC[N+](C)(C)C	0	0	0	0	0	0	0	1	0	0	0	0	0	0	0	0	0	0	0	0	0	1	0	0	0	1	0	0	0	0	0	0	0	0	0	1	0	1	0	0	0	0	0	0	0	0	0	0	0
COc1cc(C)c2c(=O)c(-c3ccccc3)coc2c1	1	1	0	0	0	0	0	1	0	0	0	0	1	0	0	1	1	1	1	0	0	0	0	1	0	1	1	1	1	1	0	1	1	1	0	0	0	1	0	0	1	0	0	0	1	0	0	0	0
C=CCSCC=C	0	0	0	0	0	0	0	0	0	0	0	0	0	0	0	0	0	0	0	0	0	0	0	0	0	0	0	0	0	0	0	0	0	0	0	0	0	0	0	0	0	0	0	0	0	0	0	1	0
CN1CCCN=C1COC(=O)C(O)(c1ccccc1)C1CCCCC1.Cl	1	1	1	0	0	1	0	0	1	0	0	0	1	0	0	1	1	0	0	1	0	0	1	1	1	1	0	1	1	1	0	0	0	0	1	0	1	0	0	0	0	0	1	1	1	1	1	1	0
O=C(O)CN(CCN(CC(=O)O)CC(=O)O)CC(=O)O.[Na+].[Na+]	0	0	0	0	0	0	0	0	0	0	0	0	0	0	0	0	0	0	0	0	0	1	0	0	0	0	0	0	0	0	0	0	0	0	0	0	0	0	0	0	0	0	0	0	0	0	0	0	0
Cl.Cl.OCCOCCN1CCN(C(c2ccccc2)c2ccc(Cl)cc2)CC1	0	0	0	0	0	1	0	0	0	0	1	0	0	0	0	0	0	0	0	0	1	0	0	0	0	1	0	0	0	0	0	0	0	0	0	1	0	0	0	1	0	0	1	0	0	0	0	0	0
Nc1cc(-c2ccncc2)c[nH]c1=O	1	1	1	0	0	1	0	0	0	0	0	1	0	1	0	0	0	0	1	0	0	0	1	0	1	0	0	1	0	0	0	0	0	0	0	0	0	0	0	1	0	1	0	0	0	0	0	0	0
CC1(C)C(O)CC(O)C2(C)C1CC(=O)C1(C)C2CCC2(C)C(c3ccoc3)OC(=O)C3OC321	1	1	1	0	0	1	0	0	1	0	1	0	1	0	1	1	0	0	0	1	0	0	1	1	1	1	0	0	1	0	1	1	0	0	1	1	0	0	0	0	1	1	0	1	0	1	0	1	0
CCC1(O)C(=O)OCc2c1cc1n(c2=O)Cc2cc3cc(O)ccc3nc2-1	1	1	1	0	0	1	1	1	1	0	1	1	1	0	0	0	1	1	1	1	0	1	1	1	1	1	1	1	0	1	0	1	1	1	1	1	1	0	1	1	1	1	0	1	1	1	1	1	1
CC(CCC(=O)[O-])C1CCC2C3C(=O)CC4CC(=O)CCC4(C)C3CC(=O)C12C.[Na+]	0	0	0	0	0	0	0	0	0	0	0	0	0	0	0	1	0	0	0	0	0	0	0	0	0	0	0	0	0	0	0	0	0	0	0	1	0	0	0	0	0	1	0	0	0	0	0	0	0
CCNC1CN(CCCOC)S(=O)(=O)c2sc(S(N)(=O)=O)cc21	0	1	1	1	0	0	1	0	0	0	1	0	1	0	1	0	1	0	0	1	0	1	1	1	1	1	0	1	0	0	1	0	0	0	1	1	0	1	1	1	0	1	1	1	0	1	0	1	1
CC1OC(n2cc(F)c(=O)[nH]c2=O)C(O)C1O	1	1	1	0	1	1	1	1	1	1	1	0	0	1	1	0	1	0	0	0	0	1	0	1	1	0	0	0	0	1	0	0	1	0	0	0	0	1	0	0	1	0	1	0	0	0	1	1	0
O=C1CCCC2C3CCC[N+]4([O-])CCCC(CN12)C34	0	0	1	1	1	0	0	1	0	1	0	0	0	0	0	0	0	0	0	0	1	0	0	1	0	1	0	1	0	0	0	1	0	1	0	1	0	1	0	0	0	0	1	1	0	1	1	0	0
O=C(O)CCCCC1SCC2NC(=O)NC21	0	0	0	0	0	1	0	0	0	0	1	1	0	0	0	1	0	0	1	0	0	0	0	0	0	0	1	1	0	1	0	0	0	1	0	0	0	1	1	0	0	0	1	1	1	0	0	1	0
O=c1cc(-c2ccccc2)oc2ccc(O)cc12	0	1	0	0	1	1	1	0	0	0	0	0	0	0	0	0	0	1	1	0	0	0	0	1	0	1	1	1	1	0	0	1	1	0	0	0	0	1	0	1	1	0	0	0	0	0	0	0	0
CC(=O)Nc1cc([As](=O)(O)O)ccc1O	0	0	0	0	0	0	0	0	0	0	0	0	1	0	0	0	0	0	0	0	0	0	0	0	0	0	0	0	0	0	0	1	0	0	1	1	0	0	0	0	0	0	0	0	0	0	0	0	0
Oc1ccc(Cl)cc1	0	0	0	0	0	0	0	0	1	0	0	0	0	0	0	0	1	0	0	0	1	0	0	0	0	0	0	0	0	0	0	0	0	0	0	0	0	0	0	0	0	0	0	0	0	0	0	0	0
CSc1ccc2c(c1)N(CCC1CCCCN1C)c1ccccc1S2.Cl	0	0	1	0	0	0	0	0	0	1	1	0	1	0	0	0	1	1	0	1	1	0	0	1	0	0	0	1	1	1	0	0	0	1	0	0	0	1	0	0	0	0	1	0	0	0	1	0	1
CCN(CC)C(=O)C1(c2ccccc2)CC1CN.Cl	0	1	0	0	0	0	0	1	1	0	0	0	0	0	1	0	1	0	1	1	0	0	0	1	1	1	0	1	0	1	0	1	0	0	0	0	0	0	0	0	0	1	0	0	0	1	0	0	0
CC(C)=CCCC(C)CC=O	0	0	0	0	0	0	0	0	1	0	0	0	0	0	0	0	0	0	0	0	0	0	0	0	1	0	0	0	0	0	0	0	0	0	0	0	0	0	0	0	0	0	0	0	0	0	0	0	0
CN(C)CCN(Cc1ccc(Cl)cc1)c1ccccn1.Cl	1	0	0	0	0	1	1	0	0	0	1	1	0	0	0	0	0	0	1	0	1	0	0	0	1	0	0	0	0	1	0	0	1	0	0	1	1	0	0	1	0	1	1	1	0	0	0	1	0
NC(N)=Nc1nc(CSCCC(N)=NS(N)(=O)=O)cs1	1	0	1	1	1	1	1	0	0	0	0	1	0	0	1	1	1	0	0	0	0	0	0	0	0	0	0	0	0	1	0	0	0	0	0	0	0	0	0	0	0	1	1	1	0	0	1	1	1
Cc1cccc(C)c1NC1=NCCCS1	0	0	0	0	0	0	0	0	0	0	0	1	0	0	0	1	0	0	0	0	0	0	1	1	0	1	0	0	0	0	0	0	0	0	0	0	0	0	0	0	0	1	0	0	0	0	0	1	0
N=C(N)NCCN1CCCCCCC1.O=S(=O)(O)O	0	0	0	0	0	0	0	0	0	0	0	0	0	0	0	0	0	0	1	0	0	0	0	0	0	0	0	1	0	0	0	0	0	0	0	0	0	0	0	0	0	0	1	1	0	0	0	0	0
CN1C(=O)CCC1c1cccnc1	1	0	0	0	1	1	0	0	0	0	1	1	0	0	0	0	0	0	1	0	0	0	0	0	0	0	1	1	0	0	1	0	0	0	0	0	0	1	0	1	0	0	1	0	0	0	1	0	0
COc1cc2c(cc1-c1cc3cc4ccoc4cc3oc1=O)OCO2	1	1	1	0	0	0	0	0	0	0	0	0	0	0	0	0	1	1	1	0	0	0	0	1	0	1	1	1	1	1	0	1	1	1	0	0	1	0	0	0	1	0	0	0	1	0	1	0	0
CNC(CC(C)C)C(=O)NC1C(=O)NC(CC(N)=O)C(=O)NC2C(=O)NC3C(=O)NC(C(=O)NC(C(=O)O)c4cc(O)cc(O)c4-c4cc3ccc4O)C(O)c3ccc(c(Cl)c3)Oc3cc2cc(c3OC2OC(CO)C(O)C(O)C2OC2CC(C)(N)C(O)C(C)O2)Oc2ccc(cc2Cl)C1O.Cl	1	1	1	1	0	1	1	0	1	1	1	0	1	1	1	0	1	1	1	0	1	1	1	1	1	1	1	1	0	1	1	1	1	1	1	1	1	1	1	1	1	1	1	1	1	1	0	1	0
CC1CC(OC(=O)c2ccccc2O)CC(C)(C)C1	0	1	0	0	0	0	0	0	1	1	0	0	0	0	0	0	0	1	1	0	0	0	0	1	0	0	0	0	0	0	0	0	0	0	0	0	0	0	1	1	0	1	0	0	0	0	0	0	0
COc1ccc(CN2CCN(C(c3ccc(F)cc3)c3ccc(F)cc3)CC2)c(OC)c1OC.Cl	0	0	0	0	0	0	0	0	0	0	1	0	0	1	0	0	0	0	0	0	0	0	0	0	0	1	0	0	0	0	0	1	0	0	0	1	1	1	0	1	0	0	1	0	1	0	0	0	0
COc1cc(-c2coc3cc(O)c(OC)c(O)c3c2=O)cc(O)c1OC	1	1	0	1	0	0	1	0	0	0	0	0	1	0	0	0	1	1	1	0	0	0	0	1	0	1	1	1	1	1	0	1	1	1	0	1	1	1	0	1	1	1	0	0	1	0	0	0	0
COC(=O)C1C(O)CCC2CN3CCc4c([nH]c5ccccc45)C3CC21	1	0	1	1	0	1	1	1	1	1	1	1	0	0	0	1	1	1	0	1	0	1	0	1	1	1	1	1	0	0	1	1	0	1	1	1	0	1	0	1	0	1	1	0	0	1	1	0	0
COc1ccc(O)cc1	0	0	0	0	0	0	0	0	0	0	0	0	0	0	0	0	0	0	0	0	0	0	0	0	0	0	0	0	0	0	0	0	0	0	0	0	0	0	0	0	0	0	0	0	1	0	0	0	0
CC(C)COCC(CN(Cc1ccccc1)c1ccccc1)N1CCCC1.Cl	0	1	0	0	0	1	1	0	0	0	1	1	0	0	1	0	0	0	0	0	1	0	0	1	0	0	0	1	0	1	0	0	1	0	0	1	1	0	0	1	0	0	1	1	0	0	1	0	0
CN1CCCC1CCOC(C)(c1ccccc1)c1ccc(Cl)cc1.O=C(O)C=CC(=O)O	0	0	0	0	0	1	0	0	1	0	0	0	0	0	1	0	0	0	0	0	1	0	0	1	0	0	0	1	0	0	0	0	0	0	1	1	0	0	1	0	0	1	0	0	0	0	0	1	1
CC1OC(OC2C(Oc3cc(O)c4c(c3)OC(c3ccc(O)cc3)CC4=O)OC(CO)C(O)C2O)C(O)C(O)C1O	1	0	0	0	1	1	0	0	0	0	1	0	1	1	1	0	0	0	0	0	1	0	0	1	1	0	1	1	0	0	1	0	0	0	1	0	1	1	0	1	0	0	1	0	1	0	0	1	0
CC(CN(C)C)CN1c2ccccc2CCc2ccccc21.O=C(O)C=CC(=O)O	0	0	1	0	1	0	0	0	0	0	0	0	0	1	1	1	0	0	1	0	0	0	0	1	0	0	0	1	1	1	0	0	0	1	0	1	1	0	0	0	0	0	0	0	0	0	1	0	0
COC(=O)CCC(C)C1CCC2C3CCC4CC(O)CCC4(C)C3CC(O)C12C	0	0	1	0	0	0	0	0	0	0	0	0	0	0	0	1	0	0	0	0	0	0	0	0	0	0	0	0	0	0	0	0	0	0	0	1	0	0	0	0	0	1	0	0	0	0	0	0	0
CC(=O)N(CC(O)CO)c1c(I)c(C(=O)NCCO)c(I)c(C(=O)NCC(O)CO)c1I	0	1	0	0	0	1	1	0	1	1	1	1	0	0	0	0	1	0	1	0	1	0	1	1	0	1	1	1	1	0	0	0	1	0	0	1	1	1	0	1	1	0	1	0	0	0	1	1	0
Cc1cc(-n2c(=O)[nH]c(=O)n(C)c2=O)ccc1Oc1ccc(SC(F)(F)F)cc1	0	1	0	0	0	1	0	0	1	1	1	0	0	1	1	0	1	0	0	0	0	0	0	0	0	1	0	0	0	0	0	1	0	1	0	0	0	1	0	1	1	1	0	0	0	0	1	0	0
COc1cccc(C=O)c1OC	0	0	0	0	0	0	0	0	0	0	0	0	0	1	0	0	0	0	0	0	0	0	0	0	0	0	0	0	0	0	0	0	0	0	0	0	0	0	0	0	1	0	0	0	1	0	0	0	0
COc1ccc(C2CC(=O)c3c(O)cc(OC4OC(COC5OC(C)C(O)C(O)C5O)C(O)C(O)C4O)cc3O2)cc1O	1	0	0	0	1	1	0	0	0	0	1	0	1	1	1	0	0	1	0	0	1	0	0	1	1	0	1	1	0	1	1	0	0	0	1	0	1	1	0	1	0	1	1	0	1	0	0	1	0
CCC(=O)OC(OP(=O)(CCCCc1ccccc1)CC(=O)N1CC(C2CCCCC2)CC1C(=O)[O-])C(C)C.[Na+]	1	0	1	0	0	0	1	1	0	0	0	0	1	0	1	1	1	1	0	0	1	1	1	1	0	0	1	1	1	0	1	1	1	0	0	1	1	0	0	0	0	1	0	0	0	1	0	0	0
COC1CC2CCC(C)C(O)(O2)C(=O)C(=O)N2CCCCC2C(=O)OC(C(C)CC2CCC(O)C(OC)C2)CC(=O)C(C)C=C(C)C(O)C(OC)C(=O)C(C)CC(C)C=CC=CC=C1C	1	0	1	0	0	1	0	0	1	0	0	0	1	1	1	1	1	1	0	0	1	1	0	1	1	1	1	1	1	0	0	0	1	0	1	0	0	1	0	1	1	1	0	0	1	1	0	0	0
CC(C)NCC(O)COc1cccc2ccccc12.Cl	0	0	0	0	0	0	0	0	0	0	0	0	0	0	0	0	0	0	0	0	1	0	0	0	0	1	0	1	0	0	0	0	0	0	0	0	0	0	0	0	0	0	0	0	1	0	0	0	1
COC(=O)c1ccc(O)cc1	0	0	0	0	0	0	0	0	1	0	0	0	0	0	0	0	0	0	0	0	0	0	0	1	0	0	0	0	0	0	0	0	0	0	0	0	0	0	0	0	0	0	0	0	0	0	0	0	0
O=c1cc(-c2ccc(O)cc2)oc2ccc(O)cc12	0	1	0	0	1	1	1	0	0	0	0	0	0	0	0	0	0	1	1	0	0	0	0	1	0	1	1	1	1	0	0	1	1	0	0	0	1	1	0	1	1	0	0	0	0	0	0	0	0
CN(C(=O)C(Cl)Cl)c1ccc(OC(=O)c2ccco2)cc1	0	0	0	0	0	1	0	0	0	0	0	0	0	0	0	0	0	0	0	0	0	0	0	0	0	0	0	1	1	1	0	0	0	0	1	0	1	0	0	0	0	0	0	0	1	0	0	0	0
NCCCN.O=C(O)C(O)C(O)C(=O)O	0	0	0	0	0	0	0	0	0	0	0	0	0	0	0	0	0	0	0	0	0	0	0	0	0	0	0	0	0	0	0	0	0	0	0	0	0	0	0	0	0	0	0	0	0	0	0	0	0
CC(C)(C#N)c1cc(Cn2cncn2)cc(C(C)(C)C#N)c1	0	0	0	0	0	1	1	0	0	0	0	0	0	0	0	0	1	0	0	0	0	0	1	0	0	0	0	0	0	1	0	0	0	0	0	0	0	0	0	0	0	0	0	0	0	0	0	1	0
Cc1cccc(Nc2ccccc2C(=O)O)c1C	0	0	0	0	1	0	0	0	0	0	0	1	0	0	0	0	0	0	0	0	0	0	0	1	0	0	0	0	0	0	0	0	0	0	0	0	0	0	0	0	1	0	0	0	0	0	0	0	0
CCCCOC(=O)c1ccc(N)cc1	0	0	0	0	0	0	0	0	1	1	0	1	0	0	0	0	0	0	0	0	0	0	0	1	0	0	0	0	0	0	0	0	0	0	0	0	0	0	1	0	0	0	0	0	0	0	0	0	0
Br.CC(Cc1ccc(O)cc1)NCC(O)c1cc(O)cc(O)c1	0	0	0	0	0	0	0	0	1	0	0	0	0	0	0	0	0	0	0	0	0	0	0	1	0	0	0	0	0	0	0	0	0	0	0	0	0	0	0	0	0	1	1	0	0	0	0	0	0
Cl.NC(CS)C(=O)O	0	0	0	0	0	0	0	0	0	0	0	0	0	0	0	0	0	0	0	0	0	0	0	0	0	0	0	0	0	0	0	0	0	0	0	0	0	0	0	0	0	0	0	0	0	0	0	0	0
CCCCCCCCCCCCC(C(=O)O)C(C)C(=O)O	0	0	0	0	0	0	0	0	0	0	0	0	0	0	0	1	0	0	0	0	0	0	0	0	0	0	0	0	0	0	0	0	0	0	0	1	0	0	0	0	0	0	0	0	0	0	0	0	0
CC1CCC2(C(=O)O)CCC3(C)C(=CCC4C5(C)CCC(O)C(C)(C)C5CCC43C)C2C1C	0	0	0	0	0	0	1	0	1	1	0	0	0	0	0	1	0	0	0	1	0	0	0	0	1	0	0	0	0	1	0	0	0	0	0	1	0	1	0	0	0	0	1	0	0	0	0	0	0
CC12CCC(CC1=O)C2(C)C	0	0	0	0	0	0	0	0	0	0	0	0	0	0	0	0	0	0	0	0	0	0	0	0	0	0	0	0	0	0	0	0	0	0	0	1	0	0	0	0	0	1	0	0	0	0	0	0	0
Cc1c(C(N)=O)cc([N+](=O)[O-])cc1[N+](=O)[O-]	1	1	0	1	0	1	0	0	0	0	1	0	0	0	0	0	1	0	0	0	0	0	0	1	0	0	0	1	0	0	0	1	0	1	0	1	0	0	0	0	0	0	0	0	1	0	1	1	0
CC(C(=O)O)c1cccc(C(=O)c2ccccc2)c1	0	0	0	0	0	0	0	0	0	0	0	0	1	0	0	0	0	0	0	0	0	0	1	0	0	0	0	0	0	1	0	0	0	0	0	1	0	0	0	0	0	0	0	0	0	0	0	0	0
Cl.Nc1ccc(N=Nc2ccccc2)c(N)n1	1	0	1	0	0	1	0	1	0	1	0	1	0	0	0	0	0	1	0	1	0	0	0	1	0	0	0	0	0	0	0	0	1	0	0	0	0	1	0	0	0	0	1	0	0	0	0	0	0
COP(=O)(OC)OC=C(Cl)Cl	0	0	0	0	0	0	0	0	0	0	0	0	0	0	0	0	0	0	0	0	0	1	0	1	0	0	0	0	0	0	0	0	0	0	0	0	0	1	0	0	0	0	0	0	0	0	0	0	0
COC(=O)NC(=S)Nc1ccccc1NC(=S)NC(=O)OC	0	0	0	1	0	0	1	1	0	0	0	0	0	1	0	0	0	0	0	0	0	1	1	0	1	0	0	0	0	0	0	0	0	1	0	0	0	0	0	0	0	0	0	1	0	0	0	0	0
Cc1c(Cl)cccc1Nc1ncccc1C(=O)O	1	0	0	0	1	1	0	1	0	0	0	1	0	0	0	0	0	0	1	0	1	0	0	1	1	1	1	0	0	0	1	1	1	0	0	0	1	0	0	0	0	0	0	0	0	0	0	1	0
O=C1CCc2ccc(OCCCCN3CCN(c4cccc(Cl)c4Cl)CC3)cc2N1	0	0	0	0	0	1	0	0	0	0	1	1	0	1	1	1	1	0	0	1	1	0	0	1	0	0	0	1	0	0	0	0	0	0	1	0	1	0	0	1	0	1	1	1	1	1	0	1	0
Cc1c(OCC(F)(F)F)ccnc1CS(=O)c1nc2ccccc2[nH]1	1	0	0	0	0	1	0	0	0	0	0	1	1	0	1	0	1	0	1	1	0	0	1	1	0	0	1	0	0	0	1	0	0	1	1	0	0	1	1	0	0	1	0	0	1	0	0	0	1
Cc1ccccc1C(OCCN(C)C)c1ccccc1.O=C(O)CC(O)(CC(=O)O)C(=O)O	0	1	0	1	0	0	1	0	1	0	0	0	0	0	0	0	0	0	0	0	0	0	0	1	1	1	0	0	0	0	0	0	0	0	0	1	0	0	1	0	0	1	0	0	0	0	0	1	1
CC(C)=CCCC1(C)C=Cc2c(O)c3c(c(CC=C(C)C)c2O1)OC12C(=CC4CC1C(C)(C)OC2(CC=C(C)C(=O)O)C4=O)C3=O	1	0	0	1	1	1	1	1	1	0	1	0	1	1	1	1	1	0	1	1	0	0	1	1	1	0	1	0	1	0	1	1	0	0	1	1	1	1	0	1	1	1	0	0	1	0	1	1	0
O=c1ccn(C2OC(CO)C(O)C2O)c(=O)[nH]1	1	0	1	0	1	1	1	0	1	1	1	0	1	1	1	0	1	0	0	0	1	1	0	1	1	0	0	0	0	1	1	0	1	0	0	0	0	1	0	0	1	0	1	0	0	0	1	1	0
CC(=O)OCC(=O)C1(O)CCC2C3CCC4=CC(=O)CCC4(C)C3C(O)CC21C	1	0	0	0	0	0	1	0	1	0	0	0	1	0	1	1	0	0	0	0	0	0	0	0	1	0	0	0	0	1	0	0	0	0	0	1	0	1	0	0	0	1	0	0	1	0	0	1	0
O=C(CCNNC(=O)c1ccncc1)NCc1ccccc1	1	1	1	0	1	1	0	1	0	0	1	1	0	0	0	0	0	0	1	0	0	0	0	0	0	0	0	1	0	0	0	0	0	0	0	0	0	0	0	1	0	0	1	0	0	0	0	0	0
O=C(O)CCCc1ccc(N(CCCl)CCCl)cc1	0	0	0	0	0	1	0	0	0	0	0	0	0	0	0	0	0	0	0	0	0	0	0	0	0	0	0	0	0	0	0	0	0	0	0	0	1	0	0	1	0	0	0	0	0	0	0	0	0
NCCc1c[nH]c2ccccc12	1	0	0	0	0	1	0	0	1	1	0	1	0	0	0	0	0	0	0	1	0	1	0	0	0	1	1	0	0	0	0	0	0	1	1	0	0	0	0	0	0	0	0	0	0	0	0	0	0
NC1C(OC2C(C(=O)[O-])OC(COC3C(CO)OC(O)C(O)C3O)C(OS(=O)(=O)[O-])C2O)OC(COS(=O)(=O)[O-])C(O)C1O	1	0	0	0	0	1	1	1	0	0	1	0	1	0	1	1	0	0	1	0	1	0	1	1	1	1	0	1	0	0	1	0	1	0	0	0	0	0	0	1	0	0	1	0	0	0	0	0	1
Cc1cn[nH]c1.Cl	1	0	0	0	0	0	0	0	0	0	0	0	0	0	0	0	0	0	0	0	0	0	0	0	0	0	0	0	0	0	0	0	0	0	0	0	0	0	0	0	0	0	0	0	0	0	0	0	0
COc1cc2c(c(OC)c1OC)-c1ccc(OC)c(=O)cc1C(NC(C)=O)CC2	1	1	1	0	0	0	1	0	1	0	1	0	0	1	1	0	0	1	1	0	1	0	0	0	1	1	1	1	0	1	1	1	1	0	0	1	1	1	0	1	0	1	1	1	1	1	0	0	0
O=C(Nc1ccc(C(=O)O)c(O)c1)c1ccccc1	0	1	0	0	0	0	0	0	0	0	1	1	0	0	0	0	0	0	0	0	0	0	0	1	0	0	0	0	0	0	0	0	1	0	0	0	0	0	0	0	0	1	0	0	0	0	0	0	0
CC(=O)OC1CCC2(C)C(CCC3C2CCC2(C)C(C4=CC(=O)OC4)C(OC(C)=O)CC32O)C1	1	0	0	0	0	0	0	0	1	0	1	0	1	0	1	1	0	0	0	1	0	1	1	1	1	0	0	0	0	0	0	0	0	0	0	1	0	1	0	0	0	1	1	0	0	0	0	0	0
NS(=O)(=O)c1cc2c(cc1Cl)N=CNS2(=O)=O	0	0	1	1	1	0	0	0	0	0	0	0	0	0	0	1	0	0	0	0	1	0	0	0	0	0	1	0	0	1	1	0	0	0	1	0	1	0	0	1	0	0	0	0	1	0	0	1	0
O=C(NC1CCCCC1)NC1CCCCC1	0	0	0	0	0	0	0	0	0	0	0	0	0	0	0	0	0	0	0	0	0	0	0	0	0	0	0	1	0	1	0	0	0	0	0	0	0	0	0	0	0	0	1	1	1	0	0	0	0
CN(C)C(=O)C(CCN1CCC(O)(c2ccc(Cl)cc2)CC1)(c1ccccc1)c1ccccc1.Cl	0	0	1	0	0	0	0	0	1	0	0	0	1	0	1	0	0	0	1	0	1	0	0	1	1	0	0	1	0	1	0	1	0	1	0	1	0	0	0	0	0	1	0	0	1	0	0	1	0
O=C(O)c1cccc(O)c1O	0	0	0	0	0	0	0	0	0	0	0	0	0	1	0	0	0	1	0	0	0	0	0	1	0	0	0	0	0	0	0	0	0	0	0	0	0	0	0	0	1	1	0	0	0	0	0	0	0
NCC(=O)NCC(=O)O	0	0	0	0	0	0	0	0	0	0	0	0	0	0	0	0	0	0	0	0	0	1	0	0	0	0	0	0	0	0	0	0	1	0	0	0	0	0	0	0	0	0	0	0	0	0	0	0	0
CC(=O)CC1CCCCN1.Cl	0	0	0	0	0	0	0	0	0	0	0	0	0	0	0	0	0	0	0	0	0	0	0	0	0	0	0	1	0	0	0	0	0	0	0	0	0	0	0	0	0	1	0	0	0	0	0	0	0
Nc1ccc(C(=O)[O-])cc1.[K+]	0	0	0	0	0	0	0	0	0	0	0	1	0	0	0	0	0	0	0	0	0	0	0	1	0	0	0	0	0	0	0	0	0	0	0	0	0	0	0	0	0	0	0	0	0	0	0	0	0
CCN(CC)CCOC(=O)C(O)(c1ccccc1)c1ccccc1.Cl	0	1	0	0	0	1	0	0	1	0	1	0	0	0	0	0	0	0	0	0	0	0	0	1	0	0	0	0	0	0	0	0	0	0	1	1	0	0	0	0	0	1	0	0	1	0	0	1	0
C1N2CN3CN1CN(C2)C3	0	0	0	0	0	0	0	0	0	0	0	0	0	0	0	0	0	0	0	0	0	0	0	0	0	0	0	0	0	0	0	0	0	0	0	0	0	0	0	0	0	0	0	1	0	0	0	0	0
[O-][n+]1cccc(CO)c1	1	0	0	0	0	1	0	0	0	0	0	1	0	0	0	0	0	0	0	0	0	0	0	0	0	0	1	0	0	0	0	0	0	0	0	0	0	0	0	0	0	0	0	0	0	0	0	0	0
CC[N+](CC)(CC(=O)Nc1c(C)cccc1C)Cc1ccccc1.O=C([O-])c1ccccc1	0	0	0	0	0	0	0	0	0	0	1	1	0	1	0	1	1	0	0	0	0	0	1	1	0	0	0	0	0	0	0	0	0	0	0	1	0	0	0	1	0	0	1	0	0	0	0	0	0
CC(=O)OC1C(=O)C2(C)C(O)CC3OCC3(OC(C)=O)C2C(OC(=O)c2ccccc2)C2(O)CC(O)C(C)=C1C2(C)C	1	1	0	1	0	1	1	0	1	1	1	0	1	0	1	1	0	0	0	1	1	0	1	1	1	0	1	0	1	1	1	0	0	0	1	1	0	1	1	1	0	1	0	0	1	0	0	0	1
CC12C=CC(=O)C=C1CCC1C2CCC2(C)C(=O)CCC12	0	0	0	0	0	0	0	0	1	0	0	0	0	0	0	0	1	0	0	0	0	0	0	0	1	0	0	0	0	1	0	0	0	0	0	1	0	1	0	0	0	1	0	0	0	0	0	0	0
CCCNC(=O)NS(=O)(=O)c1ccc(Cl)cc1	0	0	1	1	0	0	0	0	0	0	0	0	1	0	0	0	0	0	0	0	1	0	0	0	0	0	0	1	0	0	1	0	1	0	0	0	0	0	0	0	1	0	0	1	0	0	1	1	0
Nc1nc(=O)c2c([nH]1)NCC(CNc1ccc(C(=O)NC(CCC(=O)O)C(=O)O)cc1)=N2	1	1	0	0	1	1	1	1	0	0	1	1	0	1	1	1	1	0	1	1	0	1	0	0	1	0	1	1	1	0	1	0	1	0	0	0	1	0	1	1	1	1	1	1	1	0	0	0	0
O=C1CCC(C(=O)N2CSCC2C(=O)O)N1	0	1	0	0	0	0	0	1	0	1	0	0	0	0	0	0	1	1	0	0	1	1	0	0	0	1	0	1	1	0	0	0	1	1	0	1	1	0	0	0	0	0	1	1	0	0	0	1	0
COc1c2c(cc3c1OCO3)CC[N+](C)=C2.[Cl-]	1	1	0	0	0	0	0	0	1	0	0	0	0	1	0	0	0	1	0	0	0	1	0	0	0	1	0	0	0	1	0	1	0	0	0	1	1	1	0	0	0	1	1	0	1	0	0	0	0
Cl.NNCc1ccccc1	0	0	0	0	0	0	0	0	0	0	1	0	0	0	0	0	0	0	0	0	0	0	0	0	0	0	0	0	0	0	0	0	0	1	0	0	0	0	0	0	0	0	0	0	0	0	0	0	0
C=CCSSCC=C	0	0	0	0	0	0	0	0	0	0	0	0	0	0	0	0	0	0	0	0	0	0	0	0	0	0	0	0	0	0	0	0	0	0	0	0	0	0	0	0	0	0	0	0	0	0	0	0	0
O=C(OC1CN2CCC1CC2)c1ccccc1	0	1	0	0	0	0	0	0	1	1	0	0	0	0	0	0	0	0	0	0	1	0	0	1	0	0	0	1	0	0	0	0	0	0	0	0	0	0	1	0	0	0	0	0	1	0	0	0	0
Cn1c(=O)c2[nH]cnc2n(C)c1=O.NCCN	1	0	0	0	0	1	1	0	0	0	0	0	0	0	1	0	0	0	1	1	1	0	0	0	0	0	0	0	0	0	0	0	0	1	0	0	0	0	0	0	0	0	0	1	1	0	1	0	0
C=CC1=C(C(=O)O)N2C(=O)C(NC(=O)C(=NOCC(=O)O)c3csc(N)n3)C2SC1	1	1	0	1	0	1	1	1	1	1	0	0	1	1	1	1	1	1	1	0	0	1	1	1	0	1	1	1	1	0	1	1	1	1	1	1	1	0	0	1	1	1	1	1	0	0	1	1	1
Cn1cnc2c1c(=O)[nH]c(=O)n2C	1	1	0	0	0	1	1	0	0	0	0	0	0	0	1	0	0	0	1	1	1	0	0	0	0	0	0	0	0	0	0	0	0	0	0	0	0	1	0	1	0	0	1	1	0	0	1	0	0
COCCOC(=O)C1=C(C)NC(C)=C(C(=O)OCC=Cc2ccccc2)C1c1cccc([N+](=O)[O-])c1	0	0	1	1	1	1	0	1	1	1	1	1	0	0	0	1	0	1	0	1	0	0	1	1	1	0	0	0	0	1	0	1	0	0	0	1	0	1	1	0	0	1	0	0	0	0	1	1	1
OCc1ccccn1	1	0	0	0	0	1	0	0	0	0	0	1	0	0	0	0	0	0	0	0	0	0	0	0	0	0	0	0	0	0	0	0	0	0	1	0	0	0	0	0	0	0	0	0	0	0	0	0	0
O=C(O)c1cc(=O)[nH]c(=O)[nH]1	1	0	0	0	1	1	0	1	0	0	0	0	0	0	0	0	0	0	0	0	0	0	0	0	0	0	0	0	0	0	0	0	0	0	0	0	0	0	0	0	0	0	0	0	0	0	1	0	0
Cc1c(N(C)CS(=O)(=O)[O-])c(=O)n(-c2ccccc2)n1C.[Na+]	1	0	1	1	0	1	0	0	1	1	1	1	0	1	0	1	0	0	0	1	0	0	0	1	1	0	1	1	1	0	0	0	1	1	1	1	1	1	0	0	1	0	0	1	0	1	0	1	0
O=C(O)c1cc(O)c2c(c1)C(C1c3cc(C(=O)O)cc(O)c3C(=O)c3c(OC4OC(CO)C(O)C(O)C4O)cccc31)c1cccc(OC3OC(CO)C(O)C(O)C3O)c1C2=O	1	1	0	1	1	1	0	0	0	1	1	0	1	1	1	0	0	1	0	0	1	0	1	1	1	1	0	1	0	1	1	1	0	0	1	1	1	1	0	1	1	1	1	0	1	0	0	1	1
CC(=O)OCC(COC(C)=O)OC(C)=O	0	0	0	0	0	1	0	0	0	0	0	0	1	0	0	0	0	0	0	0	0	0	0	0	0	0	0	0	0	0	1	0	0	0	0	0	0	0	0	0	0	0	0	0	0	0	0	0	1
OCC(O)CO	0	0	0	0	0	0	0	0	0	0	0	0	0	0	0	0	0	0	0	0	0	0	0	0	0	0	0	0	0	0	0	0	0	0	0	0	0	0	0	0	0	0	0	0	0	0	0	0	0
Cl.NNc1nncc2ccccc12	1	0	1	0	0	0	0	0	0	0	0	0	0	0	1	0	0	0	0	0	0	1	0	0	0	1	0	0	0	0	0	0	1	1	0	0	0	0	0	0	0	0	0	0	0	0	0	0	0
CCN(CC)CCNC(=O)c1ccc(N)cc1.Cl	0	1	0	0	0	0	0	0	0	0	1	1	0	0	0	0	1	0	0	0	0	0	0	0	0	0	1	0	1	0	0	0	0	0	0	0	0	0	0	1	0	0	1	0	0	0	0	0	0
COc1ccc(C(=O)c2ccc(C)cc2)c(O)c1	1	1	0	0	0	0	0	0	0	0	0	0	0	0	0	0	0	0	0	0	0	0	0	0	0	0	0	0	0	0	0	0	0	0	0	1	1	0	0	0	0	0	0	0	1	0	0	0	0
COc1ccc(-c2cc(=O)c3c(O)cc(O)c(-c4cc(-c5cc(=O)c6c(O)cc(O)cc6o5)ccc4OC)c3o2)cc1	1	1	1	0	1	1	0	0	0	0	0	0	0	0	0	1	1	1	1	0	0	1	0	1	1	1	1	1	1	1	1	1	1	0	0	0	1	1	1	1	1	0	0	0	1	0	0	0	1
CN1CCc2nc(C(=O)NC3CC(C(=O)N(C)C)CCC3NC(=O)C(=O)Nc3ccc(Cl)cn3)sc2C1.Cc1ccc(S(=O)(=O)O)cc1.O	1	1	0	0	1	1	1	1	1	1	1	1	0	1	0	1	1	0	0	1	0	1	1	1	1	0	1	1	1	1	1	0	1	1	1	1	1	0	0	1	0	1	1	0	1	1	0	0	0
CC(=O)OCC(=O)C1CCC2C3CCC4=CC(=O)CCC4(C)C3CCC12C	0	0	0	0	0	0	1	0	1	0	0	0	0	0	0	0	0	0	0	0	0	0	0	0	1	0	0	0	0	1	0	0	0	0	0	1	0	1	0	0	0	1	0	0	1	0	0	0	0
CC1=C2C(O)C(=O)OC3CC4C(C)(C)C(=O)C=CC4(C)C(CC1)C23C	1	0	1	0	0	1	1	0	1	0	0	1	1	0	1	1	0	0	0	1	0	1	1	1	1	1	0	0	1	1	1	0	0	0	1	1	0	1	0	0	0	0	0	0	0	0	0	0	0
NS(=O)(=O)c1cc2c(cc1Cl)NC(C(Cl)Cl)NS2(=O)=O	0	0	1	1	0	0	0	0	0	0	1	1	1	1	0	1	0	0	0	1	1	0	1	0	1	0	1	0	0	1	1	0	0	0	1	0	1	0	0	0	1	0	0	1	0	0	0	1	0
CC(=O)Nc1ccc(S(=O)(=O)Nc2ccc([N+](=O)[O-])cc2)cc1	0	0	1	1	0	1	0	1	0	0	1	0	1	0	0	0	0	0	0	0	1	0	0	0	0	1	0	0	0	0	1	0	0	0	1	0	1	0	0	0	0	0	0	0	0	0	0	0	0
CC(C)NNC(=O)c1ccncc1.O=P(O)(O)O	1	1	0	0	1	1	0	1	0	0	1	1	0	0	0	0	0	0	0	0	0	1	0	0	0	0	0	1	0	0	0	0	0	0	0	0	0	1	0	0	0	0	0	0	0	0	0	0	0
CCC12C=CCN3CCC4(c5ccc(OC)cc5N(C)C4C(O)(C(=O)OC)C1OC(C)=O)C32	1	0	1	1	1	1	0	1	1	1	1	1	1	1	1	1	1	0	1	0	1	1	1	1	1	1	0	1	0	1	1	1	1	1	1	1	1	1	1	1	1	1	1	1	1	1	1	1	1
CC1(C)CCC2=C(O1)C(=O)c1ccccc1C2=O	1	0	0	0	0	1	0	0	1	0	1	0	0	0	0	1	0	1	0	1	0	0	1	0	1	0	0	0	1	0	0	1	1	0	1	0	0	1	1	0	0	1	1	0	0	0	1	1	0
CC1=NN(c2ccc(C)c(C)c2)C(=O)C1=NNc1cccc(-c2cccc(C(=O)O)c2)c1O	1	1	1	0	1	0	1	0	0	0	0	1	1	0	0	0	0	0	1	1	0	0	0	1	1	1	1	1	0	1	0	1	0	0	0	1	1	0	1	0	0	1	0	0	0	1	0	0	0
C#CCN(C)C(C)Cc1ccccc1.Cl	0	0	0	0	0	0	0	0	1	0	0	0	0	0	0	0	0	0	0	0	1	0	0	0	0	0	0	0	0	0	0	0	0	0	0	0	0	0	0	0	0	0	0	0	0	0	0	0	0
COc1cccc(OC)c1C(=O)NC1C(=O)N2C1SC(C)(C)C2C(=O)[O-].[Na+]	0	1	0	0	0	0	0	1	0	1	1	0	0	1	1	0	1	1	1	0	1	1	1	0	0	1	1	1	1	0	0	1	1	1	0	1	1	1	0	1	0	0	1	1	1	0	0	1	0
O=[N+]([O-])OC1COC2C(O[N+](=O)[O-])COC12	1	0	0	0	0	1	0	0	0	0	0	0	1	0	1	0	1	0	0	0	1	0	1	1	1	0	0	0	0	0	1	0	1	0	1	0	0	0	0	1	0	0	0	0	0	0	0	1	0
CN1CCc2cc3c(cc2C1O)OCO3.Cl	0	0	0	0	0	0	1	0	1	0	1	0	0	0	0	1	1	0	1	0	0	0	0	1	0	0	0	1	0	0	0	1	0	1	0	1	0	0	1	1	0	1	1	0	1	0	0	0	0
CC(C)=CCc1c2c(c3occ(-c4ccc(O)c(O)c4)c(=O)c3c1O)C=CC(C)(C)O2	1	1	0	1	0	0	0	1	1	0	0	0	1	1	0	0	1	1	1	0	0	0	1	1	0	1	1	1	1	1	0	1	1	1	1	0	1	1	0	0	1	1	0	0	1	0	0	0	0
CC1OC(OC2C(CO)OC(OC3C(CO)OC(O)C(O)C3O)C(O)C2O)C(O)C(O)C1NC1C=C(CO)C(O)C(O)C1O	1	0	1	0	0	1	1	0	1	0	1	0	1	1	1	1	0	0	0	0	1	1	0	1	1	1	0	1	0	1	1	0	1	0	1	0	0	1	0	1	1	0	1	0	0	1	0	0	0
CCCCc1nc(Cl)c(CO)n1Cc1ccc(-c2ccccc2-c2nnn[nH]2)cc1	0	1	0	0	1	1	1	0	1	0	0	0	0	1	0	0	0	0	1	0	0	0	1	0	0	1	1	1	0	1	0	1	1	0	1	0	0	1	0	1	0	0	1	1	1	1	1	0	0
CC12CCC3c4ccc(O)cc4CCC3C1CCC2O	0	0	0	0	0	0	0	0	0	0	1	0	0	0	0	0	0	0	0	1	0	0	0	0	1	0	0	0	0	1	0	1	0	0	1	1	0	0	0	0	0	1	0	0	0	0	1	1	0
CCOC(=O)c1c(C)c(Cl)c(O)c(Cl)c1O	1	1	0	1	0	1	1	0	1	1	1	0	0	0	0	0	1	1	1	0	1	0	0	1	1	1	1	0	0	0	0	1	0	0	0	0	1	1	1	1	1	1	0	1	0	0	0	1	0
OC1OC(c2ccc(Cl)c(Cc3ccc(OC4CCOC4)cc3)c2)C(O)C(O)C1O	1	0	0	0	0	1	1	0	1	0	0	1	0	1	1	0	0	0	0	1	1	0	1	1	1	0	0	1	0	1	0	1	0	0	1	1	0	1	1	0	0	0	1	0	1	1	0	1	0
COC(=O)C1=COC(C)C2CN3CCC4(C(=O)Nc5ccccc54)C3CC12	0	0	1	0	1	1	0	1	1	0	1	1	1	0	1	1	1	0	1	1	1	1	0	1	1	0	0	1	0	1	0	1	0	1	1	1	1	1	1	0	1	1	1	0	0	1	1	1	1
O.OCC1OC(OC2C(CO)OC(O)C(O)C2O)C(O)C(O)C1O	1	0	0	0	0	1	0	0	0	0	1	0	1	0	1	0	0	0	0	0	1	0	0	1	1	0	0	1	0	0	1	0	0	0	0	0	0	0	0	1	0	0	1	0	0	0	0	0	0
CC12CCC(=O)C=C1CCC1C2CCC2(C)C(O)CCC12	0	0	0	0	0	0	1	0	1	0	0	0	0	0	0	0	0	0	0	0	0	0	0	0	1	0	0	0	0	1	0	0	0	0	0	1	0	1	0	0	0	1	0	0	0	0	0	0	0
Nc1ccc(O)c(C(=O)O)c1	0	0	0	0	0	0	0	0	0	0	0	0	0	0	0	0	0	0	0	0	0	0	0	1	0	0	0	0	0	1	0	0	0	0	0	0	0	0	0	0	0	1	0	0	0	0	0	0	0
CC(=O)NCC(=O)O.CC(=O)NCC(=O)O.N=C(N)c1ccc(N=NNc2ccc(C(=N)N)cc2)cc1	1	0	0	0	0	0	0	0	0	0	1	0	0	0	0	0	0	0	0	0	0	1	0	0	0	0	0	0	0	0	0	0	1	0	0	0	0	0	0	0	0	0	0	0	0	0	0	0	0
CCCCCCCCCCCCCCCCCCOCC(O)CO	0	0	0	0	0	1	0	0	0	0	0	0	0	0	0	0	0	0	0	0	0	0	0	0	0	0	0	0	0	0	0	0	0	0	0	0	0	0	0	0	0	0	0	0	0	0	0	0	0
CC1OC(OC2CC(O)C3(CO)C4C(O)CC5(C)C(C6=CC(=O)OC6)CCC5(O)C4CCC3(O)C2)C(O)C(O)C1O.O.O.O.O.O.O.O.O	1	0	0	1	0	1	0	0	1	0	1	0	1	0	1	1	0	0	0	1	1	0	1	1	1	0	0	1	0	0	0	0	0	0	0	1	0	1	0	1	0	1	1	0	0	0	0	0	0
O=C(O)CCC(=O)O.O=C(OC1CN2CCC1CC2)N1CCc2ccccc2C1c1ccccc1	0	1	0	0	0	0	1	0	1	0	1	0	0	0	0	1	1	1	1	0	1	0	0	0	0	1	0	1	1	0	0	1	0	1	0	1	0	0	1	1	0	1	1	1	1	0	1	0	0
O=CC(O)C(O)C(O)CO	0	0	0	0	0	0	0	0	0	0	0	0	0	0	1	0	0	0	0	0	1	0	0	0	1	0	0	0	0	0	0	0	0	0	0	0	0	0	0	0	0	0	0	0	0	0	0	0	0
CN1CCC(OC(c2ccccc2)c2ccccc2)CC1.Cl	0	0	0	0	0	0	0	0	1	0	0	0	0	0	0	0	0	0	0	0	0	0	0	1	0	0	0	1	0	1	0	0	0	0	1	1	0	0	1	0	1	0	0	0	0	0	0	0	1
Cc1cc(=O)n(-c2ccccc2)n1C	1	0	1	0	0	1	0	0	1	0	1	0	0	0	0	1	0	0	0	1	0	0	0	0	0	0	1	1	1	0	0	0	0	1	0	0	0	1	0	0	0	0	0	1	0	1	0	0	0
C=C(C)C1Cc2c(ccc3c2OC2COc4cc(OC)c(OC)cc4C2C3=O)O1	1	0	1	0	1	0	0	1	1	1	0	1	1	1	0	0	0	0	0	0	0	0	1	0	1	0	1	1	0	1	1	0	1	1	1	1	1	1	0	0	1	0	0	1	1	0	0	0	0
Cc1cc(C(C)(C)C)c(O)c(C(C)(C)C)c1	0	0	0	0	0	0	0	1	0	0	0	0	0	0	0	0	0	0	0	0	0	0	1	0	0	0	0	0	0	1	0	0	0	0	0	0	0	0	0	0	0	0	0	0	0	0	0	0	0
NC(CSSCC(N)C(=O)O)C(=O)O	0	0	0	0	0	0	0	0	0	0	0	0	0	0	0	0	0	0	0	0	0	0	0	0	0	0	0	0	0	0	0	0	0	0	0	0	0	1	0	0	0	0	0	0	1	0	0	0	0
Cn1c(=O)c2[nH]c(Br)nc2n(C)c1=O	1	0	0	0	0	1	1	0	0	0	0	0	0	1	1	0	0	0	1	1	1	0	0	0	0	1	0	0	0	0	0	0	0	1	0	0	0	0	0	0	0	0	0	1	1	0	1	0	0
CC(CCc1ccccc1)NC(C)C(O)c1ccc(O)cc1.Cl	0	0	0	0	0	0	0	0	1	0	0	0	0	0	1	0	0	0	0	0	0	0	0	1	0	0	0	1	0	0	0	0	0	0	0	0	0	0	0	0	0	1	0	0	0	0	0	0	0
C=CC1CN2CCC1CC2C(O)c1ccnc2ccc(OC)cc12	1	0	0	0	0	1	1	1	1	1	0	1	0	0	0	0	0	0	1	1	1	0	0	1	0	1	0	1	0	1	0	0	0	1	1	1	0	1	0	0	0	0	0	0	1	1	0	0	0
OCC(Br)(Br)Br	0	0	0	0	0	0	0	0	0	0	0	0	0	0	0	0	0	0	0	0	0	1	0	0	0	0	0	0	0	0	0	0	0	0	0	0	0	0	0	0	0	0	0	0	0	0	0	0	0
O=C(O)CCCCCCC(=O)O	0	0	0	0	0	0	0	0	0	0	0	0	0	0	0	1	0	0	0	0	0	0	0	0	0	0	0	0	0	0	0	0	0	0	0	0	0	0	0	0	0	0	0	0	0	0	0	0	0
CCCCCCCCCc1ccc(O)cc1	0	0	0	0	0	0	0	0	0	0	0	0	0	0	0	0	0	0	0	0	0	0	0	0	0	0	0	0	0	0	0	0	0	0	1	0	0	0	0	0	0	0	0	0	0	0	0	0	0
COc1cc(O)c2c(=O)c(O)c(-c3ccccc3)oc2c1	1	1	0	0	1	1	1	0	0	1	0	0	0	0	0	0	0	1	1	0	0	0	0	1	0	1	1	1	1	1	0	1	1	0	0	0	1	1	1	1	1	0	0	0	1	0	0	0	0
S=C=Nc1ccc(N=C=S)cc1	0	0	0	0	1	0	0	0	0	0	0	0	0	0	0	0	0	0	0	0	0	0	0	0	0	0	0	0	0	0	0	0	0	0	0	0	0	0	0	0	0	0	0	0	0	0	0	0	0
COc1cccc2c1C(=O)c1c(O)c3c(c(O)c1C2=O)CC(O)(C(=O)CO)CC3OC1CC(N)C(O)C(C)O1	1	1	0	1	0	1	1	1	1	1	1	0	1	1	1	0	1	1	0	1	1	0	1	1	1	1	0	0	1	1	0	1	0	0	1	1	0	1	1	1	1	1	1	0	1	1	0	1	0
CCc1cn(C2OCC(O)C2CO)c(=O)nc1O	1	0	0	0	1	1	0	0	0	1	1	0	0	0	0	0	1	0	1	1	0	0	0	0	0	1	0	1	0	1	0	0	1	1	0	0	0	1	1	1	1	0	1	0	0	0	1	1	0
CC(C)CCCC(C)C1CCC2C3CC=C4CC(O)CCC4(C)C3CCC12C	0	0	0	0	0	0	1	0	1	0	0	0	0	0	0	0	0	0	0	0	0	0	0	1	1	0	0	0	0	1	0	0	0	0	0	1	0	1	0	0	0	1	0	0	0	0	0	0	0
CC1(C)OC(=O)NC1=O	0	0	0	0	0	0	1	0	0	0	0	0	0	0	0	1	0	0	0	0	0	0	0	0	0	0	0	1	0	0	0	0	0	1	0	0	0	0	0	0	0	0	0	0	0	0	0	1	0
CC12CCC3C(CCC4CC(O)CCC43C)C1CCC2=O	0	0	0	0	0	0	0	0	0	0	0	0	0	0	0	0	0	0	0	0	0	0	0	0	0	0	0	0	0	0	0	0	0	0	0	1	0	0	0	0	0	1	0	0	0	0	0	0	0
CC[N+](C)(C)Cc1ccc(Br)cc1.Cc1ccc(S(=O)(=O)[O-])cc1	0	0	0	0	0	0	0	0	0	0	1	0	0	0	0	0	0	0	0	0	0	1	0	0	0	0	0	0	0	0	1	0	0	0	0	0	0	0	0	1	0	0	1	0	0	0	0	0	0
NC(=O)Nc1ccc([As](=O)(O)O)cc1	0	0	0	0	0	0	0	0	0	0	0	0	1	1	0	0	0	0	0	0	0	0	1	0	0	0	0	0	0	0	0	0	0	0	0	0	0	0	0	0	0	0	0	1	0	0	0	0	0
CCCC(NC(C)C(=O)N1C(C(=O)O)CC2CCCCC21)C(=O)O	0	1	0	0	0	0	0	1	0	0	0	0	0	0	1	1	1	1	0	0	1	1	0	1	0	1	1	1	0	0	0	0	1	0	0	0	0	0	0	0	0	0	1	1	0	1	0	0	0
CN1CCN(CCCN2c3ccccc3Sc3ccc(C(F)(F)F)cc32)CC1.Cl.Cl	1	0	1	0	0	0	0	0	0	1	1	0	1	0	0	0	1	1	0	0	0	1	0	1	0	0	0	1	1	1	0	0	0	1	0	0	0	0	0	0	0	0	1	1	0	0	1	0	1
COc1cccc2c1C(=O)c1c(O)c3c(c(O)c1C2=O)CC(O)(C(=O)CO)CC3OC1CC(N)C(O)C(C)O1.Cl	1	1	0	1	0	1	1	1	1	1	1	0	1	1	1	0	1	1	0	1	1	0	1	1	1	1	0	0	1	1	0	1	0	0	1	1	0	1	1	1	1	1	1	0	1	1	0	1	0
COc1cc(OC)c2c(=O)c(OC)c(-c3ccccc3)oc2c1	1	1	0	0	1	1	1	1	1	1	0	0	0	0	0	0	0	1	1	0	0	0	0	1	0	1	1	1	1	1	0	1	1	0	0	0	1	1	1	1	1	0	0	0	1	0	1	0	0
CNC1CCC2Nc3ccc(C(N)=O)cc3C2C1.O=C(O)CCC(=O)O	0	1	0	0	0	0	0	0	1	0	1	1	0	1	1	1	1	0	1	0	1	0	1	1	1	0	0	1	0	1	0	0	0	0	1	0	0	0	0	0	0	1	0	0	0	0	0	1	0
COc1ccc(-c2c(O)c3c(OC)c4c(cc3oc2=O)OC(C)(C)C=C4)cc1	1	1	1	0	0	0	1	0	1	0	1	0	0	1	1	0	1	1	1	0	0	0	0	1	0	1	1	1	1	1	0	1	1	1	0	0	1	1	0	0	1	1	0	0	1	0	0	0	0
COc1cc2ccc(=O)oc2c(OC)c1OC	1	1	0	0	0	0	1	1	1	0	0	0	0	0	0	0	0	1	1	0	0	0	0	0	0	1	1	0	1	1	0	1	1	0	0	1	1	0	1	1	1	0	0	0	1	0	0	0	1
CC(=O)OCC(=O)C1(O)CCC2C3CCC4=CC(=O)C=CC4(C)C3C(O)CC21C	1	0	0	0	0	0	0	0	1	0	0	0	1	0	1	1	1	0	0	0	0	0	0	0	1	0	0	0	0	1	0	0	0	0	0	1	0	1	0	0	0	1	0	0	1	0	0	1	0
O=C(C=CC=Cc1ccc2c(c1)OCO2)N1CCCCC1	0	1	1	0	0	0	0	0	0	0	0	0	0	0	0	0	1	0	0	0	1	0	0	0	0	0	0	1	0	0	0	0	0	0	0	0	0	0	0	0	0	0	0	0	1	1	0	0	0
COc1cc(C2c3cc4c(cc3C(OC3OC5COC(C)OC5C(O)C3O)C3COC(=O)C23)OCO4)cc(OC)c1O	1	1	1	0	0	1	1	0	1	0	1	1	1	1	1	0	1	0	0	1	1	1	1	1	1	1	0	1	1	1	1	1	0	0	1	1	1	1	1	1	0	1	1	0	1	1	0	1	0
COC(=O)C1CC(OC(C)=O)C(=O)C2C1(C)CCC1C(=O)OC(c3ccoc3)CC12C	1	1	1	0	0	0	0	0	1	0	0	0	0	0	1	1	0	0	0	1	0	0	0	1	0	1	0	0	1	0	1	1	0	0	1	1	0	0	0	0	0	1	0	1	1	1	0	0	0
COc1ccc(-c2ccc3cc(C(=O)O)ccc3c2)cc1C12CC3CC(CC(C3)C1)C2	1	1	0	0	0	0	0	1	0	0	0	0	0	0	0	0	0	0	0	0	0	0	0	1	1	1	0	1	0	1	0	1	0	1	1	0	1	0	0	0	0	0	0	0	1	0	0	0	0
Cc1cc(NS(=O)(=O)c2ccc(N)cc2)nc(C)n1	1	0	1	1	0	1	0	1	0	0	1	0	0	0	0	1	0	0	1	0	1	0	0	0	0	1	0	0	0	0	1	0	1	0	1	0	0	0	1	1	0	0	0	0	1	0	0	0	1
Cc1c(NC(=O)c2cccnc2)c(=O)n(-c2ccccc2)n1C	1	1	1	1	1	1	0	0	1	1	1	1	0	1	0	1	0	0	0	1	0	0	0	0	0	0	1	1	1	0	0	0	1	1	1	1	0	1	0	1	1	0	0	1	0	1	0	1	0
COc1cccc2c1cc([N+](=O)[O-])c1c(C(=O)O)cc3c(c12)OCO3	0	0	0	1	1	0	0	0	0	0	0	1	0	0	0	0	0	1	0	1	0	0	0	1	0	1	0	0	0	1	0	0	0	1	0	1	0	0	0	0	1	1	1	0	1	0	1	0	0
N=C(N)NCCCCN.O=S(=O)(O)O	0	0	0	0	0	0	0	0	0	0	0	0	0	0	0	0	0	0	1	0	0	0	0	0	0	0	0	1	0	0	0	0	0	0	0	0	0	1	0	0	0	0	1	1	0	0	0	0	0
COc1cc2nc(N3CCN(C(=O)c4ccco4)CC3)nc(N)c2cc1OC.Cl	1	1	0	0	0	1	1	0	0	1	1	0	0	0	1	0	1	1	1	0	1	1	1	0	1	1	0	0	1	1	0	0	1	0	1	1	0	0	1	0	1	1	0	1	1	1	1	0	0
CC(COc1ccccc1)N(CCCl)Cc1ccccc1.Cl	0	0	0	0	0	0	0	0	0	0	1	0	0	0	0	1	0	0	0	0	1	0	0	0	0	0	0	0	0	0	0	0	0	0	0	0	0	0	1	1	0	0	1	0	1	0	0	0	0
CCCCC(CC)COC(=O)CC(C(=O)OCC(CC)CCCC)S(=O)(=O)[O-].[Na+]	0	1	1	0	0	1	0	0	1	0	0	0	0	0	0	1	1	0	0	0	0	0	0	1	0	0	0	0	1	0	0	0	0	0	0	0	0	0	0	0	1	0	0	0	0	0	0	0	0
COC(=O)CC1C(C)(C)C(=O)C2CC3=C(CCC4(C)C3=CC(=O)OC4c3ccoc3)C1(C)C2=O	0	1	1	0	1	0	1	1	1	0	0	1	1	0	0	1	1	0	0	1	0	1	0	1	1	1	0	0	1	1	1	0	0	1	1	1	0	1	1	0	1	0	1	1	0	1	0	1	0
COc1c2ccoc2nc2c(OC)c(OCC(O)C(C)(C)O)ccc12	1	1	0	0	0	1	1	0	0	0	1	1	0	0	0	1	0	1	1	0	0	0	0	0	1	1	0	0	1	1	0	0	1	0	1	0	0	1	0	1	1	0	1	0	1	0	0	0	1
CC(=O)OC1CCC2(C)C(CC(OC(C)=O)C3(C)C4=CC(=O)OC(c5ccoc5)C4(C)CCC23)C1(C)C	0	1	1	0	0	0	0	0	1	0	1	1	1	0	0	0	0	0	0	1	0	1	0	1	1	1	0	0	1	1	1	0	0	1	1	1	0	1	0	0	1	0	0	1	0	1	1	1	0
Cl.NCCc1ccc(O)c(O)c1	0	0	0	0	0	0	0	0	1	0	0	0	0	0	0	0	0	0	0	0	0	0	0	0	0	0	0	0	0	0	0	0	0	0	0	0	0	0	0	0	0	0	1	0	0	0	0	0	0
COc1cc(C(=O)NCc2ccc(OCCN(C)C)cc2)cc(OC)c1OC.Cl	0	1	0	0	0	0	0	0	0	0	1	0	0	0	0	0	0	0	1	0	0	0	0	0	0	1	1	0	0	0	0	1	0	0	0	1	1	0	0	0	1	0	0	0	1	0	0	0	0
C=C1CC23CC1(O)CCC2C12C=CC(O)C(C)(C(=O)O1)C2C3C(=O)O	1	0	1	0	0	1	0	0	0	1	1	1	1	0	1	1	0	0	0	1	0	0	0	1	1	0	1	0	1	0	0	1	0	0	1	1	0	0	0	0	0	1	1	0	0	0	0	0	0
CC(C)=CCCC(C)(O)C1CC=C(C)CC1	0	0	0	0	0	0	1	0	1	0	0	0	0	0	0	0	0	0	0	0	0	0	0	0	1	0	0	0	0	0	0	0	0	0	0	1	0	1	0	0	0	0	0	0	0	0	0	0	0
O=C(O)c1cc(=O)c2ccccc2o1	0	1	0	0	0	0	1	0	0	1	0	0	0	0	0	0	0	1	0	0	0	0	0	0	0	1	1	0	1	0	0	1	1	0	0	0	0	1	0	0	1	0	0	0	0	0	0	0	0
Cc1cccc(C)c1NC(=O)CN1CCCC1=O	0	0	0	0	0	0	0	0	0	0	0	1	0	1	0	1	1	0	0	0	0	0	1	1	0	1	0	1	0	0	0	0	0	0	0	1	0	0	0	0	0	0	1	0	0	1	0	0	0
Cc1cc2c(C(C)C)c(O)c(O)c(C=O)c2c(O)c1-c1c(C)cc2c(C(C)C)c(O)c(O)c(C=O)c2c1O	1	1	1	0	0	0	0	1	0	0	0	0	0	1	0	1	0	0	1	0	1	0	1	0	0	1	1	1	0	1	0	0	1	1	0	0	0	0	0	0	1	0	0	0	1	0	0	0	0
CCOC(=O)COc1ccc2c(=O)cc(-c3ccccc3)oc2c1	0	1	0	0	1	1	0	0	1	0	0	0	0	0	0	0	0	1	1	0	0	0	0	1	0	1	1	1	1	1	0	1	1	0	0	0	0	1	0	0	1	0	0	0	1	0	0	0	0
CCCCCCCCCCCCCCCCOc1nc2ccc(C)cc2c(=O)o1	1	1	0	0	0	1	0	0	0	1	0	0	1	1	0	0	1	0	0	0	0	1	0	1	0	1	1	0	1	0	0	1	1	1	1	0	0	1	0	1	0	0	1	0	1	0	0	0	0
N=C(N)N1CCc2ccccc2C1.O=S(=O)(O)O	0	0	0	0	0	1	0	0	1	0	1	0	0	0	1	1	0	0	1	0	0	0	0	0	0	0	0	1	0	1	0	1	0	1	0	0	0	0	0	1	0	1	1	1	0	0	0	0	0
O=C(O)CC(O)(CC(=O)O)C(=O)O	0	0	0	0	0	0	0	0	0	0	0	0	0	0	0	0	0	0	0	0	0	0	0	0	1	0	0	0	0	0	0	0	0	0	0	0	0	0	0	0	0	0	0	0	0	0	0	1	0
O=c1ccc2ccc(O)cc2o1	0	1	0	0	0	0	0	0	0	0	0	0	0	0	0	0	0	1	1	0	0	0	0	0	0	1	1	0	1	1	0	1	1	0	0	0	0	0	0	0	1	0	0	0	0	0	0	0	0
CCOP(=S)(OCC)SCSP(=S)(OCC)OCC	1	0	0	0	0	0	0	0	0	0	0	0	0	0	0	0	1	0	0	0	0	0	0	1	0	0	0	0	0	0	0	0	0	0	0	0	0	1	0	0	0	0	0	0	0	0	0	0	0
O=C(OC1CC2CCC(C1)[N+]21CCCC1)C(O)(c1ccccc1)c1ccccc1.[Cl-]	0	1	0	0	0	1	0	0	1	0	1	0	0	0	0	0	0	0	0	0	1	0	0	1	0	0	0	1	0	0	0	0	0	0	0	1	0	0	0	0	1	1	0	0	0	0	0	1	0
C1CNCCN1	0	0	0	0	0	0	0	0	0	0	0	0	0	0	0	0	0	0	0	0	0	0	0	0	0	0	0	0	0	0	0	0	0	0	0	0	0	0	0	0	0	0	0	0	0	0	0	0	0
CC(Oc1c(Cl)cccc1Cl)C1=NCCN1.Cl	0	0	0	1	0	0	0	0	1	0	0	0	0	0	0	0	0	0	0	1	1	0	0	0	0	0	1	1	0	0	0	0	0	0	0	0	0	1	0	1	1	0	1	0	1	0	0	0	1
COc1c2ccoc2cc2oc(C)cc(=O)c12	0	1	0	0	0	0	1	0	0	0	0	0	0	0	0	0	0	1	0	0	0	0	0	0	1	1	1	0	1	1	0	1	1	0	0	0	0	1	0	1	1	0	0	0	1	0	1	0	0
O=C1CCC23C=CC(=O)NCCCCNCCCNC(=O)C=Cc4ccc(c2c4)OC3C1	0	0	1	0	0	0	0	1	0	0	1	1	0	0	0	1	0	0	0	1	0	0	1	1	1	0	0	1	0	1	0	0	1	1	1	1	1	1	0	0	1	1	1	1	1	0	0	0	0
CC1C=CC=CC=CC=CC=CC=CC=CC(OC2OC(C)C(O)C(N)C2O)CC2OC(O)(CC(O)CC(O)C(O)CCC(O)CC(O)CC(=O)OC(C)C(C)C1O)CC(O)C2C(=O)O	1	0	1	0	0	1	0	0	0	0	1	0	1	1	1	1	0	0	0	1	1	0	0	1	1	0	0	1	0	0	0	1	0	0	0	0	0	0	0	1	1	0	0	0	0	0	0	0	0
CCn1cc(C(=O)O)c(=O)c2ccc(C)nc21	1	0	0	1	0	1	0	0	0	0	0	1	0	0	1	0	0	1	1	0	0	0	0	1	0	1	1	0	0	1	0	1	1	0	1	0	0	1	0	0	1	0	1	0	1	0	0	0	0
CC(C)(Oc1ccc(CCNC(=O)c2ccc(Cl)cc2)cc1)C(=O)O	0	1	0	0	0	0	0	0	1	0	1	0	0	0	0	0	1	0	0	0	1	0	0	0	0	0	1	0	0	0	0	0	0	0	0	0	0	1	0	1	0	0	1	0	1	0	0	1	0
CC(=O)O.Cc1cc2c(C(C)C)c(O)c(O)c(C=O)c2c(O)c1-c1c(C)cc2c(C(C)C)c(O)c(O)c(C=O)c2c1O	1	1	1	0	0	0	0	1	0	0	0	0	0	1	0	1	0	0	1	0	1	0	1	0	0	1	1	1	0	1	0	0	1	1	0	0	0	0	0	0	1	0	0	0	1	0	0	0	0
CC12C=CC(=O)C=C1CCC1C2C(=O)CC2(C)C1CCC2(O)C(=O)CO	1	0	0	0	0	0	0	0	1	0	0	0	0	0	0	1	1	0	0	0	0	0	0	0	1	0	0	0	1	1	0	0	0	0	0	1	0	1	0	0	0	1	0	0	0	0	0	1	0
CC1(C)C=Cc2cc3ccc(=O)oc3cc2O1	0	1	0	0	0	0	0	0	1	0	0	0	0	0	0	0	1	1	1	0	0	0	0	0	0	1	1	0	1	1	0	1	1	0	0	0	0	1	0	0	1	0	0	0	1	0	0	0	0
O=C(CCCN1CCC(O)(c2ccc(Cl)cc2)CC1)c1ccc(F)cc1	0	0	0	0	1	0	0	0	0	0	0	0	0	0	1	0	0	0	0	0	1	0	0	1	1	0	0	1	0	1	0	0	0	0	0	0	0	0	0	0	0	1	0	0	0	0	0	0	0
CC(=O)OC1CCC2(C)C(CCC3(C)C2CC=C2C4CC(C)(C)CCC4(C(=O)O)CCC23C)C1(C)C	0	0	0	0	0	0	1	0	1	1	0	0	0	0	0	1	0	0	0	1	0	0	0	0	1	0	0	0	0	1	0	0	0	0	0	1	0	1	0	0	0	0	1	0	0	0	0	0	0
CC(=O)Nc1ccc(C(=O)O)cc1	0	0	0	0	0	0	0	0	0	0	0	1	0	0	0	0	0	0	0	0	0	0	0	1	0	0	0	0	0	0	0	0	0	0	0	0	0	0	0	0	0	0	0	0	0	0	0	0	0
CCC(=O)c1ccc(O)cc1	0	0	0	0	0	0	0	0	0	0	0	0	0	0	0	0	0	0	0	0	0	0	0	0	0	0	0	0	0	0	0	0	0	0	0	0	0	0	0	0	0	0	0	0	0	0	0	0	0
O=c1cc(CO)occ1O	0	0	0	0	0	0	1	0	0	0	0	0	0	0	0	0	0	0	0	0	0	0	0	0	0	0	0	0	1	0	0	0	0	0	0	0	0	0	0	1	0	0	0	0	0	0	0	0	0
O=C1CC2OCC=C3CN4CCC56c7ccccc7N1C5C2C3CC46.O=S(=O)(O)O	0	0	1	1	1	1	1	1	1	1	0	1	1	1	1	1	1	1	1	1	1	1	0	1	1	0	0	1	0	1	1	1	1	1	1	1	1	1	1	0	1	1	1	1	1	1	1	1	1
COc1cc(NS(C)(=O)=O)ccc1Nc1c2ccccc2nc2ccccc12	1	0	1	1	0	1	0	0	0	0	1	1	1	0	1	0	0	0	0	0	0	0	0	0	1	1	0	1	0	0	0	0	1	1	1	0	1	1	0	0	0	0	1	0	1	0	0	0	0
Cl.NC(N)=NC(=O)Cc1c(Cl)cccc1Cl	0	0	0	0	0	0	0	0	1	0	0	0	0	0	0	0	0	0	0	0	1	0	0	0	1	0	0	0	0	1	0	1	0	0	0	0	0	0	1	0	0	0	0	1	0	0	0	0	0
CC1=C(O)C(=O)C=C2C1=CC=C1C2(C)CCC2(C)C3CC(C)(C(=O)O)CCC3(C)CCC12C	0	0	0	0	0	0	1	0	1	0	1	0	1	1	0	1	1	0	0	1	0	1	0	0	1	0	0	0	0	1	0	0	0	0	0	1	0	1	1	1	0	0	1	0	0	0	0	0	0
O=C(CCCN1CCN(c2ccccn2)CC1)c1ccc(F)cc1	1	0	0	0	1	1	1	0	0	0	0	1	0	0	0	0	0	0	0	0	0	0	0	0	1	0	0	1	0	0	0	0	1	0	0	1	1	0	0	0	0	0	1	1	0	0	0	0	0
Cc1cccc(C)c1OCC(=O)NC(Cc1ccccc1)C(O)CC(Cc1ccccc1)NC(=O)C(C(C)C)N1CCCNC1=O	0	1	1	0	1	0	0	0	1	0	1	0	0	1	0	1	0	1	0	0	1	0	1	0	0	0	0	1	0	1	0	0	1	1	1	0	0	0	1	0	0	0	1	1	1	0	1	0	1
NC(=O)CN1CC(O)CC1=O	0	0	0	0	0	0	0	0	0	0	0	0	0	0	0	0	0	0	0	0	0	0	0	0	0	1	0	1	0	0	0	0	1	0	0	0	0	0	0	0	0	1	1	0	0	1	0	0	0
Nc1ccc(C(=O)Oc2ccccc2)c(O)c1	0	0	0	0	0	0	0	0	0	0	0	1	0	0	0	0	0	0	0	0	0	0	0	1	0	0	0	1	0	0	0	1	0	0	1	0	1	0	0	0	0	1	0	0	1	0	1	0	0
NS(=O)(=O)c1cc2c(cc1Cl)NC(C1CC3C=CC1C3)NS2(=O)=O	0	0	1	1	0	0	0	0	0	0	1	1	1	1	0	1	0	0	0	1	1	1	1	0	1	0	1	0	0	1	1	0	1	0	1	1	1	0	0	1	1	1	0	1	0	0	1	1	0
COCCCOc1ccnc(CS(=O)c2nc3ccccc3[n-]2)c1C.[Na+]	1	0	0	0	0	1	0	0	0	0	0	1	1	0	1	0	0	0	1	0	0	0	1	1	0	0	1	0	0	0	1	0	0	1	1	0	0	1	1	0	0	1	0	0	1	0	0	0	1
COc1cc2c(cc1OC)C1C(=O)c3ccc4c(c3OC1CO2)C=CC(C)(C)O4	1	0	1	0	1	0	0	1	1	1	0	1	1	1	1	0	1	0	1	0	0	0	1	0	1	0	1	1	0	1	0	0	1	1	0	1	1	1	0	0	1	1	0	1	1	0	0	0	0
OCc1ccccc1OC1OC(CO)C(O)C(O)C1O	1	0	0	0	0	1	0	0	0	0	1	0	1	0	1	0	0	0	0	0	1	0	0	1	1	0	0	1	1	0	1	0	0	0	0	0	1	0	0	1	0	1	1	0	1	0	0	1	0
COC(=O)C=CC(C)=CC=CC(C)=CC=CC=C(C)C=CC=C(C)C=CC(=O)O	0	0	0	0	0	0	0	0	1	0	0	0	1	1	0	0	0	0	0	0	0	0	0	0	1	0	0	0	0	0	0	0	0	0	0	0	0	0	0	0	0	0	0	0	0	0	0	0	0
C#CC1(O)CCC2C3CCc4cc(OC5CCCC5)ccc4C3CCC21C	0	0	0	0	0	0	0	1	0	0	1	0	0	0	1	0	0	0	0	1	0	0	0	1	1	0	0	0	0	1	0	1	0	0	1	1	0	1	0	0	0	1	0	0	1	0	1	1	0
COc1cc(C=CC(=O)O)cc(OC)c1O	0	1	0	0	0	0	0	0	0	0	0	0	0	0	0	0	1	0	0	0	1	0	0	0	0	0	0	0	1	0	0	1	0	1	0	1	1	0	0	0	0	0	0	0	1	0	0	0	0
Br.CN1CCCC1Cc1c[nH]c2ccc(CCS(=O)(=O)c3ccccc3)cc12	1	0	0	1	0	1	1	1	1	1	0	1	0	0	0	1	0	0	1	1	1	1	0	0	0	1	1	1	0	0	1	1	0	1	1	0	0	0	0	0	0	1	0	0	1	0	0	0	0
C=CC(C1=CC(=O)C=CC1=O)c1ccccc1	0	0	0	0	0	0	0	1	1	1	0	0	0	0	0	0	1	0	0	0	0	0	0	0	1	0	0	0	0	1	0	0	0	0	0	0	0	1	1	0	0	1	0	1	0	0	0	0	0
CC(=O)OC1CCC2(C)C(CCC3(C)C2CCC24OC(=O)C5(CCC(C)C(C)C52)CCC34C)C1(C)C	0	0	1	0	0	0	0	0	0	0	0	0	1	0	0	1	0	0	0	0	0	0	0	0	0	0	0	0	0	0	0	0	0	0	0	1	0	0	0	0	0	0	0	0	0	0	0	0	0
CC(COc1ccccc1)NC(C)C(O)c1ccc(O)cc1.Cl	0	0	0	0	0	0	0	0	1	0	0	0	0	0	0	1	0	0	0	0	0	0	0	1	0	0	0	0	0	0	0	0	0	0	0	0	0	0	0	0	0	0	0	0	1	0	0	0	0
Cl.O=C(COc1ccc(Cl)cc1)N1CCN(Cc2ccc3c(c2)OCO3)CC1	0	0	0	0	0	0	0	0	1	0	1	0	0	1	0	1	1	0	0	0	1	0	0	0	0	0	0	0	1	0	0	0	0	0	0	0	0	0	0	1	0	0	1	0	1	1	0	0	1
CCC(=O)OC1(C(=O)CCl)C(C)CC2C3CCC4=CC(=O)C=CC4(C)C3(F)C(O)CC21C	1	0	1	1	0	0	0	0	1	0	0	0	1	0	1	1	1	0	0	0	0	0	0	1	1	0	0	0	0	1	0	0	0	0	0	1	0	1	1	0	0	1	0	0	0	0	0	1	1
O=C(C=Cc1ccc(O)cc1)c1ccc(O)cc1O	0	0	0	0	0	0	0	0	0	0	0	0	0	0	0	0	0	0	0	0	0	0	0	0	0	0	0	0	0	0	0	0	0	1	0	0	0	0	0	0	0	1	0	0	0	0	0	0	0
NC1CC1c1ccccc1.O=S(=O)(O)O	0	0	0	0	0	0	0	0	1	0	0	0	0	0	1	0	0	0	1	0	0	0	0	0	0	0	0	0	0	1	0	0	0	0	0	0	0	0	0	0	0	1	0	0	0	0	0	0	0
CCCCCC(C)N.O=S(=O)(O)O	0	0	0	0	0	0	0	0	0	0	0	0	0	0	0	0	0	0	1	0	0	0	0	0	0	0	0	0	0	0	0	0	0	0	0	0	0	0	0	0	0	0	0	0	0	0	0	0	0
C=CC=CCC1=C(C)C(OC(=O)C2C(C=C(C)C)C2(C)C)CC1=O	0	0	1	0	0	0	0	0	1	1	0	1	1	1	1	1	1	0	0	1	1	0	1	1	1	0	0	0	1	0	0	0	0	0	1	0	0	1	1	1	0	1	0	0	0	0	1	0	0
Cl.NCCCCC(N)C(=O)O	0	0	0	0	0	0	0	0	0	0	0	0	0	0	0	1	0	0	0	0	0	0	0	0	0	0	1	0	0	0	0	0	0	0	0	0	0	0	0	0	0	0	0	0	0	0	0	0	0
Cl.N=C(N)NC(=O)c1nc(Cl)c(N)nc1N	1	0	0	0	0	1	0	0	0	0	1	1	0	0	0	1	0	0	0	0	0	1	1	0	1	1	0	0	1	0	0	0	1	0	1	0	0	1	0	0	1	0	0	1	0	0	0	0	0
Cl.N=C(N)NC(=N)NCCc1ccccc1	0	0	0	0	0	0	0	0	1	0	0	0	0	0	1	1	0	0	0	0	0	0	0	0	0	0	0	0	0	0	0	0	0	0	0	0	0	0	0	0	0	0	0	1	1	0	0	0	0
COc1cccc2c1C(=O)c1c(O)c3c(c(O)c1C2=O)CC(O)(C(C)=O)CC3OC1CC(N)C(O)C(C)O1.Cl	1	1	0	1	0	1	1	1	1	1	1	0	1	1	1	0	1	1	0	1	1	0	1	1	1	1	0	0	1	1	0	1	0	0	1	1	0	1	1	1	1	1	1	0	1	1	0	1	0
COc1cccc(C2(O)CCCCC2CN(C)C)c1.Cl	0	0	1	0	0	0	0	0	0	0	0	0	0	0	1	0	1	0	0	1	0	0	0	1	1	0	0	1	0	1	0	0	0	0	1	0	0	0	0	0	0	1	0	0	1	1	0	1	0
NC1CONC1=O	0	0	0	0	0	0	0	0	0	0	0	0	0	0	0	0	0	0	0	0	0	0	0	0	0	0	0	0	0	0	0	0	0	0	0	0	0	0	0	0	0	0	0	0	0	0	0	0	0
CC(C)(CO)C(O)C(=O)NCCC(=O)[O-].[Na+]	0	0	0	0	0	0	0	0	0	0	0	0	0	0	0	0	0	0	0	0	0	0	0	0	1	0	1	1	0	0	0	0	0	0	0	0	0	0	0	0	0	0	0	0	0	0	0	0	0
Cc1ccc(Nc2c(F)cccc2Cl)c(CC(=O)O)c1	0	0	0	0	0	1	1	0	0	0	1	0	0	0	0	0	0	0	1	0	1	0	1	1	0	0	0	0	0	1	1	1	0	0	0	0	1	0	0	0	0	0	0	0	0	0	0	0	0
Cl.NC(=O)CCC(N)C(=O)O	0	0	0	0	0	0	0	0	0	0	0	0	0	0	0	0	1	0	0	0	0	0	0	0	0	0	1	0	0	0	0	0	0	0	0	0	0	0	0	0	0	0	0	0	0	0	0	0	0
CC(C)CCCC(C)N	0	0	0	0	0	0	0	0	0	0	0	0	0	0	0	0	0	0	0	0	0	0	0	0	0	0	0	0	0	0	0	0	0	0	0	0	0	0	0	0	0	0	0	0	0	0	0	0	0
CC12CCC(=O)C=C1CCC1C2C(O)CC2(C)C1CCC2(O)C(=O)CO	1	0	0	0	0	0	1	0	1	0	0	0	0	0	1	1	0	0	0	0	0	0	0	0	1	0	0	0	0	1	0	0	0	0	0	1	0	1	0	0	0	1	0	0	0	0	0	1	0
CCOC(=O)c1cccc(N)c1.CS(=O)(=O)O	0	0	0	0	0	0	0	0	1	1	0	0	0	0	0	0	0	0	0	0	0	0	0	1	0	0	0	0	0	0	0	0	0	0	0	0	0	0	1	0	0	0	0	0	0	0	0	0	0
CN1C2CCC1CC(OC(c1ccccc1)c1ccccc1)C2.CS(=O)(=O)O	0	0	0	0	0	0	0	0	1	0	0	0	0	0	0	0	0	0	0	0	1	0	0	1	0	0	0	1	0	1	0	0	0	0	1	1	0	0	1	0	1	0	0	0	0	0	0	0	1
CC(=O)c1ccc(S(=O)(=O)NC(=O)NC2CCCCC2)cc1	0	1	1	1	0	0	0	0	0	0	0	0	1	0	0	0	0	0	0	0	1	1	0	0	0	0	0	1	0	0	1	0	1	0	0	0	0	0	1	0	1	0	1	1	0	1	1	1	0
O=C([O-])P(=O)([O-])[O-].[Na+].[Na+].[Na+]	0	0	0	0	0	0	0	0	0	0	0	0	0	0	0	0	0	0	0	0	0	0	1	0	0	0	0	0	0	0	0	0	0	0	0	0	0	1	0	0	0	1	0	0	0	0	0	0	0
O=P([O-])([O-])F.[Na+].[Na+]	0	0	0	0	0	0	0	0	0	0	0	0	0	0	0	0	0	0	0	0	0	0	0	0	0	0	0	0	0	0	0	0	0	0	0	0	0	1	0	0	0	0	0	0	0	0	0	0	0
CC(C=CC=C(C)C=CC1=C(C)C(=O)C(O)CC1(C)C)=CC=CC=C(C)C=CC=C(C)C=CC1=C(C)C(=O)C(O)CC1(C)C	0	0	0	0	0	0	1	0	1	0	0	0	0	1	0	1	1	0	0	1	0	0	0	1	1	0	0	0	0	1	1	0	0	0	0	0	0	1	1	1	0	0	0	0	0	0	0	0	0
CC1=C(C(=O)O)N2C(=O)C(NC(=O)C(N)c3ccccc3)C2SC1	0	1	0	1	0	1	1	0	1	1	1	0	0	1	1	0	1	1	1	0	0	1	0	1	0	1	0	1	1	0	0	1	1	1	1	1	0	0	0	1	0	1	0	1	0	0	1	1	0
NC(CCC(=O)NC(CSSCC(NC(=O)CCC(N)C(=O)O)C(=O)NCC(=O)O)C(=O)NCC(=O)O)C(=O)O	0	1	0	0	0	0	0	0	0	0	0	0	0	0	1	0	1	0	0	0	0	1	0	0	0	0	1	1	0	0	0	0	1	0	0	0	0	0	0	0	0	0	1	1	1	0	0	0	0
CC12CC(OC1=O)C1(C)CCC3(C)C(=CCC4C5(C)CCC(O)C(C)(C)C5CCC43C)C1C2	0	0	1	0	0	0	1	0	1	0	0	0	1	0	0	1	0	0	0	1	0	0	0	0	1	0	0	0	0	1	0	0	0	0	0	1	0	1	0	0	0	0	1	0	0	0	0	0	0
ClC1C(Cl)C(Cl)C(Cl)C(Cl)C1Cl	0	0	0	0	0	0	0	0	0	0	0	0	0	0	0	0	0	0	0	0	0	0	0	0	0	0	0	0	0	0	0	0	0	0	0	0	0	0	0	0	0	0	0	0	0	0	0	0	0
CCCNC(C)(C)COC(=O)c1ccccc1.Cl	0	0	0	0	0	0	0	0	1	1	0	0	0	0	0	0	0	0	0	0	1	0	0	1	0	0	0	1	1	0	0	0	0	0	0	0	0	0	1	0	0	0	0	0	1	0	0	0	0
CCC1(c2ccccc2)C(=O)NC(=O)NC1=O	0	1	1	0	1	0	0	0	1	0	0	0	0	0	0	0	0	0	1	0	0	0	0	0	1	0	1	1	0	1	0	1	0	1	0	0	0	0	0	0	0	1	1	1	1	0	0	0	1
CCOc1ccccc1OCCNC(C)Cc1ccc(OC)c(S(N)(=O)=O)c1.Cl	0	0	1	1	0	0	0	0	1	0	0	0	1	0	1	0	1	0	1	0	1	0	0	0	0	0	0	0	0	0	1	0	0	0	0	0	0	0	0	0	1	0	0	0	1	0	0	0	0
Cc1nccnc1N1CCCCC1.O=S(=O)(O)O	0	0	0	0	0	1	0	0	0	0	0	1	0	0	0	0	0	0	1	0	0	1	0	0	1	1	0	1	0	0	0	0	1	0	1	1	0	0	0	0	1	0	1	0	0	0	1	0	0
CCOC(=O)OC(C)OC1=C(C(=O)Nc2ccccn2)N(C)S(=O)(=O)c2ccccc21	1	1	1	1	0	1	1	1	1	0	1	1	1	0	1	1	1	1	1	0	1	1	0	1	1	0	1	1	1	1	1	1	1	0	0	1	1	1	1	0	1	0	0	1	1	0	1	0	1
Nc1ccc(S(N)(=O)=O)cc1	0	0	1	1	0	0	0	0	0	0	0	0	0	0	0	0	0	0	0	0	1	0	0	0	0	0	0	0	0	0	1	0	0	0	0	0	0	0	0	0	0	0	0	0	0	0	0	0	0
CCN(CC)CC(=O)Nc1c(C)cccc1C.Cl	0	0	0	0	0	0	0	0	0	0	0	1	0	1	0	1	1	0	0	0	0	0	1	1	0	0	0	0	0	0	0	0	0	0	0	1	0	0	0	0	0	0	0	0	0	0	0	0	0
O=C(O)c1ccc(S(=O)(=O)N(Cl)Cl)cc1	0	0	1	1	0	0	0	0	0	0	0	0	0	0	0	0	1	0	0	0	1	1	0	1	0	0	0	0	0	0	1	0	0	0	0	0	0	0	1	0	0	0	0	0	0	0	0	0	0
CC12CCC(=O)C=C1CCC1C2C(=O)CC2(C)C1CCC2(O)C(=O)CO	1	0	0	0	0	0	1	0	1	0	0	0	0	0	0	1	0	0	0	0	0	0	0	0	1	0	0	0	0	1	0	0	0	0	0	1	0	1	0	0	0	1	0	0	0	0	0	1	0
CCN(CC)CCOc1ccc2c(c1)C(=O)c1cc(OCCN(CC)CC)ccc1-2	0	1	1	0	0	0	0	0	0	0	0	0	0	0	0	0	0	0	0	1	1	0	0	0	0	1	1	1	0	0	0	0	1	0	0	1	0	1	0	0	1	0	0	0	1	0	0	0	0
C=C1C2CCC3(C)C(c4ccoc4)OC(=O)CC13OC1CC(O)C(C)(C)C(CC(=O)OC)C12C	1	1	1	0	0	1	0	0	1	1	1	0	1	0	0	1	0	0	0	1	0	0	0	1	1	1	1	0	1	0	1	1	0	0	1	1	0	0	0	0	1	0	1	1	0	1	0	1	0
CC(=O)Oc1cccc(O)c1	0	0	0	0	0	0	0	0	0	0	0	0	0	0	0	0	0	0	0	0	0	0	0	0	0	0	0	0	0	0	1	0	0	0	0	0	1	0	0	0	0	0	0	0	1	0	0	0	0
Cc1nccc2c1[nH]c1ccccc12	1	0	1	0	0	1	0	0	1	0	0	1	1	0	0	0	0	0	0	0	0	0	0	1	0	1	0	0	0	0	0	0	0	0	1	0	0	0	0	0	0	0	0	0	1	0	0	0	0
Nc1ccc(S(=O)(=O)[O-])cc1.Nc1ccc(S(=O)(=O)[O-])cc1.[Zn+2]	0	0	0	0	0	0	0	0	0	0	0	0	0	0	0	0	0	0	0	0	0	0	0	0	0	0	0	0	0	0	1	0	0	1	1	0	0	0	0	0	0	0	0	0	0	0	0	0	0
CCN(CC)CCNc1ccc(CO)c2sc3ccccc3c(=O)c12	1	0	0	0	1	1	0	0	1	0	0	1	0	0	1	1	1	1	1	0	0	1	1	1	0	1	1	0	0	1	1	0	0	0	0	0	1	1	0	0	0	0	1	0	0	0	0	0	0
NS(=O)(=O)c1cc2c(cc1Cl)N=C(CSCc1ccccc1)NS2(=O)=O	1	0	1	1	1	0	1	1	0	0	0	0	0	1	0	1	0	0	0	0	1	0	0	0	0	0	1	1	0	1	1	0	0	0	1	0	1	0	0	1	0	0	0	0	1	0	0	1	0
Oc1cc(O)c2c(c1)OC(c1cc(O)c(O)c(O)c1)C(O)C2	0	0	0	0	1	0	0	0	0	0	0	0	0	1	0	0	0	1	0	0	0	0	0	1	0	0	0	0	0	1	0	1	0	0	1	1	1	0	0	0	0	1	0	0	1	0	0	0	0
Brc1c(NC2=NCCN2)ccc2nccnc12	1	0	1	0	0	1	0	0	0	1	0	1	0	1	0	0	0	1	0	0	0	1	1	1	0	0	0	0	0	0	0	0	0	1	1	0	0	0	0	1	0	0	0	1	0	0	0	1	1
OCc1ccccc1	0	0	0	0	0	0	0	0	0	0	0	0	0	0	0	0	0	0	0	0	0	0	0	1	0	0	0	0	0	0	0	0	0	0	0	0	0	0	0	0	0	0	0	0	0	0	0	0	0
COc1ccc(C=O)cc1	0	0	0	0	0	0	0	0	0	0	0	0	0	0	0	0	0	0	0	0	0	0	0	0	0	0	0	0	0	0	0	0	0	0	0	0	0	0	0	0	0	0	0	0	1	0	0	0	0
CC(C(=O)O)c1ccc(-c2ccccc2)c(F)c1	0	1	0	1	0	0	0	0	0	0	0	0	1	0	0	0	0	0	1	0	0	0	0	1	0	0	0	1	0	1	0	0	0	0	0	0	0	0	0	0	0	0	0	0	0	0	0	0	1
NC(Cc1ccc(O)c(O)c1)C(=O)O	0	0	0	0	0	0	0	0	1	0	1	0	0	0	0	0	0	1	0	0	0	0	0	0	0	0	0	0	0	0	0	0	0	0	0	0	0	0	0	0	0	0	1	0	0	0	0	0	0
COC(=O)CCC(C)C1CCC2C3C(O)CC4CC(O)CCC4(C)C3CC(O)C12C	0	0	1	0	0	0	0	0	0	0	0	0	0	0	0	1	0	0	0	0	0	0	0	0	0	0	0	0	0	0	0	0	0	0	0	1	0	0	0	0	0	1	0	0	0	0	0	0	0
CCc1oc2ccccc2c1C(=O)c1cc(Br)c(O)c(Br)c1	0	1	0	0	0	1	1	0	0	0	1	0	0	0	0	0	0	1	1	0	1	0	0	0	1	1	0	0	1	0	1	1	1	1	1	1	0	1	0	0	1	0	0	0	1	0	1	1	0
CN1CCN2c3ccccc3Cc3ccccc3C2C1.Cl	0	1	1	0	0	1	0	0	1	0	1	1	0	1	0	1	0	1	0	0	1	1	0	1	0	0	0	1	0	1	0	1	1	0	0	1	1	0	0	1	0	1	1	1	0	0	0	0	0
CN(C)c1cnccn1.O=S(=O)(O)O	0	0	0	0	0	1	0	0	0	0	0	1	0	0	0	0	0	0	1	0	0	0	0	0	0	1	0	0	0	0	0	0	1	0	0	1	0	0	0	0	0	0	0	0	0	0	0	0	0
CC1(C)CCC2(C(=O)O)CCC3(C)C(=CCC4C5(C)CCC(O)C(C)(C)C5CCC43C)C2C1	0	0	0	0	0	0	1	0	1	1	0	0	0	0	0	1	0	0	0	1	0	0	0	0	1	0	0	0	0	1	0	0	0	0	0	1	0	1	0	0	0	0	1	0	0	0	0	0	0
O=C1C=C2C=CC3CC2(O1)C1CCCCN31	0	0	0	0	1	0	0	1	1	0	0	1	1	0	1	1	1	0	0	1	1	1	1	1	1	1	0	1	1	0	1	0	0	0	1	1	0	1	1	0	1	1	0	1	1	1	0	1	0
CC(=O)Oc1ccccc1C(=O)O	0	0	0	0	0	0	0	0	0	0	0	0	0	0	0	0	0	0	0	0	0	0	0	1	0	0	0	0	0	0	1	0	0	0	0	1	0	0	0	0	0	1	0	0	1	0	0	0	1
O=c1[nH]c(=O)c2ccccc2o1	1	1	0	0	0	1	0	0	1	1	0	0	0	0	0	0	0	1	0	0	0	0	0	0	0	1	1	0	1	0	0	1	1	0	0	0	0	1	0	0	0	0	1	0	0	0	0	1	0
COc1cc2c(c(OC)c1OC)-c1ccc(O)c(=O)cc1C(NC(C)=O)CC2	1	1	1	0	0	0	1	0	0	0	1	0	0	1	1	0	0	1	1	0	1	0	0	0	1	1	1	1	0	1	1	1	1	0	0	1	1	1	0	1	0	1	1	1	1	1	0	0	0
Nc1ccc(S(=O)(=O)Nc2ccc(Cl)nn2)cc1	1	0	1	1	0	1	0	1	0	0	1	0	0	0	0	0	0	0	0	0	1	1	0	0	0	1	0	0	0	0	1	0	1	0	0	0	0	0	0	0	0	0	0	0	0	0	0	0	1
COC1C(O)C(C)OC(OC2CCC3(C=O)C(CCC4C3CCC3(C)C(C5=CC(=O)OC5)CCC43O)C2)C1O	1	0	0	0	0	1	0	0	1	0	1	0	1	0	1	1	0	0	0	1	1	0	1	1	1	0	0	1	0	0	1	0	0	0	0	1	0	1	0	1	0	1	1	0	0	0	0	0	0
O=C(O)CCC(=O)c1ccc(-c2ccccc2)cc1	0	1	0	0	0	0	0	0	0	0	0	0	0	0	0	0	0	0	1	0	0	0	0	0	0	0	0	1	0	0	0	0	0	0	0	0	0	0	0	0	0	0	0	0	0	0	0	0	0
O=c1c(-c2ccc(O)cc2)coc2cc(O)cc(O)c12	1	1	0	1	0	0	0	0	0	0	0	0	1	0	0	0	1	1	1	0	0	0	0	1	0	1	1	1	1	1	0	1	1	1	0	0	0	1	0	0	1	0	0	0	0	0	0	0	0
O=c1c(O)c(-c2ccc(O)cc2)oc2cc(O)cc(O)c12	1	1	0	0	1	1	1	0	0	1	0	0	0	0	0	0	0	1	1	0	0	0	0	1	0	1	1	1	1	1	0	1	1	0	0	0	1	1	1	1	1	0	0	0	0	0	0	0	0
CNC(C)(C)Cc1ccccc1.O=S(=O)(O)O	0	0	0	0	0	0	0	0	1	0	0	0	0	0	0	0	0	0	1	1	0	0	0	0	0	0	0	0	0	0	0	0	0	0	0	0	0	0	0	0	0	0	0	0	0	0	0	0	0
C[N+]1(C)C2CCC1CC(OC(=O)C(CO)c1ccccc1)C2.O=[N+]([O-])[O-]	0	1	1	0	0	0	0	0	0	0	0	0	1	0	0	0	0	0	0	0	1	0	0	0	0	0	1	1	0	1	0	0	0	1	0	1	0	0	0	0	1	0	0	0	0	0	0	1	0
COc1cc(O)ccc1C(C)=O	0	0	0	0	0	0	0	0	0	0	0	0	0	0	0	0	0	0	0	0	0	0	0	0	0	0	0	0	0	0	0	0	0	0	0	0	1	0	0	0	0	0	0	0	1	0	0	0	0
OCCN1CC(O)C(O)C(O)C1CO	1	0	0	0	0	0	0	0	0	0	0	0	0	0	1	0	0	0	0	0	1	1	0	0	1	0	0	1	0	0	0	0	0	0	0	1	0	0	0	0	0	0	0	0	0	0	0	0	0
CCC(C)(C)O	0	0	0	0	0	0	0	0	0	0	0	0	0	0	0	0	0	0	0	0	0	0	0	0	0	0	0	0	0	0	0	0	0	0	0	0	0	0	0	0	0	0	0	0	0	0	0	0	0
Cc1cccc(C(=O)O)c1O	0	0	0	0	0	0	0	0	0	0	0	0	0	0	0	0	0	0	0	0	0	0	1	1	0	0	0	0	0	0	0	0	0	0	0	0	0	0	0	0	0	1	0	0	0	0	0	0	0
O=C(O)CCNC(=O)c1ccccc1	0	1	0	0	0	0	0	0	0	0	1	0	0	0	0	0	1	0	0	0	0	0	0	0	0	0	1	1	0	0	0	0	0	0	0	0	0	0	0	1	0	0	1	0	0	0	0	0	0
CC1NC(=O)C2CCCN2C(=O)C(CC(N)=O)NC(=O)C2CSSCC(N)C(=O)NC3CSSCC(NC1=O)C(=O)NC(C(C)O)C(=O)NCC(=O)NC(C(=O)NC(Cc1ccc(O)cc1)C(=O)O)CSSCC(NC(=O)C(Cc1ccc(O)cc1)NC(=O)C(CCC(=O)O)NC3=O)C(=O)N2	0	1	1	0	0	0	1	0	1	0	1	0	0	0	1	0	1	1	0	0	1	1	0	0	1	1	0	1	1	0	0	0	1	1	0	0	0	0	1	0	0	1	1	1	1	1	0	0	0
C=CC[N+]1(C2CC3C4CCC5CC(O)C(N6CCOCC6)CC5(C)C4CCC3(C)C2OC(C)=O)CCCC1.[Br-]	0	0	0	0	0	0	0	0	0	0	0	0	0	0	0	0	0	0	0	0	1	0	0	0	0	0	0	1	0	1	0	0	0	0	0	1	0	0	0	0	0	1	0	0	1	0	0	0	0
CCCCC(CC)COC(=O)C(C#N)=C(c1ccccc1)c1ccccc1	0	0	1	1	0	1	0	0	0	1	1	1	0	0	0	0	0	1	0	0	1	0	0	1	0	0	0	0	1	0	0	0	0	1	0	1	0	0	0	0	1	0	0	0	0	0	0	0	0
CN(C)CCC=C1c2ccccc2COc2ccccc21.Cl	1	1	0	1	0	0	1	0	1	1	0	0	0	0	0	0	0	0	1	0	0	0	1	1	1	0	0	1	1	0	0	0	0	0	1	1	0	0	0	0	0	0	1	0	1	0	0	0	0
CN(C)c1ccc(C(=C2C=CC(=[N+](C)C)C=C2)c2ccc(N(C)C)cc2)cc1.[Cl-]	0	0	0	0	0	0	0	0	0	0	0	0	0	0	0	0	0	0	0	0	1	1	0	1	1	0	0	0	1	0	0	0	0	0	0	1	1	0	0	0	0	0	0	0	0	1	0	0	0
CN1C(C(=O)Nc2ccccn2)=C(O)c2sccc2S1(=O)=O	1	1	1	1	0	1	1	1	1	0	1	1	1	0	1	1	1	1	1	1	1	1	0	0	1	0	1	1	1	0	1	1	1	0	1	1	1	0	0	0	1	0	0	1	1	0	1	0	1
CC(C)[N+](C)(CCOC(=O)C1c2ccccc2Oc2ccccc21)C(C)C.[Br-]	1	0	0	0	0	0	0	0	0	1	1	1	1	1	0	0	0	0	0	0	1	0	1	0	0	0	0	0	0	0	0	0	0	1	1	1	0	0	0	0	1	1	0	0	1	0	0	1	0
N=C(N)NCCCCNC(=N)N.O=S(=O)(O)O	0	0	0	0	0	0	0	0	0	0	0	0	0	0	0	0	0	0	1	0	0	0	0	0	0	0	0	1	0	0	0	0	0	0	0	0	0	1	0	0	0	0	1	1	0	0	0	0	0
N.N.O=C1O[Pt]OC(=O)C12CCC2	0	0	0	0	0	0	0	0	0	0	0	0	0	0	0	0	0	0	0	0	0	0	0	0	0	0	0	0	0	0	0	0	0	0	0	0	0	1	0	0	0	0	0	0	0	0	0	0	0
OCC1OC(OC2(CCl)OC(CCl)C(O)C2O)C(O)C(O)C1Cl	1	0	0	0	1	1	0	0	0	0	1	1	1	0	1	0	0	0	0	0	1	0	0	1	1	0	1	1	0	0	1	0	0	0	0	0	0	0	0	1	1	1	1	0	0	0	0	1	0
CC(C(=O)O)c1cccc(Oc2ccccc2)c1	0	0	0	0	0	0	0	0	0	0	0	0	1	1	0	0	0	0	0	0	0	0	0	0	0	0	0	0	0	1	0	0	0	1	0	0	0	0	0	0	1	0	0	0	0	0	0	0	0
COc1cc(C(=S)N2CCOCC2)ccc1O	0	0	0	0	0	0	0	0	0	0	1	1	0	0	0	0	0	0	0	0	0	0	0	0	0	0	0	0	0	0	0	0	0	0	0	0	0	0	1	1	0	0	1	0	1	0	0	0	0
Cl.NCC(CC(=O)O)c1ccc(Cl)cc1	0	0	0	0	0	0	0	1	1	0	0	0	0	0	0	0	0	0	1	0	1	0	0	0	1	0	0	0	0	1	0	0	0	0	0	0	0	0	0	0	0	0	0	0	0	0	0	0	0
CCOC(=O)C(CCc1ccccc1)NC(C)C(=O)N1C(C(=O)O)CC2CCCC21	0	1	1	0	0	0	0	1	0	0	0	0	0	0	1	1	1	1	0	0	1	1	0	1	0	1	1	1	0	0	0	0	1	0	0	0	0	1	0	0	0	1	1	1	0	1	0	0	0
CCOC(=O)C(CCc1ccccc1)NC(C)C(=O)N(CC(=O)O)C1Cc2ccccc2C1.Cl	0	1	1	1	0	0	0	0	1	1	0	0	1	0	1	0	0	0	0	0	1	1	0	0	0	1	1	1	0	0	0	1	1	0	0	0	0	1	0	0	0	1	1	1	0	1	0	0	0
O=c1c2ccccc2oc2ccccc12	0	1	0	0	0	0	0	0	0	0	0	0	0	0	0	0	0	1	0	0	0	0	0	0	0	1	1	0	1	0	0	1	1	0	0	0	0	1	0	0	1	0	0	0	0	0	0	0	0
C#CCCCCCCCCCCCC(O)CC(O)COC(C)=O.C=CCCCCCCCCCCCC(O)CC(O)COC(C)=O	1	0	0	0	0	1	0	0	0	0	0	0	0	0	1	0	0	0	0	0	1	0	0	0	1	0	0	0	0	0	0	0	0	0	0	0	0	0	0	0	0	0	0	0	0	0	0	0	0
CCCCNc1cc(C(=O)O)cc(S(N)(=O)=O)c1Oc1ccccc1	0	0	1	1	0	0	0	0	0	0	0	0	1	1	1	0	1	1	0	0	1	0	0	1	0	0	0	0	0	1	1	1	0	1	0	0	0	0	0	0	1	0	1	1	0	0	0	0	0
COc1ncnc(NS(=O)(=O)c2ccc(N)cc2)c1OC	1	0	1	1	0	1	0	1	0	0	1	0	0	0	0	1	0	0	1	0	1	0	1	0	0	1	0	0	0	0	1	0	1	0	0	0	0	1	1	1	0	0	0	0	1	0	0	1	1
CCOC(=O)c1ncn2c1CN(C)C(=O)c1cc(F)ccc1-2	1	1	0	1	1	1	0	0	1	1	1	1	0	1	1	1	1	0	1	1	1	1	0	1	1	1	1	1	0	1	1	0	0	0	1	1	0	0	1	0	1	1	1	0	1	0	1	0	0
CCNC1(c2cccs2)CCCCC1=O.Cl	0	0	0	0	1	1	0	0	0	0	1	0	0	1	1	1	1	1	0	0	0	1	0	0	1	0	0	1	0	0	1	0	0	0	1	0	0	1	1	0	1	0	0	1	0	0	1	0	0
CC(=O)OC1CC2CCC3C(CCC4(C)C3CC([N+]3(C)CCCCC3)C4OC(C)=O)C2(C)CC1N1CCCCC1.[Br-]	0	0	0	0	0	0	0	0	0	0	0	0	0	0	0	0	0	0	0	0	1	0	0	0	0	0	0	1	0	1	0	0	0	0	0	1	0	0	0	0	0	1	0	0	1	0	0	0	0
NS(=O)(=O)c1cc2c(cc1Cl)NCNS2(=O)=O	0	0	1	1	0	0	0	0	0	0	1	1	0	1	0	1	0	0	0	0	1	0	1	0	1	0	1	0	0	1	1	0	0	0	1	0	1	0	0	0	1	0	0	1	0	0	0	1	0
Cc1ccc(N(CC2=NCCN2)c2cccc(O)c2)cc1.Cl	0	0	0	0	0	0	0	0	0	0	0	1	0	0	0	0	0	0	0	0	0	0	0	0	0	1	0	0	1	0	0	0	0	0	0	0	0	0	0	0	0	0	1	0	0	0	0	0	0
CCC1C(=O)OCC1Cc1cncn1C.O=[N+]([O-])O	1	0	1	0	0	1	1	0	1	0	0	0	0	0	0	0	0	0	0	1	0	0	0	0	0	0	0	0	0	0	0	0	1	0	1	0	0	0	0	0	0	0	1	1	0	0	0	1	0
Cl.c1ccc2c(c1)CCCC2C1=NCCN1	0	0	0	0	0	0	0	0	1	0	1	0	0	0	0	0	1	0	1	0	0	1	0	0	1	0	0	1	0	1	0	1	0	1	1	0	1	0	0	0	0	1	1	0	0	1	0	0	0
Cl.O=C1CCC2(O)C3Cc4ccc(O)c5c4C2(CCN3CC2CC2)C1O5	1	0	1	0	0	0	0	1	1	0	1	1	0	1	1	1	1	0	0	1	1	1	1	1	1	0	0	1	0	1	1	1	1	1	1	1	1	1	1	0	0	1	1	0	1	1	1	1	1
C=C(C)C1CCC2(C)CCC3(C)C(CCC4C5(C)CCC(O)C(C)(C)C5CCC43C)C12	0	0	0	0	0	0	0	0	0	0	0	0	0	0	0	0	0	0	0	0	0	0	0	0	0	0	0	0	0	0	0	0	0	0	0	1	0	0	0	0	0	1	0	0	0	0	0	0	0
Cc1cn[nH]c1	1	0	0	0	0	0	0	0	0	0	0	0	0	0	0	0	0	0	0	0	0	0	0	0	0	0	0	0	0	0	0	0	0	0	0	0	0	0	0	0	0	0	0	0	0	0	0	0	0
CC(O)(CS(=O)(=O)c1ccc(F)cc1)C(=O)Nc1ccc(C#N)c(C(F)(F)F)c1	1	0	0	0	1	0	1	0	1	0	0	0	1	1	1	0	1	0	0	1	0	0	0	0	0	0	1	1	0	0	1	0	0	0	0	0	0	0	0	0	0	1	0	0	0	0	0	1	1
CC1=Nc2ccc(Cl)cc2S(=O)(=O)N1	0	0	1	1	1	0	0	1	0	0	0	0	0	1	0	1	1	0	0	0	1	0	0	0	0	0	1	0	0	1	1	0	0	0	1	0	0	0	0	1	0	0	0	0	1	0	0	1	0
O=C(O)C1=CC(O)C(O)C(O)C1	1	0	1	0	0	0	1	0	1	0	0	0	0	0	1	1	0	0	0	0	0	0	1	1	1	0	0	0	1	1	0	0	0	0	0	0	0	1	0	0	0	0	0	0	0	0	0	0	0
CN1CCC(=C2c3ccccc3CC(=O)c3sccc32)CC1.O=C(O)C=CC(=O)O	1	1	0	1	1	1	0	1	0	0	1	0	1	0	1	0	1	1	1	0	1	0	1	1	1	1	1	1	1	0	0	1	0	0	0	1	1	1	0	0	0	1	0	0	0	0	0	0	1
CCOc1nc2cccc(C(=O)O)c2n1Cc1ccc(-c2ccccc2-c2nnn[nH]2)cc1	1	1	0	0	1	1	1	0	1	0	0	0	0	1	1	1	0	0	1	1	0	0	1	1	0	1	1	1	0	0	1	1	0	1	1	0	0	0	0	1	0	0	1	0	1	0	1	1	0
CC(=O)C1(O)CCC2C3CCC4=CC(=O)CCC4(C)C3CCC21C	0	0	0	0	0	0	1	0	1	0	0	0	0	0	0	0	0	0	0	0	0	0	0	0	1	0	0	0	0	1	0	0	0	0	0	1	0	1	0	0	0	1	0	0	0	0	0	1	0
COc1ccc(C2CC(=O)c3c(O)cc(O)cc3O2)cc1O	0	0	0	0	1	0	0	0	0	0	0	0	0	1	0	0	0	1	0	0	0	0	0	1	0	0	1	0	0	1	0	0	0	0	1	0	1	1	0	0	0	1	0	0	1	0	0	0	0
CC1=CC(=O)C2C(C)(C)CCCC2(C)C1(O)CCc1ccoc1	0	0	0	1	0	0	1	0	1	0	0	0	0	0	0	0	0	0	0	1	0	0	1	1	1	0	1	0	1	0	0	1	0	0	1	1	0	1	0	0	0	0	1	0	0	0	0	0	0
CC(C)N1CCN(c2ccc(OCC3COC(Cn4cncn4)(c4ccc(Cl)cc4Cl)O3)cc2)CC1	1	0	0	1	0	1	0	0	1	0	1	1	1	0	0	1	0	0	0	1	1	0	1	1	1	0	0	1	0	1	1	1	0	0	1	1	1	0	1	0	0	0	0	0	1	0	1	1	0
C=CCSCC(N)C(=O)O	0	0	0	0	0	0	1	0	0	0	0	0	0	0	0	0	0	0	0	0	0	0	0	0	0	0	0	0	0	0	0	0	0	0	0	0	0	0	0	0	0	0	0	0	0	0	0	1	0
CN(C)C(=N)NC(=N)N.Cl	0	0	0	0	0	0	0	0	0	0	0	0	0	0	0	0	0	0	0	0	0	0	0	0	0	0	0	0	0	0	0	0	0	0	0	0	0	0	0	0	0	0	0	1	0	0	0	0	0
C=CCC1(C(C)CCC)C(=O)N=C([S-])NC1=O.[Na+]	0	0	1	0	0	0	0	0	0	0	0	1	0	0	0	1	1	0	0	1	0	1	0	1	1	0	1	1	0	1	1	0	1	1	0	1	0	0	0	0	0	1	1	0	0	0	0	0	0
Cc1ccc(N=CN(C)C=Nc2ccc(C)cc2C)c(C)c1	0	0	0	0	1	0	0	0	0	0	0	0	0	0	0	0	0	0	0	0	0	0	1	1	0	0	0	0	0	0	0	0	0	0	0	1	0	0	0	0	0	0	0	0	0	0	0	0	0
NC(=O)N1c2ccccc2C=Cc2ccccc21	0	0	0	0	0	0	0	0	0	0	0	0	0	1	0	1	1	0	0	0	0	0	1	1	0	0	1	0	1	0	0	0	0	0	0	0	0	0	0	0	0	0	0	1	1	0	0	0	0
OCC1OC(OC2C(CO)OC(O)(CO)C2O)C(O)C(O)C1O	1	0	0	0	0	1	0	0	0	0	1	0	1	0	1	0	0	0	0	0	1	0	0	1	1	0	0	1	0	0	1	0	0	0	0	0	0	0	0	1	0	1	1	0	0	0	0	1	0
O=c1cccc2n1CC1CNCC2C1	1	0	1	0	1	1	1	0	1	0	1	1	0	0	0	0	0	0	1	0	0	0	0	0	1	1	1	1	0	0	0	1	1	0	1	1	0	0	0	0	0	0	0	1	0	0	0	0	0
Cl.Nc1ncnc(Nc2ccc(Cl)cc2)n1	0	0	0	0	0	1	0	1	0	1	0	0	0	0	0	0	0	0	1	0	1	0	0	1	0	0	0	0	0	0	0	0	0	0	0	0	0	0	1	0	0	0	0	0	0	0	0	0	1
Cl.c1ccc(C2CN3CCSC3=N2)cc1	0	0	0	0	0	0	0	0	1	1	1	1	0	0	1	0	0	0	0	0	0	0	1	1	0	1	0	0	0	0	0	0	1	0	0	0	0	0	0	0	0	0	0	0	0	0	0	1	0
Cn1cnc([N+](=O)[O-])c1Sc1[nH]cnc2ncnc1-2	1	0	0	1	0	1	0	1	0	0	0	0	1	0	0	1	0	1	1	0	1	0	0	1	1	0	0	0	0	0	1	1	1	0	0	1	0	1	0	0	1	0	0	0	0	0	1	0	0
COc1ccc(-c2cc(=O)c3ccccc3o2)cc1	0	1	0	0	1	1	0	0	0	0	0	0	0	0	0	0	0	1	1	0	0	0	0	1	0	1	1	1	1	0	0	1	1	0	0	0	1	1	0	0	1	0	0	0	1	0	0	0	0
COc1cc2c3cc1Oc1c(OC)c(OC)cc4c1C(Cc1cccc(c1)Oc1ccc(c(O)c1)CC3N(C)CC2)N(C)CC4.Cl.Cl	0	0	0	0	1	0	0	1	1	1	1	0	0	1	0	1	0	0	0	0	0	0	0	0	0	0	0	1	0	0	1	1	0	1	1	1	1	0	1	1	1	1	1	0	1	1	1	0	0
Br.Cn1c(=O)c2c(ncn2C)n(C)c1=O	1	1	0	0	0	1	1	0	0	0	0	0	0	0	1	0	0	0	1	1	1	0	0	0	0	0	0	0	0	0	0	0	0	1	0	0	0	1	0	1	0	1	1	1	1	0	1	0	0
COc1ccc(C(=O)O)c(O)c1OC	0	0	0	0	0	0	0	0	0	0	0	0	0	1	0	0	0	1	0	0	0	0	0	1	0	0	0	0	0	0	0	1	0	0	0	1	1	0	0	0	1	1	0	0	1	0	0	0	0
O=c1c(O)cc(C2Oc3cc(O)cc(O)c3CC2O)cc2c(C3Oc4cc(O)cc(O)c4CC3O)cc(O)c(O)c12	0	0	0	0	1	0	0	0	1	0	0	0	1	1	0	0	0	1	1	1	0	0	0	1	0	1	1	1	1	1	0	1	0	1	1	0	1	1	0	0	0	1	0	0	1	0	0	0	0
Cc1cc(O)c2c(c1)C(=O)c1c(c(O)cc(O)c1-c1c(O)cc(O)c3c1C(=O)c1cc(C)cc(O)c1C3=O)C2=O	1	1	1	0	0	1	0	1	0	0	1	1	0	1	0	0	0	1	0	1	0	0	1	0	0	1	1	1	1	1	0	0	1	1	1	1	0	1	0	0	1	0	0	0	1	0	0	1	0
C(=CN1CCN(C(c2ccccc2)c2ccccc2)CC1)Cc1ccccc1	1	0	0	0	0	0	0	0	0	0	1	0	0	0	0	0	0	0	0	0	0	0	0	0	0	1	0	0	0	0	0	0	0	0	0	1	0	0	0	1	0	1	1	0	0	0	0	0	0
CC1C(=O)OC2C1CCC1(C)CCC(=O)C(C)C21	0	0	1	0	0	0	0	0	0	0	0	0	1	0	0	1	0	0	0	0	0	0	0	0	0	0	0	0	0	0	0	0	0	0	0	1	0	0	0	0	0	0	0	0	0	0	0	0	0
Cc1cc(C(C)(C)C)cc(C)c1CC1=NCCN1.Cl	0	0	0	0	0	0	0	0	1	0	0	0	0	0	0	0	0	0	1	0	0	0	1	0	1	0	0	1	0	1	0	1	0	0	1	0	1	0	0	0	0	1	0	0	0	0	0	0	0
CCCCC1=NC2(CCCC2)C(=O)N1Cc1ccc(-c2ccccc2-c2nnn[nH]2)cc1	0	1	1	1	0	0	1	1	1	0	1	1	0	0	0	1	1	1	1	0	1	1	1	1	1	1	0	1	1	1	0	1	1	1	1	0	0	0	0	1	0	0	1	0	1	0	0	0	1
CC(=O)OCC=C(C)C=CC=C(C)C=CC1=C(C)CCCC1(C)C	0	0	0	0	0	0	1	0	1	0	0	0	1	1	0	0	1	0	0	1	0	0	0	0	1	0	0	0	0	1	1	0	0	0	0	0	0	1	0	0	0	0	0	0	0	0	0	0	0
CC=C1CC(C)C(O)(CO)C(=O)OCC2=CCN3CCC(OC1=O)C23	1	0	1	0	0	1	0	0	1	0	1	1	1	0	1	1	0	0	0	1	1	0	0	1	1	1	1	1	0	0	0	0	0	0	0	1	0	1	0	0	1	0	0	0	1	0	0	1	0
N=C1NCCC(C2NC(=O)C(=CNC(N)=O)NC(=O)C(CNC(=O)CC(N)CCCN)NC(=O)C(CO)NC(=O)C(N)CNC2=O)N1.O=S(=O)(O)O	0	1	1	0	0	0	1	0	1	1	0	0	0	1	1	0	0	0	1	0	0	1	0	0	0	0	1	1	0	0	0	0	1	1	0	0	0	1	0	1	0	1	1	1	1	0	0	0	0
CC12C=CC(=O)C=C1CCC1C3CC(O)C(O)(C(=O)CO)C3(C)CC(O)C12F	1	0	0	1	0	0	0	0	1	0	0	0	0	0	1	1	1	0	0	0	0	0	0	0	1	0	0	0	0	1	0	0	0	0	0	1	0	1	1	0	0	1	0	0	0	0	0	1	1
C#CC1(O)C=CC2C3CCC4=CC(=O)CCC4C3CCC21CC	0	0	0	0	0	0	1	0	1	0	0	0	0	0	1	0	0	0	0	1	0	0	0	1	1	0	0	0	0	0	0	0	0	0	0	1	0	1	0	0	0	0	1	0	0	0	0	0	0
COc1ccc(CNc2nc(N3CCCC3CO)ncc2C(=O)NCc2ncccn2)cc1Cl	1	0	1	0	0	1	1	0	1	0	1	1	1	0	0	0	0	0	1	0	1	0	0	0	1	0	1	1	1	0	0	1	1	1	1	1	1	0	1	1	1	1	1	1	1	0	1	0	0
CC(=CCO)CCC(C)CCCC(C)CCCC(C)C	0	0	0	0	0	0	0	0	1	0	0	0	0	0	0	0	0	0	0	0	0	0	0	0	1	0	0	0	0	0	0	0	0	0	0	0	0	1	0	0	0	0	0	0	0	0	0	0	0
COC(=O)CC1C(C)(C)C(OC(C)=O)C2CC3=C4CC(=O)OC(c5ccoc5)C4(C)CCC3C1(C)C2=O	0	1	1	0	1	0	1	0	1	0	1	1	1	0	0	1	0	0	0	1	0	1	0	1	1	1	0	0	1	1	1	0	0	1	1	1	0	1	0	0	1	1	1	1	0	1	0	1	0
CCC(NC(C)C)C(O)c1ccc(O)c(O)c1.CS(=O)(=O)O	0	0	0	0	0	0	0	0	1	0	0	0	0	0	0	0	0	0	0	0	1	0	0	1	0	0	0	1	0	0	0	0	0	0	0	0	0	0	0	0	0	1	1	0	0	1	0	0	0
CC(N)C12CC3CC(CC(C3)C1)C2.Cl	0	0	1	1	0	0	0	0	0	0	0	0	0	0	0	0	0	0	0	0	0	0	0	0	0	0	0	0	0	0	0	0	0	0	0	0	0	0	0	0	0	0	0	0	0	0	0	0	0
CC(C)CCCC(C)C1CCC2C3CC(O)C4(O)CC(O)CCC4(C)C3CCC12C	1	0	0	0	0	0	0	0	0	0	0	0	0	0	1	0	0	0	0	0	1	0	0	0	1	0	0	0	0	0	0	0	0	0	0	1	0	0	0	0	0	1	0	0	0	0	0	0	0
COc1ccnc(CS(=O)c2nc3cc(OC(F)F)ccc3[nH]2)c1OC	1	0	0	0	0	1	0	0	0	1	0	1	0	0	1	1	1	0	0	1	0	1	1	0	1	1	0	0	0	1	1	0	1	1	1	0	0	0	0	0	0	1	0	0	1	0	0	0	1
COCC12CN(C=O)C3C4C(OC)C1C3(C(OC)CC2O)C1CC2(O)C(OC)C(O)C4(OC(C)=O)C1C2OC(=O)c1ccccc1	1	1	1	1	0	1	0	1	1	1	1	0	1	0	1	1	0	0	0	1	1	1	1	1	1	0	0	1	0	0	1	0	0	0	0	1	0	0	1	1	1	1	0	0	0	0	0	0	0
Nc1nc(N)nc(-c2cc(Cl)ccc2Cl)n1.O=C(O)C=CC(=O)O	1	1	1	0	0	1	0	1	1	0	0	0	0	0	1	0	0	0	1	0	1	0	0	1	0	0	0	0	1	0	0	1	0	0	0	0	0	0	1	1	0	0	0	0	0	0	0	0	0
COc1c(OC)c2occc2c2oc(=O)ccc12	1	1	0	0	0	0	1	1	0	0	0	0	0	0	0	0	0	1	1	0	0	0	0	1	0	1	1	0	1	1	0	1	1	0	0	0	0	0	1	1	1	1	1	0	1	0	1	1	1
O=C(C=Cc1ccc(O)c(O)c1)OC1CC(O)(C(=O)O)CC(O)C1O	1	1	0	1	0	1	0	0	0	0	1	1	1	0	1	1	1	0	0	0	1	0	0	0	1	1	0	0	1	0	0	0	0	1	0	0	0	0	0	1	0	0	0	0	0	0	0	1	0
Oc1ccc(C=Cc2cc(O)cc(O)c2)cc1	0	0	0	0	0	0	0	0	0	0	0	0	0	0	0	0	1	0	0	0	0	0	0	0	0	0	0	0	0	0	0	0	0	0	0	0	0	0	0	0	0	0	0	0	0	0	0	0	0
O=S(=O)([O-])NC1CCCCC1.[Na+]	0	0	1	1	0	0	0	0	0	0	0	1	0	0	0	0	0	0	0	0	0	0	0	0	0	0	0	0	0	0	1	0	0	0	0	0	0	0	0	0	0	0	0	0	0	0	1	0	0
COC1=CC(=O)OC(C=Cc2ccccc2)C1	0	0	0	0	0	1	0	0	0	0	0	0	1	0	0	0	0	0	1	1	0	0	0	1	1	0	0	0	0	0	0	0	0	0	0	0	0	1	0	0	0	0	0	0	0	0	0	0	0
OCC1CCCN2CCCCC12	0	0	0	0	0	0	0	1	0	0	0	0	0	0	0	0	0	0	0	0	1	0	0	1	0	0	0	1	0	0	0	0	0	0	0	1	0	0	0	0	0	0	0	0	0	0	0	0	0
CC12CCC3c4ccc(OC(=O)c5ccccc5)cc4CCC3C1CCC2O	0	0	0	0	0	0	0	0	0	0	1	0	0	0	0	0	0	0	0	1	0	0	0	1	1	0	0	1	0	1	0	1	0	0	1	1	1	0	0	0	0	1	0	0	1	0	1	1	0
CC1COC2=C1C(=O)C(=O)c1c2ccc2c1CCCC2(C)C	1	0	0	0	0	1	1	0	1	0	1	0	0	1	1	1	0	0	1	1	1	1	1	1	1	1	0	0	0	1	1	1	0	0	1	1	0	0	1	0	0	1	0	1	1	0	1	1	1
O=C(O)c1ccc(-n2nc(-c3ccccc3O)nc2-c2ccccc2O)cc1	1	1	1	0	0	1	0	1	1	0	1	0	1	0	1	0	1	1	1	0	0	1	1	1	0	0	1	1	1	0	0	1	1	0	0	0	0	0	0	1	1	0	0	1	0	0	1	0	1
c1ccc(CN(CC2=NCCN2)c2ccccc2)cc1	0	1	0	1	0	1	0	0	0	0	1	1	0	0	1	0	0	0	0	0	0	0	0	0	0	0	0	0	0	1	0	0	1	0	0	1	1	0	0	1	0	0	1	1	0	0	0	0	0
O=C(Oc1ccccc1C(=O)O)c1ccccc1O	0	0	0	0	0	0	0	0	0	0	0	0	0	0	0	0	0	0	0	0	0	0	0	1	0	0	0	1	0	0	0	1	0	0	1	1	1	0	0	0	0	1	0	0	1	0	1	0	1
CNCC(O)c1cccc(O)c1.Cl	0	0	0	0	0	0	0	0	1	0	0	0	0	0	0	0	0	0	0	0	0	0	0	1	0	0	0	0	0	0	0	0	0	0	0	0	0	0	0	0	0	1	1	0	0	0	0	0	0
CCOC(=O)C(CCc1ccccc1)NC1CCc2ccccc2N(CC(=O)O)C1=O.Cl	0	1	1	0	1	1	0	0	0	0	1	1	0	1	1	1	1	0	0	0	1	1	0	1	0	0	1	1	0	0	1	0	1	1	1	1	1	1	0	0	0	1	1	1	0	0	1	1	0
NCCO.NCCO.O[AsH]O[AsH]O	0	0	0	0	0	0	0	0	0	0	0	0	0	0	0	0	0	0	0	0	0	0	0	0	0	0	0	0	0	0	0	0	0	0	0	0	0	0	0	0	0	0	0	0	0	0	0	0	0
COc1ccc2[nH]cc(CCNC(C)=O)c2c1	1	0	0	0	0	1	1	1	1	1	0	1	0	0	0	0	0	0	0	1	0	1	0	0	0	1	1	0	0	0	0	0	0	1	1	0	0	0	0	0	0	0	0	0	1	0	0	0	0
Cc1ccccc1OCC(O)CO	0	0	0	0	0	0	0	0	0	0	0	0	0	0	0	0	0	0	0	0	0	0	0	0	0	0	0	0	0	0	0	0	0	0	0	0	0	0	0	0	0	0	0	0	1	0	0	0	0
NC(=O)c1ncn(C2OC(CO)C(O)C2O)c1N	1	0	1	0	1	1	1	0	1	0	1	1	1	0	1	1	1	0	1	0	1	1	0	1	1	0	0	1	0	1	1	0	1	1	0	0	0	1	0	0	1	0	1	0	0	0	1	1	1
Cc1cc(NC(=O)C2=C(O)c3ccccc3S(=O)(=O)N2C)no1	1	1	1	1	1	0	0	1	1	1	1	1	1	0	1	1	1	1	1	0	1	1	0	1	1	0	1	1	1	1	1	1	1	0	0	1	1	1	0	0	1	0	0	1	1	1	1	0	1
COC(=O)C1=C(C)NC(C)=C(C(=O)OCCN(C)Cc2ccccc2)C1c1cccc([N+](=O)[O-])c1.Cl	0	0	1	1	1	0	0	1	1	1	1	0	0	0	0	1	0	1	0	1	0	0	1	1	1	0	0	0	0	1	0	1	0	0	0	1	0	1	1	1	0	1	1	0	0	0	1	1	0
CNCCC(Oc1ccccc1C)c1ccccc1.Cl	0	0	0	0	1	0	0	0	0	0	0	0	0	0	1	0	0	0	0	0	1	0	0	1	0	0	0	1	0	0	0	0	0	0	1	0	0	0	0	0	0	1	0	0	1	0	0	0	0
COc1ccc(-c2cc(=O)c3c(O)c(OC)c(OC4OC(COC5OC(C)C(O)C(O)C5O)C(O)C(O)C4O)cc3o2)cc1	1	1	0	0	1	1	1	0	1	0	1	0	1	0	1	0	0	1	1	0	1	0	0	1	1	1	1	1	1	1	1	1	1	1	0	1	1	1	0	1	1	1	1	0	1	0	0	1	0
Cc1onc(-c2ccccc2Cl)c1C(=O)NC1C(=O)N2C1SC(C)(C)C2C(=O)[O-].[Na+]	1	1	1	0	1	1	0	1	0	1	1	0	0	1	1	0	1	1	1	1	1	1	1	0	0	1	1	1	1	0	1	1	1	1	1	1	1	0	0	1	1	1	1	1	0	0	0	1	0
Cn1c(=O)c2c(ncn2CC(O)CO)n(C)c1=O	1	1	0	0	0	1	1	0	1	0	0	0	0	0	1	1	0	0	1	1	1	1	0	1	1	0	0	0	0	0	0	0	0	1	0	0	0	1	0	1	0	1	1	1	1	0	1	1	0
Oc1c(I)cc(I)c2cccnc12	1	0	1	0	0	1	0	0	0	0	0	1	0	0	0	0	0	0	0	0	0	0	0	0	0	1	0	0	1	1	0	0	0	0	1	0	0	0	0	0	0	0	0	0	1	0	0	0	0
Cc1cc(=O)oc2cc(O)c(O)cc12	1	1	0	0	0	0	1	0	0	0	0	0	0	0	0	0	0	1	1	0	0	0	0	0	0	1	1	0	1	1	0	1	1	1	0	0	0	1	0	1	1	0	0	0	0	0	0	0	0
CC(N)CCCC(C)(C)O.Cl	0	0	0	0	0	0	0	0	0	0	0	0	0	0	0	0	0	0	0	0	0	0	0	0	0	0	0	0	0	0	0	0	0	0	0	0	0	0	0	0	0	0	0	0	0	0	0	0	0
CC(C)(O)C(Cl)(Cl)Cl	0	0	0	0	0	0	0	0	0	0	0	0	0	0	0	0	0	0	0	0	0	0	0	0	0	0	0	0	0	0	0	0	0	0	0	0	0	0	0	0	0	1	0	0	0	0	0	1	0
Cn1c(=O)c2c(ncn2CC2OCCO2)n(C)c1=O	1	1	0	0	0	1	1	0	1	0	0	0	0	0	1	1	0	0	1	1	1	1	0	1	1	0	0	0	0	0	0	0	0	1	0	0	0	1	0	1	0	1	1	1	1	0	1	1	0
CCC(=O)OC1C2CC3=C4CC(=O)OC(c5ccoc5)C4(C)CCC3C(C)(C2=O)C(CC(=O)OC)C1(C)C	0	1	1	0	1	0	1	0	1	0	1	1	1	0	0	1	0	0	0	1	0	1	0	1	1	1	0	0	1	1	1	0	0	1	1	1	0	1	0	0	1	1	1	1	0	1	0	1	0
COC(=O)C1=C(C#N)NC(C)=C(C(=O)OC(C)C)C1c1cccc([N+](=O)[O-])c1	0	0	1	1	1	1	0	1	1	1	1	0	1	0	0	1	0	1	0	1	0	0	1	1	1	0	0	0	0	1	0	1	0	0	0	1	1	1	1	0	0	1	1	0	0	1	1	1	0
COc1ccccc1OCC(O)CN1CCN(CC(=O)Nc2c(C)cccc2C)CC1.Cl.Cl	0	0	0	0	0	0	0	0	0	0	0	1	0	1	0	1	1	0	1	0	1	0	1	1	0	0	1	1	0	0	0	0	0	0	0	1	0	1	0	0	0	0	1	1	1	0	0	0	1
Cc1cc2c(cc1C(=O)c1ccc(C(=O)O)cc1)C(C)(C)CCC2(C)C	1	1	0	0	0	1	0	0	0	0	1	0	0	0	0	0	0	0	0	1	0	0	1	1	1	1	0	0	0	1	1	1	0	0	1	1	0	0	0	0	0	1	0	0	0	0	0	1	0
CN(C)CCC(c1ccc(Br)cc1)c1ccccn1.O=C(O)C=CC(=O)O	1	0	0	0	0	1	0	0	0	1	0	1	0	0	1	0	0	0	0	0	0	0	1	0	1	0	1	1	0	0	0	1	0	0	1	1	0	0	0	0	1	1	0	0	0	0	0	0	0
CC(C)NCC(O)COc1ccc(COCCOC(C)C)cc1.O=C(O)C=CC(=O)O	0	0	0	0	0	1	0	0	1	0	0	0	0	0	1	0	0	0	0	0	1	0	0	1	0	0	0	1	0	0	0	0	0	0	0	0	0	0	1	0	0	0	0	0	1	0	0	0	1
NNC(=O)c1ccncc1	1	1	0	0	1	1	0	1	0	0	1	1	0	0	0	0	0	0	0	0	0	0	0	0	0	0	0	1	0	0	0	0	0	0	0	0	0	0	0	0	0	0	0	0	0	0	0	0	0
COc1cc(C=O)cc(OC)c1OC	0	0	0	0	0	0	0	0	0	0	0	0	0	0	0	0	0	0	0	0	0	0	0	0	0	0	0	0	0	0	0	1	0	0	0	1	1	0	0	0	1	0	0	0	1	0	0	0	0
Nc1ncnc2c1ncn2C1OC(COP(=O)(O)OP(=O)([O-])OP(=O)([O-])O)C(O)C1O.[Na+].[Na+]	1	0	1	0	1	1	1	0	1	0	1	0	1	0	1	1	1	0	1	0	1	1	1	1	1	0	0	0	1	1	1	0	1	0	0	1	1	1	0	0	1	0	0	1	1	1	1	1	0
CC(C)(C)NCC(O)COc1cccc2c1CC(O)C(O)C2	0	0	0	0	0	0	0	0	0	0	0	0	0	0	0	0	0	0	0	0	1	0	0	0	0	0	0	1	0	0	0	1	0	0	0	0	0	1	0	0	0	0	0	0	1	0	0	0	1
OCC1OC(OC2C(CO)OC(O)C(O)C2O)C(O)C(O)C1O	1	0	0	0	0	1	0	0	0	0	1	0	1	0	1	0	0	0	0	0	1	0	0	1	1	0	0	1	0	0	1	0	0	0	0	0	0	0	0	1	0	0	1	0	0	0	0	0	0
COc1ccc2c(=O)cc(-c3ccccc3OC)oc2c1	1	1	1	0	1	1	0	0	0	0	1	0	0	0	0	0	0	1	1	0	0	0	1	1	0	1	1	1	1	1	0	1	1	0	0	1	0	1	0	0	1	0	0	0	1	0	0	0	0
Cc1cc2cc3c(C)cc(=O)oc3c(C)c2o1	0	1	0	0	0	0	1	1	0	0	0	0	0	0	0	0	0	1	0	0	0	1	1	0	0	1	1	0	1	0	0	1	1	1	1	0	0	1	0	0	1	0	0	0	0	0	1	0	0
CNCC(O)C(O)C(O)C(O)CO.Cc1c(Nc2ncccc2C(=O)O)cccc1C(F)(F)F	1	0	0	0	1	1	0	1	0	0	0	1	0	0	1	0	1	0	1	0	1	1	0	1	1	1	1	1	0	0	0	0	1	0	0	0	0	0	0	0	0	0	0	0	0	0	0	0	0
CCCN(CCC)S(=O)(=O)c1ccc(C(=O)O)cc1	0	0	1	1	0	0	0	0	0	0	0	0	0	0	0	0	0	0	0	0	1	1	0	1	0	0	0	1	0	0	1	0	0	0	0	0	0	0	1	1	0	0	0	0	0	0	0	0	1
O=c1c(O)c(-c2ccccc2)oc2ccccc12	1	1	0	0	1	1	1	0	0	1	0	0	0	0	0	0	0	1	1	0	0	0	0	1	0	1	1	1	1	0	0	1	1	0	0	0	0	1	1	1	1	0	0	0	0	0	0	0	0
O=C(O)c1ccccc1C(=O)Nc1ccc(S(=O)(=O)Nc2nccs2)cc1	1	1	1	1	1	1	1	1	0	0	1	0	0	0	0	1	0	1	0	0	1	0	0	1	1	1	0	1	0	1	1	0	1	0	0	0	0	0	0	0	0	0	1	1	1	0	0	1	0
COc1ccc(CCN(C)CCCC(C#N)(c2ccc(OC)c(OC)c2)C(C)C)cc1OC.Cl	0	0	0	0	1	1	0	0	1	0	0	0	0	0	0	0	0	0	0	1	0	1	0	0	1	0	0	1	0	1	0	0	0	0	0	1	1	0	0	0	0	0	1	0	1	0	0	0	0
COc1ccc2c(=O)c(OC)c(-c3ccccc3)oc2c1	1	1	0	0	1	1	1	1	1	1	0	0	0	0	0	0	0	1	1	0	0	0	0	1	0	1	1	1	1	1	0	1	1	0	0	0	0	1	1	1	1	0	0	0	1	0	1	0	0
CCCC(C)(COC(N)=O)COC(=O)NC(C)C	0	0	0	0	0	0	1	0	0	0	0	0	1	0	0	0	0	0	0	0	0	0	0	0	0	0	0	0	0	0	0	0	0	1	0	0	0	0	0	0	0	0	0	0	0	0	0	0	0
COc1cc(OC)c(C(=O)CCCN2CCCC2)c(OC)c1.Cl	0	0	0	0	1	0	0	0	0	0	0	0	0	1	0	0	0	0	0	0	0	0	0	0	0	0	1	1	0	0	0	0	0	0	0	0	1	0	0	0	0	0	0	0	1	0	0	0	0
CCN1CCCC1CNC(=O)c1cc(S(N)(=O)=O)ccc1OC	0	1	1	1	0	0	0	0	0	0	1	1	1	0	1	0	1	0	0	0	1	0	0	0	0	0	1	1	1	0	1	0	0	1	0	0	0	1	0	1	0	0	1	1	1	0	0	0	0
CC(C)(C)C(=O)C(Oc1ccc(Cl)cc1)n1ccnc1	0	0	0	1	1	1	1	0	1	0	1	0	0	1	1	0	1	0	1	0	1	0	0	0	0	0	0	0	0	0	1	0	1	0	0	0	0	1	0	0	0	0	0	0	1	0	0	0	0
CC1=C2N=C(C=C3N=C(C(C)=C4N=C(C(CC(N)=O)C4(C)CCC(=O)NCC(C)OP(=O)(O)OC4C(CO)OC(n5c[n+]([Co]C#N)c6cc(C)c(C)cc65)C4O)C4(C)N=C1C(CCC(N)=O)C4(C)CC(N)=O)C(CCC(N)=O)C3(C)C)C(CCC(N)=O)C2(C)CC(N)=O	1	1	1	1	1	1	1	1	1	1	1	1	1	1	1	1	1	0	1	1	1	1	1	1	1	1	1	1	0	1	1	0	1	0	1	1	1	1	1	1	1	1	1	1	1	1	1	1	1
O=C([O-])C=CC(=O)[O-].[Fe+2]	0	0	0	0	0	0	0	0	0	0	0	0	0	0	1	0	0	0	0	0	0	0	0	0	0	0	0	0	0	0	0	0	0	0	0	0	0	0	0	0	0	0	0	0	0	0	0	0	0
Cl.NCCc1cc(O)c(O)cc1O	0	0	0	0	0	0	0	0	1	0	0	0	0	0	0	0	0	0	0	0	0	0	0	0	0	0	0	0	0	0	0	0	0	0	0	0	0	0	0	0	0	0	1	0	0	0	0	0	0
CC[N+]1(C)CCCC(OC(=O)C(O)(c2ccccc2)c2ccccc2)C1.[Br-]	0	1	0	0	0	1	0	0	1	0	1	0	0	0	0	0	0	0	0	0	0	0	0	1	0	0	0	1	0	0	0	0	0	0	1	1	0	0	0	0	0	1	0	0	1	0	0	1	0
NCCc1ccc(O)cc1	0	0	0	0	0	0	0	0	1	0	0	0	0	0	0	0	0	0	0	0	0	0	0	0	0	0	0	0	0	0	0	0	0	0	0	0	0	0	0	0	0	0	0	0	0	0	0	0	0
COc1ccc(C(=O)O)cc1	0	0	0	0	0	0	0	0	0	0	0	0	0	0	0	0	0	0	0	0	0	0	0	1	0	0	0	0	0	0	0	0	0	0	0	0	0	0	0	0	0	0	0	0	1	0	0	0	0
COc1c(O)cc2c(c1O)C1OC(CO)C(O)C(O)C1OC2=O	1	1	0	0	0	1	1	0	1	1	1	0	1	1	1	0	0	1	0	1	1	0	1	1	1	1	0	0	1	0	1	1	0	0	1	1	0	1	1	1	1	1	0	0	1	1	1	1	1
CCCCC(=O)C1CCCC=C1C(=O)O	0	0	0	0	0	0	1	0	1	0	0	0	0	0	0	1	0	0	0	0	0	0	0	0	1	0	0	0	0	0	0	0	0	0	0	0	0	1	0	0	0	0	0	0	0	0	0	0	0
CCOC(=O)C(C)(C)Oc1ccc(Cl)cc1	0	0	1	0	0	1	0	0	1	0	1	0	0	0	0	0	1	0	0	0	1	0	0	0	0	0	0	0	0	0	0	0	0	0	0	0	0	1	0	0	0	0	0	0	1	0	0	1	0
Oc1ccc(C2Oc3cc(O)cc(O)c3CC2O)cc1	0	0	0	0	1	0	0	0	0	0	0	0	0	1	0	0	0	0	0	0	0	0	0	1	0	0	0	0	0	0	0	0	0	0	1	0	1	0	0	0	0	0	0	0	1	0	0	0	0
Nc1ncnc2[nH]cnc12	1	0	0	0	0	1	0	0	0	0	0	0	0	0	0	0	0	0	1	0	1	0	0	0	0	0	0	0	0	0	0	0	1	0	0	0	0	0	0	0	0	0	0	0	0	0	1	0	0
CC(=O)OC1(C(C)=O)CCC2C3C=C(Cl)C4=CC(=O)CCC4(C)C3CCC21C	0	0	0	0	0	0	1	0	1	0	0	0	0	1	0	1	1	0	1	1	0	1	0	0	1	0	0	0	0	1	0	0	0	0	1	1	0	1	1	0	0	1	0	1	0	0	0	1	0
Cl.NCCS	0	0	0	0	0	0	0	0	0	0	0	0	0	0	0	0	0	0	0	0	0	0	0	0	0	0	0	0	0	0	0	0	0	0	0	0	0	0	0	0	0	0	0	0	0	0	0	0	0
CCCCCCCCCCC(C(=O)O)C1(C(=O)O)CCC(=O)O1	1	1	1	0	0	1	0	0	0	0	0	0	1	0	0	1	0	0	0	0	0	0	0	0	1	1	0	0	0	0	0	0	0	0	0	1	0	0	0	1	0	0	0	0	0	0	0	1	0
COc1cc(O)c(C(C)=O)c(OC)c1	0	0	0	0	0	0	0	0	0	0	0	0	0	1	0	0	0	0	0	0	0	0	0	0	0	0	0	0	0	0	0	0	0	0	0	0	1	0	0	0	0	0	0	0	1	0	0	0	0
C#CC1(O)CCC2C3CCC4=CCCCC4C3CCC21C	0	0	0	0	0	0	1	0	1	0	0	0	0	0	1	0	0	0	0	0	0	0	0	1	1	0	0	0	0	0	0	0	0	0	0	1	0	1	0	0	0	1	0	0	0	0	0	0	0
CC(C)C(O)=C1C(=O)OC(c2ccoc2)C2(C)C(O)C(O)C34OC5(C)OC3(C12)C(O)C1(O)C(O)C2(C)CC1(O5)C4(C)C2CC(=O)O	1	1	1	1	1	1	0	0	1	0	1	1	1	0	1	1	1	0	0	1	1	1	1	1	1	1	0	0	1	0	1	1	0	1	1	1	0	1	0	1	1	1	1	1	0	1	1	1	0
CCN(CC)S(=O)(=O)c1ccc(C(=O)O)cc1	0	0	1	1	0	0	0	0	0	0	0	0	0	0	0	0	0	0	0	0	1	1	0	1	0	0	0	0	0	0	1	0	0	0	0	0	0	0	1	0	0	0	0	0	0	0	0	0	1
Cc1c[nH]cn1	0	0	0	0	0	1	0	0	0	0	0	0	0	0	0	0	0	0	0	0	0	0	0	0	0	0	0	0	0	0	0	0	0	0	0	0	0	0	0	0	0	0	0	0	0	0	0	0	0
CC1=C2CC3C(CC=C4CC(O)CCC43C)C2CCC12OC1CC(C)CNC1C2C	0	0	0	0	0	0	1	1	1	0	0	0	1	0	0	1	0	0	0	1	1	1	0	1	1	0	0	1	0	1	1	1	0	0	1	1	0	1	0	0	1	1	0	0	0	0	0	1	0
CC=NN(C)C=O	0	0	0	0	0	0	0	0	0	0	0	0	0	0	0	0	0	0	0	0	0	0	0	0	0	0	0	0	0	0	0	0	0	0	0	0	0	0	0	0	0	0	0	0	0	0	0	0	0
CCOC(=O)NNc1nncc2ccccc12.Cl	1	0	1	1	0	0	0	0	0	0	0	0	0	0	1	1	0	0	0	0	0	1	0	0	0	1	0	0	0	0	0	0	1	1	0	0	0	0	0	0	0	0	0	0	0	0	0	0	0
Cc1ccc(O)cc1	0	0	0	0	0	0	0	0	0	0	0	0	0	0	0	0	0	0	0	0	0	0	0	0	0	0	0	0	0	0	0	0	0	0	0	0	0	0	0	0	0	0	0	0	0	0	0	0	0
CN1CCc2cccc3c2C1Cc1ccc(O)c(O)c1-3.Cl	1	1	1	0	1	0	1	0	1	0	1	0	0	1	0	1	0	1	1	1	0	0	0	0	0	0	1	1	0	1	0	1	1	1	0	1	0	1	0	1	0	1	1	0	1	1	1	0	0
CCOC(=O)C(CCc1ccccc1)NC(C)C(=O)N1C(C(=O)O)CC2CCCCC21	0	1	1	0	0	0	0	1	0	0	0	0	0	0	1	1	1	1	0	0	1	1	0	1	0	1	1	1	0	0	0	0	1	0	0	0	0	1	0	0	0	1	1	1	0	1	0	0	0
COc1cc2nc(N3CCN(C(=O)C4COc5ccccc5O4)CC3)nc(N)c2cc1OC.CS(=O)(=O)O	1	0	0	0	0	1	1	0	0	1	1	0	0	1	1	1	0	0	1	0	1	0	0	0	1	1	1	1	1	1	0	0	1	0	1	1	0	1	1	0	0	1	1	1	1	1	1	0	1
COc1ccc2c(c1)OCC(Cc1ccc(O)c(OC)c1)C2=O	0	1	0	1	0	0	0	0	0	0	0	0	0	0	0	0	0	0	0	1	0	0	0	0	0	0	0	0	0	0	0	0	0	0	0	0	1	0	0	0	0	0	0	0	1	0	0	0	0
Nc1nc2c(ncn2COC(CO)CO)c(=O)[nH]1.O	1	0	1	0	1	1	1	0	0	0	1	0	0	0	0	0	1	0	1	1	1	0	0	1	1	1	0	0	0	0	1	0	0	1	0	0	0	0	0	0	0	0	0	1	1	0	1	0	0
O=c1c(O)c(-c2cc(O)c(O)c(O)c2)oc2cc(O)cc(O)c12	1	1	0	0	1	1	1	0	0	1	0	0	0	0	0	0	0	1	1	0	0	0	0	1	0	1	1	1	1	1	0	1	1	0	0	1	1	1	1	1	1	0	0	0	0	0	0	0	0
COc1cc2ccc(=O)oc2c2ccoc12	0	1	0	0	0	0	1	1	0	0	0	0	0	0	0	0	0	1	0	0	0	0	0	1	0	1	1	0	1	0	0	1	1	0	0	0	0	0	1	1	1	0	1	0	1	0	1	1	1
CC(CS)C(=O)N1CCCC1C(=O)O	0	0	0	0	0	0	0	0	0	0	0	0	0	0	1	0	0	1	0	0	1	1	0	0	0	1	1	1	0	0	0	0	1	0	0	0	0	0	0	0	0	0	1	0	0	1	0	0	0
CC1OC(OCC2OC(Oc3c(-c4ccc(OCCO)c(OCCO)c4)oc4cc(OCCO)cc(O)c4c3=O)C(O)C(O)C2O)C(O)C(O)C1O	1	1	0	0	1	1	1	1	1	1	1	0	1	0	1	0	0	1	1	1	1	0	0	1	1	1	1	1	1	1	1	1	1	0	0	0	1	1	1	1	1	0	1	0	1	0	1	1	0
CN1C(=O)CC(c2ccccc2)C1=O	0	1	1	0	0	0	0	0	1	0	0	0	0	0	1	0	0	0	1	0	0	0	0	0	1	0	0	1	0	1	1	0	1	0	0	0	0	0	0	0	0	1	0	0	0	0	0	0	0
FC(F)(Cl)C(F)(F)Cl	0	0	0	0	0	0	0	0	0	0	0	0	0	0	0	0	0	0	0	0	0	0	0	0	0	0	0	0	0	0	0	0	0	0	0	0	0	0	0	0	0	0	0	0	0	0	0	0	0
Nc1ccc(S(=O)(=O)Nc2nccs2)cc1	0	0	1	1	1	1	0	1	0	0	0	0	0	0	0	1	0	0	0	0	1	0	0	0	0	1	0	0	0	0	1	0	0	0	0	0	0	0	0	0	0	0	0	0	1	0	0	0	0
CCOC(=O)CC(SP(=S)(OC)OC)C(=O)OCC	1	0	1	1	0	0	0	0	1	1	0	1	0	1	0	1	1	0	1	0	1	0	0	1	0	0	0	0	0	0	0	0	0	0	0	1	0	1	0	0	0	0	0	0	0	0	0	0	0
CCCCOC(=O)c1ccc(O)cc1	0	0	0	0	0	0	0	0	1	1	0	0	0	0	0	0	0	0	0	0	0	0	0	1	0	0	0	0	0	0	0	0	0	0	0	0	0	0	1	0	0	0	0	0	0	0	0	0	0
CC1CC2C(C(O)CC3(C)C2CCC3(O)C(=O)COC(=O)CCC(=O)[O-])C2(C)C=CC(=O)C=C12.[Na+]	1	0	1	0	0	0	1	0	1	0	0	0	1	0	1	1	1	0	0	0	0	0	0	0	1	0	0	0	0	1	0	0	0	0	0	1	0	1	0	0	0	1	0	0	1	0	0	1	0
CCC(CO)NCCNC(CC)CO.Cl.Cl	0	0	0	0	0	0	0	0	0	0	0	0	0	0	0	0	0	0	0	0	1	0	0	0	0	0	0	1	0	0	0	0	0	0	0	0	0	0	0	0	0	0	1	1	0	0	0	0	0
COC1=C(OC)C(=O)C(CCCCCCCCCCO)=C(C)C1=O	0	0	0	0	0	0	0	0	1	0	0	0	1	0	0	0	1	0	0	0	0	1	0	0	1	0	0	0	0	1	0	0	0	0	0	0	0	1	0	0	0	0	0	0	0	0	0	1	0
COc1ccc(-n2nc(C(N)=O)c3c2C(=O)N(c2ccc(N4CCCCC4=O)cc2)CC3)cc1	1	1	0	0	1	1	0	1	1	1	1	1	1	1	1	1	1	0	1	1	1	1	1	1	0	0	1	1	1	1	0	1	1	1	1	1	1	0	1	0	0	1	0	1	1	0	1	1	1
CCCc1cc(=O)[nH]c(=S)[nH]1	1	0	0	0	0	1	0	0	0	0	0	1	0	0	0	0	0	0	0	0	0	0	0	0	0	0	1	0	0	1	0	0	0	0	0	0	0	0	0	0	0	0	0	0	0	0	0	0	0
CC(C)(C)C(O)(CCc1ccc(Cl)cc1)Cn1cncn1	0	0	0	0	1	1	0	0	0	0	0	0	0	0	0	0	0	0	0	1	1	0	0	0	0	0	0	0	0	0	0	1	1	0	1	0	0	0	0	0	0	0	0	0	0	0	0	1	0
CS(C)(=O)=O	0	0	0	0	0	0	0	0	0	0	0	0	0	0	0	0	0	0	0	0	0	0	0	0	0	0	0	0	0	0	0	0	0	0	0	0	0	0	0	0	0	0	0	0	0	0	0	0	0
O=S(=O)([O-])CCCS(=O)(=O)[O-].[Na+].[Na+]	0	0	0	0	0	0	0	0	0	0	0	0	0	0	0	0	0	0	0	0	0	0	1	0	0	0	0	0	0	0	0	0	0	0	0	0	0	0	0	0	0	0	0	0	0	0	0	0	0
CCC(=O)OC(CC(=O)O)C[N+](C)(C)C.[Cl-]	0	0	1	0	0	0	0	0	0	0	0	0	1	0	0	0	0	0	0	0	0	0	0	0	0	0	0	1	0	0	0	0	0	0	0	0	0	0	0	0	0	1	0	0	0	0	0	0	0
O=C(OC1Cc2c(O)cc(O)cc2OC1c1cc(O)c(O)c(O)c1-c1c(C2Oc3cc(O)cc(O)c3CC2OC(=O)c2cc(O)c(O)c(O)c2)cc(O)c(O)c1O)c1cc(O)c(O)c(O)c1	1	1	1	0	1	1	1	0	1	1	0	1	0	1	0	0	0	1	0	0	0	0	0	1	0	1	1	1	0	1	0	1	1	1	1	1	1	1	1	0	1	1	1	0	1	0	0	0	0
CC(C=CC1(O)C(C)=CC(=O)CC1(C)C)=CC(=O)O	0	0	0	0	0	0	1	0	1	0	0	0	1	1	0	0	0	0	0	1	0	0	1	1	1	0	0	0	1	0	0	0	0	0	1	1	0	1	0	0	0	0	1	0	0	0	0	0	0
CC1OC(OCC2OC(Oc3c(-c4ccc(O)c(O)c4)oc4cc(O)cc(O)c4c3=O)C(O)C(O)C2O)C(O)C(O)C1O	1	1	0	0	1	1	1	1	1	1	1	0	1	0	1	0	0	1	1	1	1	0	0	1	1	1	1	1	1	1	1	1	1	0	0	0	1	1	1	1	1	0	1	0	1	0	1	1	0
Cc1cccn2c(=O)c(-c3nnn[n-]3)cnc12.[K+]	1	0	0	0	0	1	0	0	0	1	0	1	0	1	0	0	0	0	0	0	0	0	0	1	0	0	1	0	0	1	0	0	1	0	1	0	0	0	0	0	0	1	0	0	0	0	0	1	0
CC(=O)Oc1cc2c(s1)CCN(C(C(=O)C1CC1)c1ccccc1F)C2	1	1	0	0	0	0	0	0	1	1	1	0	1	0	1	1	1	1	0	1	0	0	0	0	0	0	0	1	0	0	1	1	0	1	1	1	0	1	1	1	0	1	1	1	1	0	1	0	0
COc1ccc2c(c1)OCC(=Cc1ccc(OC)c(O)c1)C2=O	0	1	0	0	0	0	0	0	0	0	0	0	0	0	0	0	1	0	0	0	1	0	0	0	0	0	0	0	0	0	0	0	0	1	0	0	1	0	1	0	0	1	0	0	1	0	0	0	1
CC(C)[N+](C)(CCC(C(N)=O)(c1ccccc1)c1ccccc1)C(C)C.[I-]	0	0	0	0	0	0	0	0	1	0	0	0	1	0	1	0	0	0	1	0	1	0	0	0	1	0	0	1	0	1	0	1	0	1	0	1	0	0	0	0	0	1	0	0	1	0	0	1	0
CCc1cccc2c3c([nH]c12)C(CC)(CC(=O)O)OCC3	1	0	0	1	0	1	0	1	1	0	1	1	0	0	0	1	0	0	1	1	0	1	1	1	1	1	1	0	1	1	0	1	0	1	1	0	0	0	1	0	0	1	0	1	1	0	1	1	0
Br.COC(=O)C1=CCCN(C)C1	0	0	1	0	0	0	0	0	1	0	0	0	0	0	0	0	0	0	0	0	0	0	0	1	1	0	1	1	0	0	0	0	0	0	0	0	0	0	0	0	0	0	0	0	0	0	0	1	0
Cc1ccc(S(=O)(=O)[N-]Cl)cc1.[Na+]	0	0	1	1	0	0	0	0	0	0	0	0	0	0	0	0	1	0	0	0	1	1	0	0	0	0	0	0	0	0	1	0	0	0	0	0	0	0	1	0	0	0	0	0	0	0	0	0	0
CC12C=CC(=O)C=C1CCC1C2C(O)CC2(C)C1CCC2(O)C(=O)CO	1	0	0	0	0	0	0	0	1	0	0	0	0	0	1	1	1	0	0	0	0	0	0	0	1	0	0	0	0	1	0	0	0	0	0	1	0	1	0	0	0	1	0	0	0	0	0	1	0
CCCCC1C(=O)N(c2ccccc2)N(c2ccccc2)C1=O	1	0	0	1	0	0	1	0	1	0	0	0	0	0	0	0	0	1	0	0	0	0	0	0	1	0	0	0	0	0	0	0	0	1	1	0	0	0	0	0	0	1	0	0	0	0	0	0	1
COC(=O)Nc1nc2cc(C(=O)c3ccccc3)ccc2[nH]1	1	0	0	0	1	1	1	0	0	0	0	0	0	0	0	0	0	0	0	0	0	0	0	0	0	0	0	0	0	0	0	0	1	0	1	1	0	0	0	0	0	1	0	0	0	0	0	0	0
CC(O)C(N)C(=O)O	0	0	0	0	0	0	0	0	0	0	0	0	0	0	0	0	0	0	0	0	0	0	0	0	0	0	1	0	0	0	0	0	0	0	0	0	0	0	0	0	0	0	0	0	0	0	0	0	0
COCCOC(=O)C1=C(C)NC(C)=C(C(=O)OC(C)C)C1c1cccc([N+](=O)[O-])c1	0	0	1	1	1	1	0	1	1	1	1	0	1	0	0	1	0	1	0	1	0	0	1	1	1	0	0	0	0	1	0	1	0	0	0	1	0	1	1	0	0	1	0	0	0	0	1	1	1
COc1ccc(-c2nc3cc(C4=NNC(=O)CC4C)ccc3[nH]2)cc1	1	1	0	0	1	1	0	1	0	0	0	0	0	1	0	1	0	0	0	1	0	1	0	0	1	0	0	0	0	0	0	1	0	0	1	0	0	0	0	1	1	0	0	0	1	0	0	1	0
COc1cc(C=CC(N)=O)cc(OC)c1OC	0	1	1	0	0	0	0	0	0	0	0	0	0	0	0	0	1	0	0	0	1	0	0	0	0	0	0	0	0	0	0	1	0	0	0	1	1	0	0	0	0	0	0	0	1	0	0	0	0
CC(=O)NCCc1ccc(O)c(-c2c(O)c(O)c3c(c2O)C(=O)c2c(cc(O)c(C(=O)O)c2C(=O)O)C3=O)c1	1	1	1	0	0	1	1	1	1	0	1	0	0	1	0	0	0	1	1	1	0	0	1	1	1	1	0	1	0	1	0	1	1	1	1	1	0	0	0	0	1	1	0	0	0	0	0	1	0
CC=CC(=O)N(CC)c1ccccc1C	0	0	1	0	0	1	0	0	0	0	0	0	0	1	0	1	1	0	0	0	0	0	0	1	0	0	0	0	0	0	0	0	0	1	0	0	1	0	0	0	0	0	0	0	0	0	0	0	0
O=C(OC1Cc2c(O)cc(O)cc2OC1c1ccc(O)c(O)c1)c1cc(O)c(O)c(O)c1	0	1	0	0	1	1	0	0	1	1	0	0	0	1	0	0	0	1	0	0	0	0	0	1	0	0	0	0	0	1	0	1	0	1	1	1	1	0	1	0	1	1	0	0	1	0	0	0	0
Nc1nc(=O)c2c([nH]1)NCC(CNc1ccc(C(=O)NC(CCC(=O)[O-])C(=O)[O-])cc1)N2C=O.[Ca+2]	1	1	0	1	1	1	1	0	0	1	1	1	0	1	1	1	1	0	1	1	0	1	0	0	1	0	1	1	1	0	0	0	1	0	0	0	1	0	1	1	0	1	1	1	1	0	1	0	0
O=C1O[Bi](O)Oc2ccccc21	0	0	0	0	0	0	1	0	0	1	0	0	0	0	0	0	0	0	0	0	0	0	0	1	0	0	0	0	1	0	1	0	0	0	0	1	0	0	0	0	0	1	0	0	0	0	0	0	0
COC1=CC2C3Cc4ccc(OC)c(O)c4C2(CCN3C)CC1=O	0	0	1	0	0	0	0	1	1	0	1	0	0	1	1	0	1	0	1	1	1	0	0	1	1	0	0	1	0	1	1	1	0	1	1	1	1	0	1	0	0	1	1	0	1	1	0	1	1
CNC(=O)Oc1cccc2ccccc12	0	0	0	1	0	0	0	0	0	0	0	0	0	0	0	0	0	0	0	0	0	0	0	0	0	1	0	0	0	0	0	0	0	1	0	0	0	0	0	0	0	0	0	0	1	0	0	1	0
OCC(CO)NC1CC(O)(CO)C(O)C(O)C1O	1	0	0	0	0	0	0	0	0	0	0	0	0	0	1	0	0	0	0	0	1	1	0	0	1	0	0	1	0	0	0	0	0	0	0	0	0	0	0	0	0	0	0	0	0	0	0	0	0
Cn1c(=O)cc(N2CCCC(N)C2)n(Cc2ccccc2C#N)c1=O.O=C(O)c1ccccc1	1	0	0	0	1	1	1	0	0	0	1	1	1	1	1	0	0	0	1	0	0	0	1	1	1	0	0	1	1	0	0	1	1	1	1	0	1	0	0	1	0	0	1	1	1	0	1	1	0
CCC(C(N)=O)N1CCCC1=O	0	0	0	0	0	0	0	0	0	0	0	0	0	0	0	0	0	1	0	0	1	0	0	0	0	1	0	1	0	0	0	0	0	0	0	0	0	0	0	0	0	0	1	0	0	1	0	0	0
Nc1ncnc2c1ncn2C1OC(COP(=O)(O)O)C(O)C1O	1	0	1	0	1	1	1	0	1	0	1	0	1	0	1	1	1	0	1	0	1	1	1	1	1	0	0	0	1	1	1	0	1	0	0	0	0	1	0	0	1	0	0	1	1	0	1	1	0
CCCCCC=CCCC(=O)NC1C(Oc2c3cc4cc2Oc2ccc(cc2Cl)C(OC2OC(CO)C(O)C(O)C2NC(C)=O)C2NC(=O)C(NC(=O)C4NC(=O)C4NC(=O)C(Cc5ccc(c(Cl)c5)O3)NC(=O)C(N)c3ccc(O)c(c3)Oc3cc(O)cc4c3)c3ccc(O)c(c3)-c3c(OC4OC(CO)C(O)C(O)C4O)cc(O)cc3C(C(=O)O)NC2=O)OC(CO)C(O)C1O	1	1	1	0	1	1	1	1	1	1	1	0	1	1	1	1	1	1	1	0	1	1	1	1	1	1	1	1	1	1	1	1	1	1	1	1	1	1	1	1	1	1	1	1	1	1	0	1	1
C=C(C)C1CC=C(CO)CC1	0	0	0	0	0	0	1	0	1	0	0	0	0	0	0	0	0	0	0	0	0	0	0	0	1	0	0	0	0	0	0	0	0	0	0	0	0	1	0	0	0	0	0	0	0	0	0	0	0
O=C(O)C1OC(Oc2cc3oc(-c4ccccc4)cc(=O)c3c(O)c2O)C(O)C(O)C1O	1	1	0	0	1	1	1	0	1	0	1	0	1	0	1	1	0	1	1	0	1	0	0	1	1	1	1	1	1	1	1	1	1	1	0	1	1	1	0	1	1	1	1	0	1	0	0	1	0
O=C1c2ccccc2C(=O)c2c(O)c(O)cc(O)c21	1	1	0	0	0	1	0	1	0	0	1	0	0	1	0	0	0	1	0	0	0	0	0	0	0	0	0	0	0	0	0	0	0	0	1	1	0	0	0	0	1	0	0	0	0	0	0	1	0
CC12CC(=O)C3C(CCC4=CC(=O)CCC43C)C1CCC2=O	0	0	0	0	0	0	1	0	1	0	0	0	0	0	0	1	0	0	0	0	0	0	0	0	1	0	0	0	0	1	0	0	0	0	0	1	0	1	0	0	0	1	0	0	0	0	0	0	0
CC1=C(CC(=O)O)c2cc(F)ccc2C1=Cc1ccc(S(C)=O)cc1	1	0	0	1	1	0	0	1	1	0	0	1	0	1	0	1	1	0	1	1	1	1	1	1	1	0	0	1	0	0	1	1	0	0	0	1	1	0	1	1	0	1	0	0	1	0	0	0	0
N#CC(OC1OC(COC2OC(CO)C(O)C(O)C2O)C(O)C(O)C1O)c1ccccc1	1	0	0	0	0	1	0	0	1	0	1	1	1	0	1	0	1	0	0	1	1	0	1	1	1	0	0	1	0	0	1	0	0	0	0	0	0	0	1	1	0	0	1	0	0	0	0	0	0
CCCC1OC2CC3C4CCC5=CC(=O)C=CC5(C)C4C(O)CC3(C)C2(C(=O)CO)O1	1	0	0	0	0	1	0	0	1	0	1	0	1	0	1	1	1	0	0	0	0	0	0	0	1	0	0	0	0	1	0	0	0	0	0	1	0	1	0	1	0	1	0	0	0	0	1	1	1
CCN(CC)CC#CCOC(=O)C(O)(c1ccccc1)C1CCCCC1.Cl	1	1	1	0	0	1	0	0	1	0	0	0	1	0	0	1	1	0	0	1	0	0	1	1	1	1	0	0	0	1	0	0	0	0	1	0	0	0	0	0	0	0	0	1	0	1	0	1	0
CC1CC(=O)NN=C1c1ccc(NN=C(C#N)C#N)cc1	1	0	0	0	1	1	0	0	0	0	0	0	0	1	0	0	0	0	1	1	0	0	0	0	1	0	0	0	0	0	0	1	0	0	0	0	0	0	0	0	1	0	0	0	1	0	0	1	0
COc1cc2c(cc1OC)C13CCN4CC5=CCOC6CC(=O)N2C1C6C5CC43	0	0	1	1	1	1	1	1	1	1	0	1	1	1	1	1	1	1	1	1	1	1	0	1	1	1	0	1	0	1	1	1	1	1	1	1	1	1	1	0	1	1	1	1	1	1	1	1	1
COc1ccc(-c2coc3cc(O)ccc3c2=O)cc1	1	1	0	0	0	0	0	0	0	0	0	0	1	0	0	0	1	1	1	0	0	0	0	1	0	1	1	1	1	1	0	1	1	1	0	0	0	1	0	0	1	0	0	0	1	0	0	0	0
C[N+]1(C)C2CC(OC(=O)C(CO)c3ccccc3)CC1C1OC12.[Br-]	1	1	1	0	0	0	0	0	0	0	1	0	1	0	1	1	0	0	0	0	1	0	0	0	0	0	1	1	0	1	0	0	0	1	0	1	0	0	0	0	1	0	0	0	0	0	0	0	0
CCC1(O)CC(O)c2c(cc3c(c2O)C(=O)c2c(O)ccc(O)c2C3=O)C1C(=O)OC	1	1	1	1	0	1	1	1	0	0	1	0	1	0	0	0	0	1	0	1	0	0	1	1	1	1	1	0	0	1	1	1	0	1	1	1	0	0	0	1	1	1	0	0	0	1	0	1	1
C[N+](C)(C)CCCCCCCCCC[N+](C)(C)C.[Br-].[Br-]	0	0	0	0	0	0	0	0	0	0	0	0	0	0	0	0	0	0	0	0	0	0	0	0	0	0	0	1	0	0	0	0	0	0	0	0	0	0	0	0	0	0	0	0	0	0	0	0	0
C#CC(C)(O)CC	0	0	0	0	0	0	0	0	0	0	0	0	0	0	0	0	0	0	0	0	0	0	0	0	0	0	0	0	0	0	0	0	0	0	0	0	0	0	0	0	0	0	0	0	0	0	0	0	0
CC1CCC2C(C)(C)C3CC12CCC3(C)O	0	0	0	0	0	0	0	0	0	0	0	0	0	0	0	0	0	0	0	0	0	0	0	0	0	0	0	0	0	0	0	0	0	0	0	1	0	0	0	0	0	1	0	0	0	0	0	0	0
CC(C=CC=C(C)C=CC(=O)C1(C)CC(O)CC1(C)C)=CC=CC=C(C)C=CC=C(C)C=CC1=C(C)CC(O)CC1(C)C	0	0	0	0	0	0	1	0	1	0	0	0	0	1	0	1	1	0	0	1	0	0	0	1	1	0	0	0	0	1	1	0	0	0	0	1	0	1	0	1	0	1	0	0	0	0	0	0	0
COc1cc(O)c2c(=O)c3cc(OC)c(OC)cc3oc2c1	1	1	0	0	0	0	1	0	0	0	0	0	0	0	0	0	0	1	0	0	0	0	0	0	0	1	1	0	1	1	0	1	1	0	0	0	1	1	0	1	1	0	0	0	1	0	0	0	0
CC(C)=CCOc1cc2oc(=O)ccc2cc1O	1	1	0	0	0	0	1	0	1	0	0	0	0	0	0	0	0	1	1	0	0	0	0	0	0	1	1	0	1	1	0	1	1	0	0	0	0	0	0	1	1	0	0	0	1	0	0	0	0
CC=CCC(C)C(O)C1C(=O)NC(CC)C(=O)N(C)CC(=O)N(C)C(CC(C)C)C(=O)NC(C(C)C)C(=O)N(C)C(CC(C)C)C(=O)NC(C)C(=O)NC(C)C(=O)N(C)C(CC(C)C)C(=O)N(C)C(CC(C)C)C(=O)N(C)C(C(C)C)C(=O)N1C	0	1	0	0	0	0	0	0	0	0	1	0	0	0	1	0	0	1	0	0	1	0	0	0	1	1	0	1	1	0	0	0	1	1	0	0	0	0	0	0	0	0	1	1	0	0	0	0	0
COc1cc2nc(N(C)CCCNC(=O)C3CCCO3)nc(N)c2cc1OC.Cl	1	0	1	0	0	1	1	0	0	1	1	0	0	0	1	0	0	0	1	0	1	0	0	0	1	1	1	1	1	1	0	1	1	0	1	1	0	0	1	0	0	1	1	1	1	0	1	0	0
CC1(C)C(C=C(Cl)Cl)C1C(=O)OCc1cccc(Oc2ccccc2)c1	0	0	1	0	0	0	0	0	1	1	0	0	0	1	1	1	0	0	0	1	1	0	0	1	0	0	0	0	0	0	0	0	0	1	0	0	0	0	1	0	1	1	0	0	0	0	0	0	0
CC(=O)CC(c1ccccc1)c1c(O)c2ccccc2oc1=O	1	1	0	0	0	0	1	0	0	0	0	0	0	0	0	1	0	1	1	0	0	1	0	0	0	1	1	0	1	1	0	1	1	0	1	1	0	1	0	0	1	1	0	0	1	0	0	1	0
O=c1[nH]cnc2nc[nH]c12	1	0	0	0	0	1	1	0	0	0	0	0	0	0	0	0	0	0	0	1	1	0	0	0	0	0	0	0	0	0	0	0	0	0	0	0	0	0	0	0	0	0	0	0	0	0	0	0	0
CN1C(CC(=O)c2ccccc2)CCCC1CC(O)c1ccccc1.Cl	0	0	0	0	0	0	0	0	0	0	0	0	0	0	1	0	0	0	0	0	1	0	0	1	0	0	0	1	0	0	0	0	0	0	1	1	0	0	0	0	0	1	0	0	0	1	0	0	0
CCC=CCC=CCC=CCC=CCC=CCC=CCCC(=O)O	0	0	0	0	0	0	0	0	0	1	0	0	0	0	0	0	0	0	0	0	0	0	0	0	1	0	0	0	0	0	0	0	0	0	0	0	0	0	0	0	0	0	0	0	0	0	0	0	0
CC1(C)OC2CC3C4CCC5=CC(=O)C=CC5(C)C4C(O)CC3(C)C2(C(=O)CO)O1	1	0	0	0	0	1	0	0	1	0	1	1	1	0	1	1	1	0	0	0	0	0	0	1	1	0	0	0	0	1	0	0	0	0	0	1	0	1	0	1	0	1	0	0	0	0	1	1	1
O=C1CCCC2C3CCCN4CCCC(CN12)C34	0	0	1	1	1	0	0	1	0	1	0	0	0	0	0	0	0	0	0	0	1	0	0	1	0	1	0	1	0	0	0	1	0	1	0	0	0	1	0	0	0	0	1	1	0	1	1	0	0
CC(=O)OC1C(=O)C2(C)C(O)CC3OCC3(OC(C)=O)C2C(OC(=O)c2ccccc2)C2(O)CC(OC(=O)C(O)C(NC(=O)c3ccccc3)c3ccccc3)C(C)=C1C2(C)C	1	1	1	1	0	1	1	0	1	1	1	1	1	0	1	1	1	0	1	1	1	0	1	1	1	0	1	1	1	1	1	0	0	1	1	1	0	1	1	1	0	1	1	0	1	0	0	0	1
COc1ccc2c(c1)C(=O)N(CCc1ccc(S(=O)(=O)NC(=O)NC3CCCCC3)cc1)C(=O)C2(C)C	1	1	1	1	0	1	0	0	1	1	1	0	1	1	0	1	1	0	1	0	1	1	0	0	0	1	1	1	0	1	1	1	1	1	0	0	0	0	1	1	1	1	1	1	1	1	1	1	1
CC(N)C(O)c1ccc(O)c(O)c1	0	0	0	0	0	0	0	0	1	0	0	0	0	0	0	0	0	0	0	0	0	0	0	1	0	0	0	0	0	0	0	0	0	0	0	0	0	0	0	0	0	1	1	0	0	0	0	0	0
Cc1ncc(CO)c(CO)c1O.Cl	1	1	0	0	0	1	1	0	0	0	0	1	1	0	0	0	0	0	0	0	0	0	0	0	0	0	1	0	0	0	0	0	0	0	1	0	0	0	0	0	0	1	0	1	0	0	1	0	0
CC(C=CC=C(C)C=CC1=C(C)C(=O)CCC1(C)C)=CC=CC=C(C)C=CC=C(C)C=CC1=C(C)C(=O)CCC1(C)C	0	0	0	0	0	0	1	0	1	0	0	0	0	1	0	0	1	0	0	1	0	0	0	0	1	0	0	0	0	1	1	0	0	0	0	0	0	1	1	0	0	0	0	0	0	0	0	0	0
C[Se]CCC(N)C(=O)O	0	0	0	0	0	0	0	0	0	0	0	0	0	0	0	0	0	0	0	0	0	0	0	0	0	0	1	0	0	0	0	0	0	0	0	0	0	0	0	0	0	0	0	0	0	0	0	0	0
COc1cc(OC)c2ccc(=O)oc2c1	0	1	0	0	0	0	0	0	0	0	0	0	0	0	0	0	0	1	1	0	0	0	0	0	0	1	1	0	1	1	0	1	1	0	0	0	1	0	0	0	1	0	0	0	1	0	0	0	0
CN(C)c1cc(NC(=O)CNC(C)(C)C)c(O)c2c1CC1CC3C(N(C)C)C(O)=C(C(N)=O)C(=O)C3(O)C(O)=C1C2=O	1	0	1	1	0	1	1	1	1	0	1	1	0	0	1	1	1	0	1	1	1	1	1	1	1	1	1	1	1	1	1	1	1	0	1	1	1	1	0	1	1	1	1	0	0	1	1	1	1
Cc1cc(=O)oc2c(O)c(O)ccc12	0	1	0	0	0	0	0	0	1	0	0	0	0	0	0	0	0	1	1	0	0	0	0	0	0	1	1	0	1	1	0	1	1	1	0	0	0	1	1	0	1	0	0	0	0	0	0	0	1
CC(C)(Oc1ccc(C2CC2(Cl)Cl)cc1)C(=O)O	0	0	1	0	0	0	0	0	0	0	0	0	0	0	0	0	0	0	0	0	0	0	0	1	0	0	0	0	0	1	0	0	0	0	0	0	0	1	0	0	0	0	0	1	1	0	0	1	0
CCCSc1ccc2nc(NC(=O)OC)[nH]c2c1	1	0	0	0	0	1	1	0	0	0	0	0	0	0	0	0	0	1	0	0	0	0	0	0	1	0	0	0	0	0	0	0	1	0	1	1	0	0	0	0	1	1	0	0	0	0	0	0	0
C[N+](C)(C)CCO.[Cl-]	0	0	0	0	0	0	0	0	0	0	0	0	0	0	0	0	0	0	0	0	0	0	0	0	0	0	0	0	0	0	0	0	0	0	0	0	0	0	0	0	0	0	0	0	0	0	0	0	0
CN1CCN(C(=O)OC2c3nccnc3C(=O)N2c2ccc(Cl)cn2)CC1	1	0	1	0	1	1	0	0	1	1	1	1	1	0	1	1	1	1	1	1	1	1	1	1	0	1	0	0	1	1	1	0	1	1	1	1	1	1	1	0	1	1	1	1	1	0	0	1	1
O=C1C(=Cc2cccs2)CCCC1=Cc1cccs1	0	0	0	0	0	0	0	0	0	0	0	0	0	0	0	1	1	0	0	0	0	0	0	0	0	0	0	0	0	0	0	0	0	0	1	0	0	0	0	1	0	0	0	0	0	0	0	0	0
CCCCCN(CCCCC)C(=O)C(CCC(=O)[O-])NC(=O)c1ccc(Cl)c(Cl)c1.[Na+]	0	1	1	0	0	0	0	0	0	0	1	0	0	0	0	0	1	0	0	0	1	1	0	0	0	1	1	1	1	0	0	0	0	1	0	0	1	0	1	1	0	1	1	1	0	1	0	0	0
COc1cc(C)c(C(=O)Oc2cc(C)c(C(=O)O)c(O)c2C)c(OC)c1C	1	0	0	0	0	1	1	0	0	0	1	0	0	1	0	0	0	0	0	0	0	0	1	1	1	0	0	1	0	0	0	1	0	0	1	0	1	1	0	0	0	1	0	0	1	0	1	1	0
OCC(O)C(O)C(O)C(O)C(O)CO	1	0	0	0	0	0	0	0	0	0	0	0	0	0	1	0	0	0	0	0	1	0	0	0	1	0	0	0	0	0	0	0	0	0	0	0	0	0	0	0	0	0	0	0	0	0	0	0	0
COC(=O)Nc1nc2cc(C(=O)c3cccs3)ccc2[nH]1	1	0	0	0	1	1	1	0	0	0	0	0	0	0	0	0	0	0	0	0	0	0	0	0	1	0	0	0	0	0	0	0	1	0	1	1	0	0	0	0	1	1	0	0	0	0	0	0	0
NC(=O)NC(CCC(=O)O)C(=O)O	0	0	0	0	0	0	0	0	0	0	0	0	0	0	1	0	1	0	0	0	0	1	0	0	0	0	1	1	0	0	0	0	0	0	0	0	0	0	0	0	0	0	1	1	0	0	0	0	0
NCCCCC(NC(CCc1ccccc1)C(=O)O)C(=O)N1CCCC1C(=O)O	0	1	0	0	0	0	0	0	0	0	0	0	0	0	1	0	0	1	0	0	1	1	0	0	0	1	1	1	0	0	0	0	1	1	0	0	0	1	0	0	0	1	1	1	0	1	0	0	0
CC1(C)SC2C(NC(=O)C(N)c3ccccc3)C(=O)N2C1C(=O)[O-].[Na+]	0	1	0	0	0	0	0	1	1	1	1	0	0	1	1	0	1	1	1	0	1	1	1	0	0	1	1	1	1	0	0	1	1	1	0	1	1	0	0	1	0	0	1	1	0	0	0	1	0
CCCCCCCC(=O)OCC(COC(=O)CCCCCCC)OC(=O)CCCCCCC	0	0	1	0	0	1	0	0	0	0	0	0	1	0	0	1	0	0	0	0	0	0	0	0	0	0	0	0	0	0	1	0	0	0	0	0	0	0	0	0	0	0	0	0	0	0	0	0	1
C#CC1(O)CCC2C3CCC4=CC(=O)CCC4C3CCC21C	0	0	0	0	0	0	1	0	1	0	0	0	0	0	1	0	0	0	0	0	0	0	0	1	1	0	0	0	0	0	0	0	0	0	0	1	0	1	0	0	0	1	0	0	0	0	0	0	0
C=CC(C1=CC(=O)C(OC)=CC1=O)c1ccc(O)cc1	0	0	0	0	0	0	0	1	1	1	0	0	1	0	0	0	1	0	0	0	0	0	0	0	1	0	0	0	0	1	0	0	0	0	0	0	0	1	1	0	0	1	0	1	0	0	0	0	0
NC(CCC(=O)NC(CS)C(=O)NCC(=O)O)C(=O)O	0	1	0	0	0	0	0	0	0	0	0	0	0	0	1	0	1	0	0	0	0	1	0	0	0	0	1	1	0	0	0	0	1	0	0	0	0	0	0	0	0	0	1	1	0	0	0	0	0
O=C1CN(N=Cc2ccc(-c3ccc([N+](=O)[O-])cc3)o2)C(=O)[N-]1.[Na+]	1	1	0	1	1	1	0	0	0	0	0	0	1	0	0	0	0	0	0	0	0	0	0	1	0	0	1	1	1	1	0	0	1	1	1	0	0	0	0	0	0	0	0	1	0	0	1	0	0
COc1ccc2nc(S(=O)Cc3ncc(C)c(OC)c3C)[nH]c2c1	1	0	0	0	0	1	0	0	0	0	0	1	1	0	1	0	1	0	1	0	0	0	1	1	1	0	1	0	0	0	1	0	0	1	1	0	0	1	1	0	0	1	0	0	1	0	0	0	1
Cc1ccc(S(=O)(=O)NC(=O)NN2CCCCCC2)cc1	0	0	1	1	0	0	0	0	0	0	0	0	0	0	0	0	0	0	0	0	1	1	0	0	0	0	0	1	0	0	1	0	1	0	0	1	0	1	1	0	1	0	0	1	0	0	1	1	0
COC1=CC(C)C2CC3OC(=O)CC4C(C)=C(OC)C(=O)C(C2(C)C1=O)C34C	0	0	1	0	0	0	1	0	1	1	1	0	1	0	0	1	0	0	0	1	0	0	0	0	1	0	0	0	0	0	0	0	0	0	0	1	0	1	0	0	0	1	1	0	0	0	0	0	0
CCOP(=S)(OCC)Oc1nc(Cl)c(Cl)cc1Cl	1	0	0	0	0	1	1	0	1	0	0	1	0	1	0	0	1	0	0	0	0	1	1	1	0	0	0	0	0	0	0	0	0	0	0	0	0	1	1	0	0	0	0	0	0	1	1	0	1
CC1OC(OC2C(O)CC(OC3C(O)CC(OC4CCC5(C)C(CCC6C5CCC5(C)C(C7=CC(=O)OC7)CCC65O)C4)OC3C)OC2C)CC(O)C1O	1	0	0	0	0	1	0	0	1	0	1	0	1	0	1	1	0	0	0	1	0	0	1	0	1	0	0	1	0	0	1	0	0	0	0	1	0	1	0	1	0	1	1	0	0	0	0	0	0
O=c1[nH]c(=O)n(C2CC(O)C(CO)O2)cc1I	1	0	1	0	1	1	1	0	1	1	1	0	0	0	1	0	1	0	0	1	0	0	0	0	1	0	0	0	0	1	1	0	1	0	0	0	0	1	0	0	1	0	1	0	0	0	1	1	0
CCCCOc1ccc(OCCCN2CCOCC2)cc1.Cl	0	0	0	0	0	0	0	0	0	0	0	0	0	0	0	0	0	0	0	0	1	0	0	0	0	0	0	1	0	0	0	0	0	0	0	0	0	0	0	0	0	0	0	0	1	0	0	0	1
CC(=Cc1ccccc1)C=C1SC(=S)N(CC(=O)O)C1=O	0	1	1	1	0	0	1	0	0	1	0	0	0	0	1	0	0	1	0	0	1	1	0	1	1	1	0	0	0	0	0	0	1	0	0	0	0	0	0	1	0	0	1	1	0	0	0	1	1
CC1(C(=O)[O-])CCC2(C)CCC3(C)C(=CC(=O)C4C5(C)CCC(OC(=O)CCC(=O)[O-])C(C)(C)C5CCC43C)C2C1.[Na+].[Na+]	0	0	1	0	0	0	1	0	1	0	0	0	1	0	0	1	0	0	0	1	0	0	0	0	1	0	0	0	0	1	0	0	0	0	0	1	0	1	0	0	0	0	1	0	0	0	0	0	0
CC(C)c1c(O)c(-c2cc3c(c(C(C)C)c2O)CCC2C(C)(C)CCCC32C)cc2c1CCC1C(C)(C)CCCC21C	1	1	1	1	0	0	1	1	0	0	1	0	1	0	0	0	0	0	1	1	0	0	1	0	1	1	0	1	0	1	1	1	1	0	1	1	1	0	0	0	0	1	0	0	0	0	0	1	0
COc1ccc2cc3[n+](cc2c1OC)CCc1cc2c(cc1-3)OCO2.[Cl-]	1	1	0	0	0	1	1	0	1	1	0	1	0	0	0	0	0	1	0	0	0	0	1	0	0	1	1	1	0	1	0	0	1	0	1	1	1	0	0	1	1	1	0	0	1	0	0	0	0
Nc1nc2c(ncn2COCCO)c(=O)[nH]1	1	0	1	0	1	1	1	0	0	0	1	0	0	0	0	0	1	0	1	1	1	0	0	1	1	1	0	0	0	0	0	0	0	1	0	0	0	0	0	0	0	0	0	1	1	0	1	0	0
CC1(C(=O)[O-])CCC2(C)CCC3C(=CC(=O)C4C3(C)CCC3C(C)(C)C(OC5OC(C(=O)[O-])C(OC6OC(C(=O)[O-])C(O)C(O)C6O)C(O)C5O)CCC34C)C2C1.[NH4+].[NH4+].[NH4+]	1	0	0	0	0	1	1	0	1	0	1	0	1	0	1	1	0	0	0	1	1	0	0	1	1	1	0	1	0	0	1	0	0	0	0	1	0	1	0	1	0	0	1	0	0	0	0	0	1
CC(=O)OC1CC2(C)C(c3ccoc3)CC3OC32C2(C)C(=O)C(O)=C3C(C)(C)C(=O)C=CC3(C)C12	1	0	0	0	1	0	1	1	1	0	1	0	1	0	1	1	1	0	0	1	0	0	1	0	1	0	0	0	1	1	1	1	0	0	1	1	0	1	0	1	1	1	1	0	0	0	0	1	0
CN(C)CCOC(=O)C(c1ccccc1)C1(O)CCCC1.Cl	1	1	1	0	0	0	0	0	0	0	0	0	1	0	0	1	0	0	0	1	0	0	1	0	1	0	1	0	0	1	0	0	0	1	1	0	0	0	0	0	0	0	0	0	0	0	0	1	0
NC(Cc1c[nH]c2ccccc12)C(=O)O	1	0	0	0	0	1	0	0	1	1	1	1	0	0	0	0	0	1	1	1	0	1	0	0	0	1	1	1	0	0	0	0	0	1	1	0	0	0	0	0	0	0	0	0	0	0	0	0	0
CC(C)(C)CC(C)(C)c1cc(Cc2cc(C(C)(C)CC(C)(C)C)cc(-n3nc4ccccc4n3)c2O)c(O)c(-n2nc3ccccc3n2)c1	1	0	1	1	0	1	0	1	0	0	0	0	0	0	0	0	0	0	0	0	0	0	1	0	1	0	1	0	0	1	0	1	0	0	1	1	0	1	0	0	0	1	0	1	0	0	1	0	0
C=C1CCC=C(C)CCC2C1CC2(C)C.O	0	0	0	0	0	0	0	0	1	0	0	0	0	0	0	0	0	0	1	0	0	0	0	0	1	0	0	0	0	0	0	1	0	0	0	1	0	1	0	1	0	0	0	0	0	0	0	0	0
CCCCCCCCCCCCCCCC(=O)NCCO	0	0	0	0	0	0	0	0	0	0	0	0	0	0	0	0	0	0	0	0	0	0	0	0	0	0	0	1	0	0	0	0	1	0	0	0	0	0	0	0	0	0	0	0	0	0	0	0	0
CC1C=CC=CCCC=CC=CC=CC=CC(OC2OC(C)C(O)C(N)C2O)CC2OC(O)(CC(O)C(O)CCC(O)CC(O)CC(O)CC(=O)OC(C)C(C)C1O)CC(O)C2C(=O)O	1	0	1	0	0	1	0	0	0	0	1	0	1	1	1	1	0	0	0	1	1	0	0	1	1	0	0	1	0	0	0	1	0	0	0	0	0	0	0	1	1	0	0	0	0	0	0	0	0
CC(NCCc1ccc(O)cc1)C(O)c1ccc(O)cc1.Cl	0	0	0	0	0	0	0	0	1	0	0	0	0	0	0	0	0	0	0	0	0	0	0	1	0	0	0	0	0	0	0	0	0	0	0	0	0	0	0	0	0	0	0	0	0	0	0	0	0
Cl.OC(CNCC(O)C1CCc2cc(F)ccc2O1)C1CCc2cc(F)ccc2O1	0	0	0	1	0	0	0	1	0	0	1	0	0	0	0	0	0	0	0	0	1	0	0	1	0	0	0	1	0	0	0	0	0	1	1	0	0	1	0	0	0	0	0	0	1	0	0	0	1
O=C(CCCCC(=O)Nc1c(I)cc(I)c(C(=O)O)c1I)Nc1c(I)cc(I)c(C(=O)O)c1I	0	1	0	0	0	0	0	0	0	0	0	0	0	0	0	0	0	0	0	0	1	0	0	1	0	0	0	0	0	0	0	0	0	0	0	0	0	1	0	0	1	0	0	0	0	0	1	0	1
CC12CCC(CC1)C(C)(C)O2	0	0	0	0	0	0	0	0	0	0	0	0	1	0	0	1	0	0	0	0	0	0	0	0	0	0	0	0	0	0	0	0	0	0	0	1	0	0	0	0	0	0	0	0	0	0	0	0	0
C[N+](C)(C)CCO.Cn1c(=O)c2[n-]cnc2n(C)c1=O	1	0	0	0	0	1	1	0	0	0	0	0	0	0	1	0	0	0	1	1	1	0	0	0	0	0	0	0	0	0	0	0	0	1	0	0	0	0	0	0	0	0	0	1	1	0	1	0	0
CC(=O)OC(CC(=O)O)[N+](C)(C)C.[Cl-]	0	0	0	0	0	0	1	0	0	0	0	0	1	1	0	0	0	0	0	0	0	0	0	0	0	0	0	1	0	0	0	0	0	1	1	1	0	0	0	0	0	1	0	0	0	0	0	0	0
CC(=O)OC1CC(O)C(C)(C)C2CC(OC(C)=O)C3(C)C(CCC4(C)C(c5ccoc5)OC(=O)C5OC543)C12C	1	1	1	0	0	1	0	0	1	0	1	0	1	0	1	1	0	0	0	1	0	0	1	1	1	1	0	0	1	0	1	1	0	0	1	1	0	0	0	0	1	0	0	1	0	1	1	1	0
NC(=O)NS(=O)(=O)c1ccc(N)cc1	0	0	1	1	0	0	0	0	0	0	0	0	0	0	0	0	0	0	0	0	1	0	0	0	0	0	0	0	0	0	1	0	1	0	0	0	0	0	0	0	1	0	0	1	0	0	1	1	0
CCN(C(C)=O)c1cccc(-c2ccnc3c(C#N)cnn23)c1	1	1	0	0	0	1	1	1	1	0	0	1	0	0	0	0	0	0	0	1	1	1	1	0	0	1	0	1	0	0	1	0	1	1	0	0	1	1	0	1	1	0	1	1	1	0	1	0	1
COc1ccc(C2CNC(=O)C2)cc1OC1CCCC1	0	0	0	0	0	0	0	1	1	0	0	0	0	0	1	0	0	0	1	0	0	0	0	0	1	0	0	1	0	1	0	0	0	0	0	0	0	1	0	0	0	1	1	0	1	0	0	0	0
CC(CCC(=O)O)C1CCC2C3CC=C4CC(O)CCC4(C)C3CCC12C	0	0	0	0	0	0	1	0	1	0	0	0	0	0	0	1	0	0	0	0	0	0	0	1	1	0	0	0	0	1	0	0	0	0	0	1	0	1	0	0	0	1	0	0	0	0	0	0	0
CC(N)C(O)c1ccccc1.Cl	0	0	0	0	0	0	0	0	1	0	0	0	0	0	0	0	0	0	0	0	0	0	0	1	0	0	0	0	0	0	0	0	0	0	0	0	0	0	0	0	0	0	0	0	0	0	0	0	0
O=C(O)C(O)C(O)C(=O)O.OCc1cccnc1	1	0	0	0	0	1	0	0	0	0	0	1	0	0	0	0	0	0	0	0	0	0	0	0	0	0	1	0	0	0	0	0	0	0	0	0	0	0	0	0	0	0	0	0	0	0	0	0	0
CCC1C=C2C(=O)OC(=O)C2CC2=C(C(=O)OC2=O)C(OC(C)=O)C1CC	1	0	1	0	0	0	1	1	1	1	1	1	1	0	1	1	0	0	0	1	1	1	1	1	1	0	1	0	1	0	1	0	0	0	1	1	1	1	0	0	0	0	0	0	0	0	0	0	0
CC(C)(C)NCC(O)c1ccccc1Cl.Cl	0	0	0	0	0	0	0	0	1	0	0	0	0	0	0	0	0	0	0	0	1	0	0	1	1	0	0	0	0	0	0	1	0	0	0	0	1	0	0	0	0	0	0	0	0	0	0	0	0
O=c1cccc(C=Cc2ccc3c(c2)OCO3)o1	0	0	0	0	0	0	0	0	0	0	0	0	0	0	0	0	1	0	0	0	1	0	0	0	0	0	0	0	1	0	0	0	0	0	0	0	0	0	0	0	0	0	0	0	1	0	0	0	0
O=C(O)C=C(CC(=O)O)C(=O)O	0	0	0	0	0	0	1	0	1	0	0	0	0	0	1	0	0	0	0	0	0	0	1	0	1	0	0	0	0	0	1	0	0	0	0	0	0	0	0	0	0	0	0	0	0	0	0	0	0
N#CC1CC2CC2N1C(=O)C(N)C12CC3CC(CC(O)(C3)C1)C2	0	0	1	1	0	1	0	1	0	0	0	0	0	0	0	0	0	1	0	0	1	0	0	0	0	1	0	1	0	0	0	0	1	1	0	0	1	0	0	0	0	0	1	0	0	1	0	0	0
C#CC1(O)CCC2C3CCC4=CC(=O)CCC4(C)C3CCC21C	0	0	0	0	0	0	1	0	1	0	0	0	0	0	1	0	0	0	0	0	0	0	0	1	1	0	0	0	0	1	0	0	0	0	0	1	0	1	0	0	0	1	0	0	0	0	0	0	0
CCC(=O)c1c(O)cc(O)cc1O	0	0	0	0	0	0	0	0	0	0	0	0	0	1	0	0	0	0	0	0	0	0	0	0	0	0	0	0	0	0	0	0	0	0	0	0	0	0	0	0	0	0	0	0	0	0	0	0	0
O=c1cc(-c2ccc(O)cc2)oc2cc(O)cc(O)c12	0	1	0	0	1	1	0	0	0	0	0	0	0	0	0	0	0	1	1	0	0	0	0	1	0	1	1	1	1	1	0	1	1	0	0	0	1	1	0	0	1	0	0	0	0	0	0	0	0
Cc1c(CCC(=O)O)c2cc3[nH]c(cc4nc(cc5[nH]c(cc1n2)c(C)c5C(C)O)c(C)c4C(C)O)c(C)c3CCC(=O)O	1	0	1	0	0	1	1	0	1	1	0	1	0	0	0	0	1	0	0	1	0	1	1	1	1	0	1	1	1	0	1	1	0	1	1	0	0	0	0	1	0	0	1	1	1	0	1	0	0
O=C1c2c(O)cc(CO)cc2C(OC2OC(CO)C(O)C(O)C2O)c2cccc(OC3OC(CO)C(O)C(O)C3O)c21	1	1	0	1	1	1	1	0	1	1	1	1	1	1	1	0	1	1	0	1	1	0	1	1	1	1	0	1	0	1	1	0	0	0	1	1	1	1	1	1	0	1	1	0	1	0	0	1	1
CC(C)CCCC(C)C1CCC2C3CCC4CC(O)CCC4(C)C3CCC12C	0	0	0	0	0	0	0	0	0	0	0	0	0	0	0	0	0	0	0	0	0	0	0	0	0	0	0	0	0	0	0	0	0	0	0	1	0	0	0	0	0	1	0	0	0	0	0	0	0
CC(C)CCCC(C)NC(C)C.Cl	0	0	0	0	0	0	0	0	0	0	0	0	0	0	0	0	0	0	0	0	0	0	0	0	0	0	0	1	0	0	0	0	0	0	0	0	0	0	0	0	0	0	0	0	0	0	0	0	0
COc1cc(O)c(C(=O)c2ccccc2)cc1S(=O)(=O)O	1	1	0	0	0	0	1	0	0	0	0	0	1	0	1	0	0	0	1	0	0	0	0	0	1	0	0	0	0	0	1	1	0	0	0	1	1	0	0	0	1	0	0	0	1	0	0	0	0
Br.COc1ccc2c(c1)C13CCCCC1C(C2)N(C)CC3	0	0	0	0	0	0	0	1	1	0	1	0	0	0	1	0	1	0	0	1	1	0	0	1	1	0	0	1	0	1	1	1	0	1	1	1	1	0	1	0	0	1	0	0	1	1	0	1	1
Cl.O=c1n(CCCN2CCN(c3cccc(Cl)c3)CC2)nc2ccccn12	1	0	1	0	0	1	1	0	0	0	0	1	1	0	0	0	0	0	1	0	1	1	0	0	0	1	1	1	0	1	0	1	0	0	0	0	1	1	0	0	0	0	1	1	0	0	0	1	0
Nc1nc(=O)n(C2CSC(CO)O2)cc1F	1	1	0	1	1	1	0	1	0	0	1	0	0	1	1	0	1	0	1	0	0	0	1	0	0	1	0	0	1	1	0	0	1	1	1	0	0	1	1	0	0	0	1	1	0	0	0	1	1
Cn1nnc2c(C(N)=O)ncn2c1=O	1	0	1	0	0	1	1	0	0	0	1	0	1	0	0	1	1	0	1	0	1	1	1	1	0	1	1	0	0	0	0	0	1	1	0	1	0	0	1	1	0	0	0	1	1	0	1	1	0
C=C1CC2C3C=C(C)C4=CC(=O)CCC4(C)C3CCC2(C)C1(OC(C)=O)C(C)=O	0	0	0	0	0	0	1	0	1	0	0	0	0	0	0	1	1	0	0	1	1	1	0	0	1	0	0	0	0	1	0	1	0	0	1	1	0	1	1	0	0	1	1	0	0	0	0	1	0
CC(=O)OC1CCC2(C)C(CC(OC(C)=O)C3(C)C2CCC2(C)C(c4ccoc4)OC(=O)C4OC423)C1(C)C	1	1	1	0	0	1	0	0	1	0	1	0	1	0	1	1	0	0	0	1	0	0	1	1	1	1	0	0	1	0	1	1	0	0	1	1	0	0	0	0	1	0	0	1	0	1	1	1	0
CC(C)(C(=O)c1cccnc1)c1cccnc1	1	0	0	0	1	1	0	0	0	0	0	1	0	0	0	0	0	0	0	1	0	0	0	0	0	0	1	0	0	0	0	0	0	1	0	1	0	0	0	0	0	0	0	0	0	0	0	0	1
O=C([O-])c1ccccc1O.[Na+]	0	0	0	0	0	0	0	0	0	0	0	0	0	0	0	0	0	0	0	0	0	0	0	1	0	0	0	0	0	0	0	0	0	0	0	0	0	0	0	0	0	1	0	0	0	0	0	0	0
CNCC(O)c1ccc(O)cc1.CNCC(O)c1ccc(O)cc1.O=C(O)C(O)C(O)C(=O)O	0	0	0	0	0	0	0	0	1	0	0	0	0	0	0	0	0	0	0	0	0	0	0	1	0	0	0	0	0	0	0	0	0	0	0	0	0	0	0	0	0	0	0	0	0	0	0	0	0
C[n+]1ccccc1C=NO.[Cl-]	1	0	0	0	0	1	0	0	0	0	0	1	0	0	0	0	0	0	0	0	0	0	0	0	0	0	1	0	0	0	0	0	1	0	1	0	1	0	0	0	1	0	0	0	0	0	0	0	0
O=C(NCCCN1CCOCC1)c1ccc(Cl)cc1	0	1	1	0	0	0	0	0	0	0	1	0	0	0	0	0	1	0	0	0	1	0	0	0	0	0	1	1	0	0	0	0	0	0	0	0	0	0	0	1	0	0	1	1	0	0	1	0	0
COc1ccc(C2COc3c(ccc(O)c3OC)C2)c(OC)c1O	0	0	1	0	1	0	0	1	0	0	0	0	1	1	0	0	0	0	0	0	0	0	0	0	0	0	0	1	0	1	0	1	1	0	0	1	1	0	0	0	1	0	0	0	1	0	0	0	0
O=Cc1ccccc1OC1OC(CO)C(O)C(O)C1O	1	0	0	0	0	1	0	0	0	0	1	0	1	0	1	0	0	0	0	0	1	0	0	1	1	0	0	1	0	0	1	0	0	0	0	0	1	0	0	1	0	0	1	0	1	0	0	1	1
CN1C2CCCC1CC(NC(=O)c1nn(C)c3ccccc13)C2.Cl	1	0	1	0	1	0	0	0	1	0	0	0	1	0	1	1	1	0	0	0	1	1	1	1	0	1	0	1	0	0	0	0	1	0	1	0	1	1	1	1	0	0	1	1	1	1	1	0	1
O=NN(CCCl)C(=O)NC1CCCCC1	0	0	0	0	0	0	0	1	0	0	0	0	0	0	0	0	0	0	0	0	0	0	0	0	0	0	0	1	0	1	0	0	0	0	0	0	0	0	1	0	0	0	1	1	1	0	0	0	0
CC12CCC3c4ccc(O)cc4CCC3C1CC(O)C2O	1	0	0	0	0	0	0	0	0	0	1	0	0	0	0	0	0	0	0	1	0	0	0	0	1	0	0	0	0	1	0	1	0	0	1	1	0	0	0	0	0	1	0	0	0	0	1	1	0
C=C1C(=O)OC2CC3(C)CCCC(C)C3=CC12	0	0	1	0	0	0	1	0	1	1	0	1	0	0	0	1	0	0	0	0	0	1	0	1	1	0	0	0	0	1	1	0	0	0	0	0	0	1	1	0	0	1	0	0	0	0	0	0	0
CC(C)CC1C(=O)N2CCCC2C2(O)OC(NC(=O)C3C=C4c5cccc6[nH]c(Br)c(c56)CC4N(C)C3)(C(C)C)C(=O)N12.CS(=O)(=O)O	1	1	1	1	1	1	1	1	1	1	1	1	1	1	1	0	1	1	1	1	1	1	1	1	1	1	1	1	1	1	1	1	1	1	1	1	1	0	1	0	0	1	1	1	1	1	1	1	0
CC(=O)OC1(C(C)=O)CCC2C3C=C(Cl)C4=CC(=O)C5CC5C4(C)C3CCC21C	0	0	0	0	0	0	1	0	1	0	0	0	0	1	0	1	1	0	1	1	0	1	0	0	1	0	0	0	0	1	0	0	1	0	1	1	0	1	1	1	0	1	0	1	0	0	0	1	0
CC(C)(S)C(N)C(=O)O.NCCO	0	0	0	0	0	0	0	0	0	0	0	0	0	0	0	0	1	0	1	0	1	0	0	0	0	0	1	0	0	0	0	0	0	0	0	1	0	0	0	0	0	0	0	0	0	0	0	0	0
O=C(O)C(O)C(O)C(O)C(O)C(=O)O	1	0	0	0	0	0	0	0	0	0	0	0	0	0	1	1	0	0	0	0	1	0	0	0	1	1	0	0	0	0	0	0	0	0	0	0	0	0	0	0	0	0	0	0	0	0	0	0	0
COC1=C(O)C(=O)c2c(cc3oc(C(C)=O)c(O)c3c2O)C1=O	1	1	0	0	0	1	1	1	0	1	1	0	1	0	1	0	0	1	0	0	0	0	1	0	0	1	0	1	1	1	0	1	1	0	0	0	0	1	1	1	1	1	1	0	0	1	1	1	0
C=CC1CN2CCC1CC2C(O)c1ccnc2ccc(OC)cc12.Cl	1	0	0	0	0	1	1	1	1	1	0	1	0	0	0	0	0	0	1	1	1	0	0	1	0	1	0	1	0	1	0	0	0	1	1	1	0	1	0	0	0	0	0	0	1	1	0	0	0
CC1(C)OC2CC3C4CC(F)C5=CC(=O)C=CC5(C)C4C(O)CC3(C)C2(C(=O)CO)O1	1	0	0	0	0	1	0	0	1	0	1	1	1	0	1	1	1	0	0	0	0	0	0	1	1	0	0	0	0	1	0	0	0	1	0	1	0	1	1	1	0	1	0	0	0	0	1	1	1
O=C(O)c1c2ccccc2cc2ccccc12	0	0	0	0	0	0	0	0	0	0	0	0	0	0	0	0	0	0	0	1	0	0	0	1	0	1	0	0	0	1	0	0	0	1	0	0	0	0	0	0	0	0	0	0	0	0	0	0	0
CC(C)CC(CN)CC(=O)O	0	0	0	1	0	0	0	0	0	0	0	0	0	0	0	1	0	0	0	0	0	0	0	0	0	0	0	0	0	0	0	0	0	0	0	0	0	0	0	0	0	0	0	0	0	0	0	0	0
CC(=O)OC1CC2C(C)(C)C(=O)C3OC3C2(C)C2CCC3(C)C(c4ccoc4)OC(=O)C4OC43C12C	1	1	1	0	0	1	0	0	1	0	1	0	1	0	1	1	0	0	0	1	0	0	1	1	1	1	0	0	1	0	1	1	0	0	1	1	0	0	0	0	1	1	0	1	0	1	1	1	0
O=S(=O)([O-])CCSSCCS(=O)(=O)[O-].[Na+].[Na+]	0	0	0	0	0	0	0	0	0	0	0	0	0	0	0	0	0	0	0	0	0	0	0	0	0	0	1	0	0	0	0	0	0	0	0	0	0	0	0	0	0	0	0	0	0	0	0	0	0
CC1=NCCC2c3ccc(O)cc3NC12	0	0	0	0	0	0	0	0	1	0	0	1	0	1	1	1	1	0	1	1	1	0	1	1	1	0	0	0	0	1	0	1	0	0	1	0	0	0	1	0	0	1	1	0	0	0	0	1	0
CN1CCN(C2=Nc3cc(Cl)ccc3Nc3ccccc32)CC1	1	0	0	0	1	0	0	0	0	1	1	0	1	0	0	1	0	0	0	0	1	1	0	1	1	0	1	0	0	0	0	0	0	1	0	0	1	0	0	1	0	1	1	0	0	0	0	1	0
CC(CCC(=O)O)C1CCC2C3CCC4CCCCC4(C)C3CCC12C	0	0	0	0	0	0	0	0	0	0	0	0	0	0	0	1	0	0	0	0	0	0	0	0	0	0	0	0	0	0	0	0	0	0	0	1	0	0	0	0	0	1	0	0	0	0	0	0	0
CCCCCC(=O)OC1(C(C)=O)CCC2C3CCC4=CC(=O)CCC4(C)C3CCC21C	0	0	1	0	0	0	1	0	1	0	0	0	1	0	0	1	0	0	0	0	0	0	0	0	1	0	0	0	0	1	0	0	0	0	0	1	0	1	0	0	0	1	0	0	0	0	0	1	0
Cl.Oc1noc2c1CCNC2	1	0	0	0	1	0	0	1	0	0	1	0	0	0	0	1	0	0	0	0	0	0	0	0	1	0	0	0	0	0	1	1	0	0	0	1	0	1	1	0	0	1	0	0	0	0	0	0	0
O=C(O)COc1nn(Cc2ccccc2)c2ccccc12	1	1	1	1	0	1	1	0	0	0	0	0	0	0	0	0	1	0	0	0	0	0	1	1	0	1	0	0	1	1	0	0	1	0	1	0	0	1	0	0	1	0	0	0	1	1	0	0	0
COc1ccc(-c2coc3c(O)c(O)c(OC)cc3c2=O)cc1	1	1	0	0	0	0	1	0	0	0	0	0	1	0	0	0	1	1	1	0	0	0	0	1	0	1	1	1	1	1	0	1	1	1	0	1	1	1	1	1	1	0	0	0	1	0	0	0	1
NC(=O)c1ccc[n+](C2OC(COP(=O)([O-])OP(=O)(O)OCC3OC(n4cnc5c(N)ncnc54)C(O)C3O)C(O)C2O)c1	1	1	1	0	1	1	1	0	1	0	1	1	1	0	1	1	1	0	1	0	1	1	1	1	1	0	1	1	1	1	1	0	1	1	0	1	1	1	0	0	1	0	0	1	1	1	1	1	0
CC(=O)OCC(CCn1cnc2cnc(N)nc21)COC(C)=O	1	0	0	0	0	1	0	0	1	0	0	0	1	0	0	1	0	0	1	0	1	0	0	1	0	1	0	0	0	1	0	0	1	0	0	0	0	1	0	0	0	0	0	1	1	0	1	0	0
CCOC(=O)C1C(C=C(C)C)C1(C)C	0	0	1	0	0	0	0	0	1	1	0	0	0	0	1	1	0	0	0	1	1	0	0	0	1	0	0	0	0	0	0	0	0	0	0	0	0	0	0	0	0	1	0	0	0	0	0	0	0
CC(=O)OC1CCC2(C)C(=CCC3C4CCC(=O)C4(C)CCC32)C1	0	0	0	0	0	0	1	0	1	0	0	0	0	0	0	0	0	0	0	0	0	0	0	1	1	0	0	0	0	1	0	0	0	0	0	1	0	1	0	0	0	1	0	0	0	0	0	0	0
COC(=O)C(c1ccccc1)C1CCCCN1.Cl	0	0	1	0	0	0	0	0	1	0	0	0	1	0	0	1	0	0	0	0	0	0	0	0	1	0	0	1	0	1	0	0	0	0	1	0	0	0	0	0	0	1	0	0	0	0	0	0	0
COc1ccc(-c2cc(=O)c3c(O)cc(OC)cc3o2)cc1	0	1	0	0	1	1	0	0	0	0	0	0	0	0	0	0	0	1	1	0	0	0	0	1	0	1	1	1	1	1	0	1	1	0	0	0	1	1	0	0	1	0	0	0	1	0	0	0	0
NC(=O)NC(=O)Cc1ccccc1	0	0	0	0	0	0	0	0	1	0	0	0	0	0	0	0	0	0	0	0	0	0	0	0	0	0	0	0	0	0	0	0	0	0	0	0	0	0	0	0	0	0	0	1	0	0	0	0	0
C=C1C(C2(C)C=CC(=O)C(C)(C)C2CC(=O)OC)CCC2(C)C(c3ccoc3)OC(=O)C3OC132	1	1	1	0	0	1	1	0	1	1	0	0	1	0	1	1	0	0	0	1	0	0	1	1	1	1	1	0	1	0	1	1	0	0	1	1	0	0	0	0	1	0	1	1	0	1	0	1	0
OCC(O)C(O)C(O)C(O)CO	1	0	0	0	0	0	0	0	0	0	0	0	0	0	1	0	0	0	0	0	1	0	0	0	1	0	0	0	0	0	0	0	0	0	0	0	0	0	0	0	0	0	0	0	0	0	0	0	0
COc1ccc(-c2coc3cc(OC)ccc3c2=O)cc1	1	1	0	0	0	0	0	0	0	0	0	0	1	0	0	0	1	1	1	0	0	0	0	1	0	1	1	1	1	1	0	1	1	1	0	0	0	1	0	0	1	0	0	0	1	0	0	0	0
Nc1cc(N2CCCCC2)nc(N)[n+]1[O-]	1	1	1	0	0	1	0	0	0	0	0	1	0	0	1	1	0	0	1	0	0	0	0	1	1	0	0	1	1	0	0	0	1	0	1	0	0	0	1	1	0	0	0	1	0	0	1	0	0
Cc1cc(O)c2c(c1)C(=O)c1cccc(O)c1C2=O	1	1	0	0	0	1	0	1	0	0	1	0	0	0	0	0	0	1	0	0	0	0	1	0	0	1	0	0	0	1	0	0	0	0	1	1	0	0	0	0	1	0	0	0	0	0	0	1	0
CCc1ccc(CCOc2ccc(CC3SC(=O)NC3=O)cc2)nc1.Cl	1	0	0	1	0	1	0	0	0	0	0	1	0	0	1	0	1	0	0	1	0	0	0	0	0	1	1	1	0	1	0	0	1	0	1	0	0	0	0	0	0	1	0	0	1	1	0	1	0
O=C(NCCO[N+](=O)[O-])c1cccnc1	1	1	0	0	0	1	0	0	0	0	1	1	0	0	0	0	1	0	0	0	0	0	0	0	0	0	1	1	0	0	0	0	0	0	0	0	0	0	0	1	0	0	1	0	0	0	0	1	0
COc1cc(C=CC(=O)O)cc(OC)c1OC	0	1	0	0	0	0	0	0	0	0	0	0	0	0	0	0	1	0	0	0	1	0	0	0	0	0	0	0	1	0	0	1	0	1	0	1	1	0	0	0	0	0	0	0	1	0	0	0	0
Cc1nc2sccn2c(=O)c1CCN1CCC(=C(c2ccc(F)cc2)c2ccc(F)cc2)CC1	1	1	1	0	0	1	0	1	0	0	0	1	1	0	1	1	1	0	0	0	1	0	0	1	1	0	0	1	1	0	0	1	1	0	0	1	0	0	0	1	0	1	0	1	0	0	0	0	0
CC(CCC(=O)O)C1CCC2C3C(=O)CC4CC(=O)CCC4(C)C3CC(=O)C12C	0	0	0	0	0	0	0	0	0	0	0	0	0	0	0	1	0	0	0	0	0	0	0	0	0	0	0	0	0	0	0	0	0	0	0	1	0	0	0	0	0	1	0	0	0	0	0	0	0
CNC(Cc1c[nH]c2ccccc12)C(=O)O	1	0	0	0	0	1	0	1	1	1	1	1	0	0	0	0	0	1	1	1	0	1	0	0	0	1	1	1	0	0	0	0	0	1	1	0	0	0	0	0	0	0	0	0	0	0	0	0	0
CC(=CCn1c[n+](C)c2c(N)ncnc21)CCC1(C)C(C)CCC2(C)C(C)=CCCC21.[Cl-]	1	0	0	0	0	1	1	0	1	0	0	0	0	0	0	1	0	0	1	0	1	0	1	0	1	0	0	0	0	1	1	0	1	0	0	1	0	1	0	1	0	0	0	1	1	0	1	0	0
O=C(CCCl)NCCc1ccccc1	0	0	0	0	0	0	0	0	1	0	0	0	0	0	0	0	0	0	0	0	0	0	0	0	0	0	0	1	0	0	0	0	0	0	0	0	0	0	0	0	0	0	0	0	0	0	0	0	0
NC(=O)NCCCC(N)C(=O)O	0	0	0	0	0	0	0	0	0	0	0	0	0	0	0	0	0	0	0	0	0	0	0	0	0	0	1	1	0	0	0	0	0	0	0	0	0	0	0	0	0	0	1	1	0	0	0	0	0
CC(OC1OCCN(C(C)c2nc(=O)[nH][nH]2)C1c1ccc(F)cc1)c1cc(C(F)(F)F)cc(C(F)(F)F)c1	1	0	1	0	1	1	1	0	1	0	1	1	0	0	1	0	1	1	1	0	0	1	1	1	1	0	0	1	0	0	1	0	0	1	1	1	0	1	1	1	0	0	1	0	0	0	1	1	1
Cc1ccc(C(=O)c2ccc(CC(=O)[O-])n2C)cc1.[Na+]	1	0	0	0	1	1	0	0	1	1	0	1	1	0	0	0	1	0	0	0	0	0	1	0	0	0	0	0	0	0	0	0	0	1	1	1	0	0	0	1	1	0	0	0	1	0	0	0	1
Cc1cc(O)c(C=O)c(O)c1C(=O)O	1	0	0	0	0	1	1	0	0	0	1	0	0	1	0	0	0	0	0	0	0	0	1	1	1	0	0	0	0	0	0	0	0	0	0	0	0	0	0	0	0	1	0	0	0	0	0	1	0
CNC(=O)Oc1ccc2c(c1)C1(C)CCN(C)C1N2C	0	0	0	0	0	1	0	0	1	0	0	0	1	1	1	1	1	0	1	0	0	0	1	1	1	1	0	1	1	1	1	1	0	1	1	0	1	0	1	0	0	1	1	1	1	1	1	1	1
CCOC(=O)C(CCc1ccccc1)NC(C)C(=O)N1CCCC1C(=O)O.O=C(O)C=CC(=O)O	0	1	1	0	0	0	0	0	0	0	0	0	0	0	1	0	0	1	0	0	1	1	0	0	0	1	1	1	0	0	0	0	1	0	0	0	0	1	0	0	0	1	1	1	0	1	0	0	0
O=C1c2ccccc2C(=O)C1c1ccc(Cl)cc1	1	0	0	0	1	1	0	0	0	0	1	0	0	0	0	0	0	1	0	0	1	0	1	0	0	0	0	1	0	1	0	1	0	1	0	1	0	0	0	0	0	0	0	0	0	0	0	1	0
COC(=O)C(c1ccccc1Cl)N1CCc2sccc2C1.O=S(=O)(O)O	0	1	0	0	0	0	1	0	1	1	1	0	0	0	1	1	1	1	1	0	1	1	0	0	1	0	0	0	0	0	1	1	1	1	0	1	1	0	1	1	0	1	1	1	0	0	1	0	0
c1ccc2c(c1)sc1ccccc12	1	0	0	0	0	0	0	0	0	0	0	0	0	0	1	0	0	1	0	0	0	1	0	0	0	1	0	0	0	0	0	0	0	0	0	0	0	0	0	0	0	0	0	0	0	0	0	0	0
CNC(=O)CSP(=S)(OC)OC	1	0	0	0	0	0	0	0	0	0	0	0	0	0	0	0	1	0	0	0	0	0	0	0	0	0	0	0	0	1	0	0	0	0	0	1	0	1	0	0	0	0	0	0	0	0	0	0	0
CN1CCC(=C2c3ccccc3CCc3sccc32)CC1.O=C(O)CC(O)C(=O)O	0	1	0	1	1	0	0	1	0	0	1	0	1	0	0	0	1	0	1	0	1	0	1	1	1	1	1	1	1	0	0	1	0	0	0	1	1	1	0	0	0	1	0	0	0	0	0	0	0
O=C(O)C(O)C(O)(Cc1ccc(O)cc1)C(=O)O	1	0	0	0	0	0	0	0	0	0	0	0	0	0	0	0	0	0	0	1	0	0	0	0	0	0	0	0	0	0	0	0	0	1	0	0	0	0	0	0	0	0	0	0	0	0	0	1	0
C=CC(C)(O)CCC=C(C)C	0	0	0	0	0	0	0	0	1	0	0	0	0	0	0	0	0	0	0	0	0	0	0	0	1	0	0	0	0	0	0	0	0	0	0	0	0	0	0	0	0	0	0	0	0	0	0	0	0
CC(CCc1ccc(O)cc1)NCC(O)c1ccc(O)cc1.Cl	0	0	0	0	0	0	0	0	1	0	0	0	0	0	1	0	0	0	0	0	0	0	0	1	0	0	0	1	0	0	0	0	0	0	0	0	0	0	0	0	0	1	0	0	0	0	0	0	0
Cn1c(=O)c2[nH]cnc2n(C)c1=O	1	0	0	0	0	1	1	0	0	0	0	0	0	0	1	0	0	0	1	1	1	0	0	0	0	0	0	0	0	0	0	0	0	1	0	0	0	0	0	0	0	0	0	1	1	0	1	0	0
CCCCC(=O)OC1(C(=O)CO)CCC2C3CCC4=CC(=O)CCC4(C)C3C(O)CC21C	1	0	1	0	0	0	1	0	1	0	0	0	1	0	1	1	0	0	0	0	0	0	0	0	1	0	0	0	0	1	0	0	0	0	0	1	0	1	0	0	0	1	0	0	0	0	0	1	0
O=P(O)(O)C(O)(Cn1ccnc1)P(=O)(O)O	0	0	1	0	1	1	0	0	0	0	1	0	1	0	0	0	0	0	0	0	0	1	1	0	0	0	0	1	0	0	0	0	0	0	0	0	0	1	0	0	0	1	0	0	1	0	1	1	0
O=C1OC(CO)C(O)C(O)C1O	1	0	1	0	0	1	0	0	0	0	0	0	1	0	1	1	0	0	0	0	1	0	0	1	1	1	0	0	0	0	1	0	0	0	0	0	0	0	0	1	0	0	0	0	0	0	0	0	0
CC(c1cc2ccccc2s1)N(O)C(N)=O	1	0	0	0	0	1	0	0	1	0	1	0	0	0	1	0	1	1	1	0	0	1	0	0	0	1	0	0	0	0	1	0	0	1	0	0	0	0	0	0	1	0	0	1	0	0	1	0	0
O.O=c1ccc2cc(OC3OC(CO)C(O)C(O)C3O)c(O)cc2o1	1	1	0	0	1	1	1	0	0	0	1	0	1	0	1	0	0	1	1	0	1	0	0	1	1	1	1	1	1	1	1	1	1	0	0	0	1	1	0	1	1	0	1	0	1	0	0	1	0
CC(=O)Oc1c(C)c(C)c2c(c1C)CCC(C)(CCCC(C)CCCC(C)CCCC(C)C)O2	0	0	0	0	0	0	0	0	0	0	0	0	0	0	0	0	0	0	0	0	0	0	1	0	0	0	0	0	0	0	1	1	0	0	1	0	0	1	0	0	0	0	0	0	1	0	0	0	0
NC(=O)NO	0	0	0	0	0	0	0	0	0	0	0	0	0	0	0	0	0	0	0	0	0	0	0	0	0	0	0	0	0	0	0	0	0	0	0	0	0	0	0	0	0	0	0	1	0	0	0	0	0
O=C1c2ccccc2C(=O)C1c1ccc(Br)cc1	1	0	0	0	1	1	0	0	0	0	1	0	0	0	0	0	0	1	0	0	0	0	1	0	0	0	0	1	0	1	0	1	0	1	0	1	0	0	0	0	0	0	0	0	0	0	0	1	0
CNCCC=C1c2ccccc2CCc2ccccc21.Cl	0	1	0	0	1	0	0	0	0	0	0	0	0	0	0	0	0	0	1	0	0	0	1	1	1	0	0	1	1	0	0	1	0	0	0	1	0	0	0	0	0	0	0	0	0	0	0	0	0
CNCC(=O)c1ccc(O)c(O)c1.Cl	0	0	0	0	0	0	0	0	1	0	0	0	0	0	0	0	0	0	0	0	0	0	0	0	0	0	0	0	0	0	0	0	0	0	0	0	0	0	0	0	1	0	1	0	0	0	0	0	0
O=S(=O)(O)NC1CCCCC1	0	0	1	1	0	0	0	0	0	0	0	1	0	0	0	0	0	0	0	0	0	0	0	0	0	0	0	0	0	0	1	0	0	0	0	0	0	0	0	0	0	0	0	0	0	0	1	0	0
CCC1C2CC3C4N(C)c5ccccc5C45CC(C2C5O)N3C1O	0	1	1	1	1	1	0	1	1	1	1	1	0	1	1	1	1	0	1	1	1	1	0	1	1	1	0	1	0	1	1	1	0	1	1	1	1	0	0	0	0	1	1	1	1	0	1	1	1
CC=C(C)C(=O)OC1CCC2(C)C3CCC4C5(O)CC(O)C6(O)C(CN7CC(C)CCC7C6(C)O)C5(O)CC42OC13O.Cl	1	0	1	1	0	1	0	1	1	0	1	1	1	0	1	1	0	0	0	1	1	1	0	1	1	0	0	1	0	0	0	0	0	0	0	1	0	0	0	1	0	0	0	0	0	0	1	0	1
CC(C)=CCCC1(C)C=Cc2c(O)c3c(c(CC=C(C)C)c2O1)OC12C(=CC4CC1C(C)(C)OC2(CC=C(C)C(=O)O)C4O)C3=O	1	0	1	1	1	1	1	1	1	0	1	0	1	1	1	1	1	0	1	1	0	0	1	1	1	0	1	0	0	1	1	1	0	0	1	1	1	1	0	1	1	1	0	0	1	0	1	0	0
CS(=O)(=O)c1ccc(C(=O)C2C(=O)CCCC2=O)c([N+](=O)[O-])c1	0	0	0	0	0	0	0	0	0	0	0	0	0	1	0	0	1	1	0	1	0	1	0	1	0	0	0	0	0	0	1	1	0	1	1	1	0	0	1	0	0	0	0	0	0	1	1	1	0
CC1(C)C(=O)C=CC2(C)C1=C(O)C(=O)C1(C)C2CCC2(C)C(c3ccoc3)CC3OC321	1	0	0	0	1	0	1	1	1	0	0	0	1	0	1	0	1	0	0	1	0	0	1	0	1	0	0	0	1	1	1	1	0	0	1	1	0	1	0	1	1	1	1	0	0	0	0	1	0
CC(C)C1=CC2=CCC3C(C)(C(=O)O)CCCC3(C)C2CC1	0	0	0	0	0	0	1	0	1	0	0	0	0	0	0	1	1	0	0	1	0	0	0	0	1	0	0	0	0	0	0	0	0	0	0	1	0	1	0	0	0	0	1	0	0	0	0	0	0
O=C1[N-]C(=O)C(c2ccccc2)(c2ccccc2)N1.[Na+]	0	0	1	0	1	1	0	0	1	0	1	0	1	1	1	0	1	1	1	0	0	0	0	0	0	1	0	0	0	1	0	0	0	0	0	1	0	0	0	0	0	1	0	1	0	0	0	1	0
CNCC(O)C(O)C(O)C(O)CO	1	0	0	0	0	0	0	0	0	0	0	0	0	0	1	0	0	0	0	0	1	0	0	0	1	0	0	1	0	0	0	0	0	0	0	0	0	0	0	0	0	0	0	0	0	0	0	0	0
CCCC(=O)Nc1ccc(OCC(O)CNC(C)C)c(C(C)=O)c1.Cl	0	0	0	0	0	0	0	0	0	0	0	0	0	0	0	0	0	0	0	0	1	0	0	0	0	0	0	1	0	1	0	0	0	0	0	0	0	0	0	0	0	0	0	0	1	0	0	0	1
CC12C=CC(=O)C=C1CCC1C2C(O)CC2(C)C1CCC2(O)C(=O)COP(=O)([O-])[O-].[Na+].[Na+]	1	0	0	0	0	0	0	0	1	0	0	0	0	0	1	1	1	0	0	0	0	1	0	0	1	0	0	0	0	1	0	0	0	0	0	1	0	1	1	0	0	1	0	0	0	0	0	1	0
Cc1ccnc2c1NC(=O)c1cccnc1N2C1CC1	1	1	1	1	1	1	0	0	1	1	1	1	0	0	0	1	1	0	1	1	1	1	0	1	1	1	1	1	1	0	0	1	1	1	1	1	0	0	0	0	0	1	1	1	0	0	0	0	1
COC(=O)CC1C(C)(C)C(=O)C2CC3C4=CC(=O)OC(c5ccoc5)C4(C)CCC3C1(C)C2=O	0	1	1	0	0	0	0	0	1	0	0	1	1	0	0	1	0	0	0	1	0	1	0	1	1	1	0	0	1	1	1	0	0	1	1	1	0	1	0	0	1	0	0	1	0	1	0	1	0
CC(=O)OCC(=O)C1(O)CCC2C3CCC4=CC(=O)CCC4(C)C3C(=O)CC21C	1	0	0	0	0	0	1	0	1	0	0	0	1	0	0	1	0	0	0	0	0	0	0	0	1	0	0	0	0	1	0	0	0	0	0	1	0	1	0	0	0	1	0	0	1	0	0	1	0
CC1=C(C(=O)O)N2C(=O)C(NC(=O)C(N)C3=CCC=CC3)C2SC1	0	1	0	1	0	1	1	1	1	1	0	0	0	1	1	0	1	1	1	0	0	1	0	1	1	1	0	1	1	0	0	1	1	1	1	1	0	1	0	1	0	1	1	1	0	0	1	1	1
COP(=S)(OC)Oc1ccc([N+](=O)[O-])cc1	0	0	0	0	0	0	0	0	0	0	0	0	0	0	0	0	0	0	0	0	0	1	0	0	0	0	0	0	0	1	0	0	0	0	0	0	0	1	0	0	0	0	0	0	0	0	0	0	0
CCOC(=O)C1=C(C)NC(C)=C(C(=O)OC)C1c1cccc(Cl)c1Cl	0	0	1	1	1	0	0	1	1	1	1	0	0	0	0	1	0	1	0	1	1	0	1	1	1	0	0	0	0	1	0	1	0	1	0	1	0	1	1	0	0	1	0	0	0	0	0	0	0
NC(Cc1cc(I)c(Oc2ccc(O)c(I)c2)c(I)c1)C(=O)O	1	0	0	0	0	0	1	0	1	0	1	1	0	1	0	0	0	1	0	0	0	0	0	0	0	0	0	1	0	0	0	0	0	1	0	0	0	0	0	0	1	0	0	0	0	0	0	0	0
Cc1ccc(NC(=O)c2ccc(CN3CCN(C)CC3)cc2)cc1Nc1nccc(-c2cccnc2)n1	1	1	0	0	0	1	0	1	0	1	1	1	0	0	0	0	0	0	0	0	0	0	0	1	0	0	1	1	0	0	0	0	1	0	0	0	1	0	0	1	0	1	1	0	1	0	0	0	0
CC(=O)OC1CC2C(C)(C)C(=O)C=CC2(C)C2CCC3(C)C(=CC(=O)OC3c3ccoc3)C12C	0	1	1	0	0	0	0	0	1	0	1	1	1	0	0	0	0	0	0	1	0	1	0	1	1	1	0	0	1	1	1	0	0	1	1	1	0	1	0	0	1	0	0	1	0	1	1	1	0
Cc1c(N(C)C)c(=O)n(-c2ccccc2)n1C	1	0	1	1	0	1	0	0	1	0	1	0	0	1	0	1	0	0	0	1	0	0	0	0	1	0	1	1	1	0	0	0	0	1	1	1	0	1	0	0	1	0	0	1	0	1	0	1	0
CC12CCC(=O)C=C1C1CC1C1C2CCC2(C)C1C1CC1C21CCC(=O)O1	0	0	1	0	0	0	1	0	1	0	0	0	1	0	0	1	0	0	0	0	0	0	0	0	1	0	0	0	0	1	0	0	0	0	0	1	0	1	0	1	0	1	0	0	0	0	0	0	0
COC1=CC(=O)CC(C)C12Oc1c(Cl)c(OC)cc(OC)c1C2=O	1	1	0	1	1	1	0	0	1	1	1	1	1	1	0	0	1	0	1	1	1	0	0	1	1	1	1	0	1	0	1	1	1	0	1	1	1	1	0	1	0	1	0	0	1	0	0	1	0
CC(C)(Sc1cc(C(C)(C)C)c(O)c(C(C)(C)C)c1)Sc1cc(C(C)(C)C)c(O)c(C(C)(C)C)c1	0	0	1	0	0	0	1	1	0	0	0	0	0	0	0	0	1	0	1	0	0	0	1	1	0	0	0	0	0	1	0	0	0	0	1	0	1	0	0	0	0	0	0	0	0	0	0	0	0
Cl.NCC(O)c1ccc(O)cc1	0	0	0	0	0	0	0	0	1	0	0	0	0	0	0	0	0	0	0	0	0	0	0	1	0	0	0	0	0	0	0	0	0	0	0	0	0	0	0	0	0	0	0	0	0	0	0	0	0
COc1cccc(OC)c1O	0	0	0	0	0	0	0	0	0	0	0	0	0	0	0	0	0	0	0	0	0	0	0	0	0	0	0	0	0	0	0	1	0	0	0	1	1	0	0	0	0	0	0	0	1	0	0	0	0
CC(C)CC(N)=O	0	0	0	0	0	0	0	0	0	0	0	0	0	0	0	0	0	0	0	0	0	0	0	0	0	0	0	0	0	0	0	0	0	0	0	0	0	0	0	0	0	0	0	0	0	0	0	0	0
CC(CCC(=O)O)C1CCC2C3C(O)CC4CC(O)CCC4(C)C3CC(O)C12C	0	0	0	0	0	0	0	0	0	0	0	0	0	0	0	1	0	0	0	0	0	0	0	0	0	0	0	0	0	0	0	0	0	0	0	1	0	0	0	0	0	1	0	0	0	0	0	0	0
CN1CCN(C2=Nc3ccccc3Oc3ccc(Cl)cc32)CC1.O=C(O)CCC(=O)O	1	0	1	0	1	0	0	0	1	1	1	0	0	1	0	1	1	0	0	0	1	1	0	0	0	0	0	0	0	0	0	0	0	1	1	1	0	1	1	1	1	1	1	0	0	0	0	1	1
CC=CC1=C(C(=O)O)N2C(=O)C(NC(=O)C(N)c3ccc(O)cc3)C2SC1	0	1	0	1	0	1	1	0	1	1	1	0	1	1	1	0	1	1	1	0	1	1	1	1	1	1	1	1	1	0	0	1	1	1	1	1	0	0	0	1	0	1	0	1	0	0	1	1	0
CCCC(=O)OC1(C(=O)CO)CCC2C3CCC4=CC(=O)CCC4(C)C3C(O)CC21C	1	0	1	0	0	0	1	0	1	0	0	0	1	0	1	1	0	0	0	0	0	0	0	0	1	0	0	0	0	1	0	0	0	0	0	1	0	1	0	0	0	1	0	0	0	0	0	1	0
O=C(NCc1ccccc1)OCCO	0	0	0	0	0	1	1	0	0	0	1	0	0	0	0	0	0	0	1	0	0	0	0	0	0	0	0	0	0	0	0	0	0	1	0	0	0	0	0	0	0	0	0	1	0	0	0	0	0
NC(C(=O)O)C(O)C(=O)O	0	1	0	0	0	0	0	0	0	0	0	0	0	0	0	0	0	0	0	0	0	0	0	0	0	0	1	0	0	0	0	0	0	0	0	0	0	0	0	0	0	0	0	0	0	0	0	0	0
COc1ccc2cccc(CCNC(C)=O)c2c1	0	0	0	0	0	0	0	0	1	0	0	0	0	0	0	0	0	0	0	0	0	0	0	0	0	1	0	0	0	0	0	0	0	1	0	0	0	0	0	0	0	0	0	0	1	0	0	0	0
COc1cc(C)c(C(=O)Oc2cc(C)c(C(=O)O)c(O)c2)c(O)c1	1	0	0	0	0	1	1	0	0	0	1	0	0	0	0	0	0	0	0	0	0	0	0	1	1	0	0	1	0	0	0	1	0	0	1	0	1	0	0	0	0	1	0	0	1	0	1	1	0
CCN(CC)CCOC(=O)c1ccc(N)cc1.Cl	0	0	0	0	0	0	0	0	1	1	0	1	0	0	0	0	0	0	0	0	1	0	0	1	0	0	0	0	0	0	0	0	0	0	0	0	0	0	1	0	0	0	0	0	1	0	0	0	0
CNC(=NC#N)NCCSCc1nc[nH]c1C	1	0	0	0	0	1	0	0	0	0	0	0	0	0	1	0	0	0	0	0	0	0	0	0	0	0	0	1	0	0	0	0	0	0	0	0	0	0	1	0	0	0	0	1	1	0	0	1	0
COC(=O)C=CC(=O)OC	0	0	0	0	0	0	0	0	0	0	0	0	0	0	1	0	0	0	0	0	0	0	0	0	0	0	0	0	0	0	0	0	0	0	0	0	0	0	0	0	0	0	0	0	0	0	0	0	0
N#CCC(=O)NN	0	0	0	0	0	1	0	0	0	0	0	0	0	0	0	0	0	0	0	0	0	0	0	0	0	0	0	0	0	0	0	0	0	0	0	0	0	0	0	0	0	0	0	0	0	0	0	0	0
C=C(CC)C(=O)c1ccc(OCC(=O)O)c(Cl)c1Cl	0	1	0	0	0	1	0	1	0	0	0	0	0	0	0	0	0	1	0	0	1	0	0	1	1	0	1	0	0	0	0	1	1	0	0	0	0	1	0	0	1	1	0	0	1	0	0	0	0
CC(=O)OC1CCC2(C)C(=CC=C3C2CCC2(C)C3CCC2C(C)C=CC(C)C(C)C)C1(C)C	0	0	0	0	0	0	1	0	1	0	0	0	0	0	0	0	0	0	0	1	0	1	0	1	1	0	0	0	0	1	1	0	0	0	0	1	0	1	0	1	0	1	1	0	0	0	0	0	0
CCC1(O)CC2CN(CCc3c([nH]c4ccccc34)C(C(=O)OC)(c3cc4c(cc3OC)N(C=O)C3C(O)(C(=O)OC)C(OC(C)=O)C5(CC)C=CCN6CCC43C65)C2)C1.O=S(=O)(O)O	1	1	1	1	1	1	1	1	1	1	1	1	1	1	1	1	1	1	1	1	1	1	1	1	1	1	1	1	0	1	1	1	1	1	1	1	1	1	1	1	1	1	1	1	1	1	1	1	1
Oc1ccnc(S)n1	1	0	0	0	0	1	0	0	0	0	0	0	0	0	0	0	0	0	0	0	0	1	0	0	0	0	0	0	0	0	0	0	1	0	0	0	0	0	0	0	0	0	0	0	0	0	0	0	0
Cl.NC(COP(=O)(O)O)C(=O)O	0	0	0	0	0	0	0	0	0	0	0	0	0	0	0	0	0	0	0	0	0	1	0	0	0	1	0	0	0	0	0	0	0	0	0	0	0	1	0	0	0	0	0	0	0	0	0	0	0
CCCc1nc(C(C)(C)O)c(C(=O)O)n1Cc1ccc(-c2ccccc2-c2nn[nH]n2)cc1	1	1	0	0	1	1	1	1	1	0	0	0	1	1	1	1	0	0	1	0	0	0	1	0	0	1	1	1	1	1	1	1	0	0	1	0	1	1	0	1	1	1	1	1	1	1	0	1	0
CCCOc1ccccc1-c1nc2[nH]nnc2c(=O)[nH]1	1	1	0	0	0	1	1	1	0	1	0	0	0	0	0	0	1	0	0	1	0	1	1	1	0	1	0	1	1	0	0	0	0	0	0	0	0	0	1	1	0	0	0	0	1	0	0	0	0
COc1cc2c(cc1OC)C1C(=O)c3c(O)cc4c(c3OC1CO2)C=CC(C)(C)O4	1	0	1	0	1	0	0	1	1	1	0	1	1	1	1	0	1	0	1	0	0	0	1	0	1	0	1	1	0	1	0	0	1	1	0	1	1	1	0	0	1	1	0	1	1	0	0	0	0
CC(C)CCCC(C)C1CCC2C3CC=C4CC(=O)CCC4(C)C3CCC12C	0	0	0	0	0	0	1	0	1	0	0	0	0	0	0	0	0	0	0	0	0	0	0	0	1	0	0	0	0	1	0	0	0	0	0	1	0	1	0	0	0	1	0	0	0	0	0	0	0
OCC1OC(OC2C(O)C(CO)OC2(CO)OC2OC(CO)C(O)C(O)C2O)C(O)C(O)C1O	1	0	0	0	0	1	0	0	0	0	1	1	1	0	1	0	0	0	0	0	1	0	0	1	1	0	0	1	0	0	1	0	0	0	0	0	0	0	0	1	1	1	1	0	0	0	0	1	0
CC(=O)Oc1ccc(C(c2ccc(OC(C)=O)cc2)c2ccccn2)cc1	1	0	0	0	0	1	0	0	0	0	0	1	0	0	0	0	1	0	0	1	0	0	0	0	0	0	0	0	0	1	1	0	1	0	1	1	0	0	0	0	1	0	0	0	1	0	0	0	0
O=P([O-])(O)C(O)(Cc1cccnc1)P(=O)(O)O.[Na+]	1	0	1	0	0	1	0	0	1	0	0	1	1	0	1	0	0	1	0	0	0	0	1	1	0	0	1	0	0	0	0	0	0	0	0	0	0	1	0	0	0	1	0	0	0	0	1	0	0
CC(=O)C1(O)CCC2C3CC(C)C4=CC(=O)C=CC4(C)C3(F)C(O)CC21C	1	0	0	1	0	0	1	0	1	0	0	0	0	0	1	1	1	0	0	0	0	0	0	0	1	0	0	0	0	1	0	0	0	0	0	1	0	1	1	0	0	1	0	0	0	0	0	1	1
COC1=CC(=O)C(O)=CC1=CC=Cc1ccccc1	0	0	0	0	0	0	0	0	1	0	1	0	1	1	0	0	0	0	0	0	0	0	0	0	1	0	0	0	0	0	0	0	0	1	0	0	0	0	0	0	0	0	0	0	0	0	0	1	0
NC(=O)c1cc[n+](CC2=C(C(=O)[O-])N3C(=O)C(NC(=O)C(c4ccccc4)S(=O)(=O)[O-])C3SC2)cc1.[Na+]	1	1	1	1	1	1	1	1	1	1	1	1	0	1	1	0	1	1	1	1	1	1	0	1	1	1	1	1	1	1	0	1	1	1	1	1	0	0	0	1	1	1	0	1	1	0	1	1	0
NC(CO)C(=O)O	0	0	0	0	0	0	0	0	0	0	0	0	0	0	0	0	0	0	0	0	0	0	0	0	0	0	0	0	0	0	0	0	0	0	0	0	0	0	0	0	0	0	0	0	0	0	0	0	0
COc1cc(C(=O)NC2CCCNC2)cc(OC)c1OC	0	1	0	0	0	0	0	0	0	0	1	0	0	0	0	0	1	0	0	0	0	0	0	0	0	1	1	1	0	0	0	1	0	1	0	1	1	0	0	1	1	0	1	1	1	0	0	0	0
NC(=O)Cc1cccc(C(=O)c2ccccc2)c1N	0	0	0	0	0	0	0	0	1	0	0	0	0	0	0	0	0	0	0	0	0	0	1	1	0	0	0	0	0	1	0	1	0	0	0	1	0	0	0	0	0	0	0	0	0	0	0	0	0
C=CCc1ccc2c(c1)OCO2	0	0	0	0	0	0	0	0	0	0	0	0	0	0	0	0	0	0	0	0	0	0	0	0	0	0	0	0	0	0	0	0	0	0	0	0	0	0	0	0	0	1	0	0	1	0	0	0	0
CC1OC(OC2C(Oc3cc(O)c4c(=O)cc(-c5ccc(O)cc5)oc4c3)OC(CO)C(O)C2O)C(O)C(O)C1O	1	1	0	0	1	1	0	0	1	0	1	0	1	0	1	0	0	1	1	0	1	0	0	1	1	1	1	1	1	1	1	1	1	1	0	0	1	1	0	1	1	0	1	0	1	0	0	1	0
CC(=O)Nc1cccc(O)c1	0	0	0	0	0	0	0	0	0	0	0	0	0	0	0	0	0	0	0	0	0	0	0	0	0	0	0	0	0	0	0	0	0	0	0	0	0	0	0	0	0	0	0	0	0	0	0	0	0
COc1ccc(-c2cc(=O)c3c(OC)cc(OC)cc3o2)cc1	0	1	0	0	1	1	0	0	0	0	0	0	0	0	0	0	0	1	1	0	0	0	0	1	0	1	1	1	1	1	0	1	1	0	0	0	1	1	0	0	1	0	0	0	1	0	0	0	0
CC(C)(C)NCC(O)c1cc(Cl)c(N)c(Cl)c1.Cl	0	0	0	0	0	0	0	0	1	0	0	0	0	0	0	0	0	0	0	0	1	0	0	1	0	0	0	0	0	0	0	0	0	0	0	0	1	0	0	0	0	1	0	1	0	0	0	0	0
OCC(S)CS	0	0	0	0	0	0	0	0	0	0	0	0	0	0	0	0	0	0	0	0	0	0	0	0	0	0	0	0	0	0	0	0	0	0	0	0	0	0	0	0	0	0	0	0	0	0	0	0	0
O=c1c(O)c(-c2ccccc2)oc2cc(O)ccc12	1	1	0	0	1	1	1	0	0	1	0	0	0	0	0	0	0	1	1	0	0	0	0	1	0	1	1	1	1	1	0	1	1	0	0	0	0	1	1	1	1	0	0	0	0	0	0	0	0
COc1ccc2nc3cc(Cl)ccc3c(Nc3cc(CN4CCCC4)c(O)c(CN4CCCC4)c3)c2n1.O=P(O)(O)O.O=P(O)(O)O.O=P(O)(O)O.O=P(O)(O)O	1	0	0	0	1	1	0	0	0	0	1	1	1	0	1	0	0	0	0	0	1	1	1	1	0	1	0	1	0	1	0	1	0	1	1	1	0	1	0	1	0	0	1	0	1	1	1	1	0
C=CCC1(O)CCC2C3CCC4=CC(=O)CCC4=C3C=CC21C	0	0	0	0	0	0	1	1	1	0	0	0	0	1	0	0	1	0	0	0	0	1	0	1	1	0	0	0	0	0	1	0	0	0	0	1	0	1	1	0	0	1	0	0	0	0	0	0	0
COc1ccc(-c2oc3c(CC=C(C)C)c(OC4OC(CO)C(O)C(O)C4O)cc(O)c3c(=O)c2OC2OC(C)C(O)C(O)C2O)cc1	1	1	0	0	1	1	1	1	1	1	1	0	1	0	1	0	0	1	1	1	1	0	0	1	1	1	1	1	1	1	1	1	1	1	1	0	1	1	1	1	1	1	1	0	1	1	1	1	0
O=c1cc(-c2ccccc2O)oc2cc(O)ccc12	1	1	1	0	1	1	0	0	0	0	1	0	0	0	0	0	0	1	1	0	0	0	0	1	0	1	1	1	1	1	0	1	1	0	0	1	0	1	0	0	1	0	0	0	0	0	0	0	0
CN(C)CCCC1(c2ccc(F)cc2)OCc2cc(C#N)ccc21.O=C(O)C(=O)O	0	1	0	1	1	0	1	0	1	0	0	0	0	1	0	0	0	0	0	0	0	0	1	1	0	0	0	1	0	0	0	1	0	0	0	1	0	0	1	0	0	1	0	0	1	1	0	1	1
CNNCc1ccc(C(=O)NC(C)C)cc1	0	1	0	0	0	0	0	0	0	1	1	0	0	0	0	0	1	0	0	0	0	0	0	0	0	0	1	0	0	0	0	0	0	1	0	0	0	0	0	1	0	0	1	0	0	0	0	0	0
CCOC(N)=O	0	0	0	0	0	0	0	0	0	0	0	0	0	0	0	0	0	0	0	0	0	0	0	0	0	0	0	0	0	0	0	0	0	0	0	0	0	0	0	0	0	0	0	0	0	0	0	0	0
CN1CCN(CC(=O)N2c3ccccc3C(=O)Nc3cccnc32)CC1.Cl.Cl	1	1	1	1	1	1	1	1	1	1	1	1	1	1	0	1	1	0	1	1	1	1	0	1	1	0	0	1	1	0	0	1	1	1	0	1	0	0	0	0	1	1	1	0	0	0	0	0	0
COc1cc(C(=O)O)cc(OC)c1OC	0	0	0	0	0	0	0	0	0	0	0	0	0	0	0	0	0	1	0	0	0	0	0	1	0	0	0	0	0	0	0	1	0	0	0	1	1	0	0	0	1	1	0	0	1	0	0	0	0
CC(CN1CC(=O)NC(=O)C1)N1CC(=O)NC(=O)C1	0	1	0	0	0	0	0	0	0	0	0	0	0	0	0	0	0	0	0	0	1	0	0	0	0	0	0	1	1	0	0	0	0	0	0	0	0	0	0	0	0	0	1	1	0	0	0	0	0
O=c1[nH]cnc2c1ncn2C1OC(CO)C(O)C1O	1	0	1	0	1	1	1	0	1	0	1	0	1	0	1	1	1	0	0	1	1	1	0	1	1	0	0	0	0	1	1	0	1	0	0	0	0	1	0	0	1	0	0	1	0	0	1	1	0
C=CCSCC1Nc2cc(Cl)c(S(N)(=O)=O)cc2S(=O)(=O)N1	1	0	1	1	0	0	1	0	0	0	1	1	1	1	0	1	0	0	0	1	1	0	1	0	1	0	1	0	0	1	1	0	0	0	1	0	1	0	0	0	1	0	0	1	0	0	0	1	0
CC(NC(CCc1ccccc1)C(=O)O)C(=O)N1Cc2ccccc2CC1C(=O)O	1	1	0	0	0	0	0	0	1	0	1	0	0	0	1	1	1	1	1	0	1	1	0	0	0	1	1	1	0	0	0	1	1	1	0	0	0	1	1	1	0	1	1	1	1	1	0	0	0
CCN(CC)CCOCCOC(=O)C1(c2ccccc2)CCCC1.O=C(O)CC(O)(CC(=O)O)C(=O)O	0	0	1	0	0	1	0	0	0	0	0	0	1	0	0	1	0	0	0	0	0	0	0	0	1	0	0	0	0	1	0	0	0	0	1	0	1	0	0	0	0	0	0	0	0	0	0	1	1
CC1OC1P(=O)([O-])[O-].[Ca+2]	0	0	0	1	0	0	0	0	0	0	0	0	0	0	0	0	0	0	0	0	0	0	1	1	0	0	0	0	0	0	0	0	0	0	0	0	0	1	0	0	0	1	0	0	1	0	0	0	0
CC1CC2C3CCC4=CC(=O)C=CC4(C)C3(F)C(O)CC2(C)C1C(=O)CO	1	0	0	1	0	0	0	0	1	0	0	0	0	0	0	1	1	0	0	0	0	0	0	0	1	0	0	0	0	1	0	0	0	0	0	1	0	1	1	0	0	1	0	0	0	0	0	0	1
COc1ccc(CN(CCN(C)C)c2ncccn2)cc1.Cl	1	0	0	0	0	1	1	0	0	0	1	0	0	0	0	0	0	0	0	0	0	0	0	0	1	0	0	0	0	1	0	0	1	0	0	1	0	0	0	1	0	1	1	1	1	0	0	1	0
CCOC(=O)C1=CC2(CC)CCCN3CCc4c(n1c1ccccc41)C32	1	0	0	0	1	1	1	1	1	1	1	1	0	0	0	1	1	1	0	1	0	1	1	1	1	1	1	1	0	1	1	1	1	1	1	1	1	1	1	1	1	1	1	0	0	1	1	1	0
CC(=O)Oc1cccc(C(=O)O)c1OC(C)=O	0	0	0	0	0	0	0	0	0	0	0	0	0	1	0	0	0	1	0	0	0	0	0	1	0	0	0	0	0	0	1	1	0	0	0	1	0	0	0	0	1	1	0	0	1	0	0	0	1
O=C(CCCN1CC=C(n2c(=O)[nH]c3ccccc32)CC1)c1ccc(F)cc1	1	0	0	0	1	1	0	0	0	1	0	0	0	0	1	1	1	0	0	0	1	1	0	1	1	0	1	1	0	1	0	0	0	0	1	1	0	1	1	1	0	0	0	0	0	0	1	0	1
COC(=O)CC1C(C)(C)C(=O)C2CC3=C4CC(=O)OC(c5ccoc5)C4(C)CCC3C1(C)C2=O	0	1	1	0	1	0	1	0	1	0	0	1	1	0	0	1	0	0	0	1	0	1	0	1	1	1	0	0	1	1	1	0	0	1	1	1	0	1	0	0	1	0	1	1	0	1	0	1	0
CC(=O)Nc1c(I)c(NC(C)=O)c(I)c(C(=O)O)c1I	0	1	0	0	0	0	0	0	0	0	0	0	0	0	0	0	0	0	0	0	0	0	0	1	0	0	0	0	0	0	0	0	0	0	1	0	0	1	0	0	1	0	0	0	0	0	1	0	1
CCCc1cc(C(N)=S)ccn1	1	0	0	0	0	1	0	0	0	0	1	1	0	0	1	0	0	0	0	0	0	0	0	0	0	0	1	0	0	0	0	0	0	0	1	1	0	0	0	0	0	0	0	0	0	0	0	0	0
Nc1ccc(S(=O)(=O)Nc2ncccn2)cc1	1	0	1	1	0	1	0	1	0	0	0	1	0	0	0	1	0	0	0	0	1	0	0	0	0	1	0	0	0	0	1	0	1	0	0	0	0	0	0	0	0	0	0	0	1	0	0	0	0
COc1cc(C=CC(=O)N2CCC=CC2=O)cc(OC)c1OC	0	1	1	1	0	0	0	0	0	0	0	0	0	0	0	0	1	0	0	0	1	1	0	1	1	0	0	1	0	0	0	1	0	0	0	1	1	0	0	0	0	0	0	0	1	1	0	0	0
COc1ccc2c(c1OC)C(=O)OC2C1c2cc3c(cc2CCN1C)OCO3	1	0	0	0	1	1	1	0	1	1	1	1	0	1	0	1	0	1	1	1	1	0	0	1	1	1	0	1	1	0	0	1	0	1	0	1	0	1	1	1	1	1	1	0	1	1	1	1	0
Cl.O=C(c1ccc(OCCN2CCCCC2)cc1)c1c(-c2ccc(O)cc2)sc2cc(O)ccc12	1	1	0	1	0	1	1	0	0	0	0	0	0	1	1	1	1	1	1	1	0	1	0	0	0	1	0	1	1	0	1	0	0	1	0	1	0	1	0	1	0	0	0	0	1	0	1	0	1
C1CCN2CC3CC(CN4CCCCC34)C2C1.O=S(=O)(O)O	0	0	1	1	0	0	0	1	0	0	0	0	0	0	0	0	0	0	1	0	1	0	0	1	0	0	0	1	0	0	0	1	0	1	0	0	0	1	0	0	0	0	1	1	0	0	1	0	0
Oc1cccc(O)c1	0	0	0	0	0	0	0	0	0	0	0	0	0	0	0	0	0	0	0	0	0	0	0	0	0	0	0	0	0	0	0	0	0	0	0	0	0	0	0	0	0	0	0	0	0	0	0	0	0
O=c1cc(-c2ccc(O)cc2)oc2cc(O)ccc12	0	1	0	0	1	1	0	0	0	0	0	0	0	0	0	0	0	1	1	0	0	0	0	1	0	1	1	1	1	1	0	1	1	0	0	0	1	1	0	0	1	0	0	0	0	0	0	0	0
CCC(=O)NCCC1CCc2ccc3c(c21)CCO3	0	1	0	0	0	0	0	0	0	0	0	0	0	0	1	0	0	0	0	0	0	0	1	0	1	0	0	1	0	1	0	1	1	0	1	0	1	1	0	0	0	1	0	0	1	0	0	0	0
O=C(Nc1c(Cl)cncc1Cl)c1ccc(OC(F)F)c(OCC2CC2)c1	1	1	0	0	0	1	0	0	0	0	1	1	0	0	0	0	0	0	0	1	0	0	0	0	0	1	0	0	0	0	0	0	1	1	0	0	0	0	0	1	1	0	0	1	1	0	0	1	0
COc1cc2c(cc1-c1coc3c4c(c(OC)cc3c1=O)OC(C)(C)CC4)OCO2	1	1	1	0	0	0	1	1	0	0	0	0	1	1	0	0	1	1	1	0	0	1	0	1	0	1	1	1	1	1	0	1	1	1	1	0	1	1	0	1	1	0	0	0	1	0	0	0	0
O=C1C(CCS(=O)c2ccccc2)C(=O)N(c2ccccc2)N1c1ccccc1	1	0	0	1	0	0	1	0	1	0	0	0	0	0	0	0	0	1	0	1	0	1	0	0	1	0	0	0	0	0	1	0	0	1	1	0	0	0	0	0	0	1	0	0	0	0	0	0	1
CCOCC(O)COc1ccc(NC(=O)CC[S+](C)C)cc1.Cc1ccc(S(=O)(=O)[O-])cc1	0	0	0	0	0	1	0	0	0	0	0	0	0	0	0	0	0	0	0	0	0	1	0	0	0	0	0	0	0	1	1	0	0	0	0	0	0	0	0	0	0	0	0	0	1	0	0	1	0
CCC1OC(=O)CC(O)C(C)C(OC2OC(C)C(OC3CC(C)(O)C(O)C(C)O3)C(N(C)C)C2O)C(CC=O)CC(C)C(=O)C=CC(C)=CC1COC1OC(C)C(O)C(OC)C1OC.O=C(O)C(O)C(O)C(=O)O	1	0	1	0	0	1	0	0	1	0	1	0	1	0	1	1	0	0	0	0	1	1	0	1	1	0	0	1	0	0	1	0	1	0	0	1	0	1	0	1	1	0	1	0	0	0	0	0	0
CC1CC(OC(=O)C(O)c2ccccc2)CC(C)(C)C1	0	1	0	0	0	1	0	0	1	0	0	0	0	0	0	0	0	0	0	0	0	0	0	1	0	0	0	0	0	0	0	0	0	0	0	0	0	0	0	0	0	0	0	0	0	0	0	0	0
O=c1ccc2ccccc2o1	0	1	0	0	0	0	0	0	0	0	0	0	0	0	0	0	0	1	0	0	0	0	0	0	0	1	1	0	1	0	0	1	1	0	0	0	0	0	0	0	1	0	0	0	0	0	0	0	0
CCOC(=O)n1ccn(C)c1=S	0	0	0	0	0	1	0	1	1	0	1	1	0	1	1	0	1	0	0	0	0	0	0	0	0	0	0	0	0	0	0	0	0	0	0	0	0	1	0	0	0	0	0	0	1	1	0	0	0
CC(O)CN1CCN(CC(=O)[O-])CCN(CC(=O)[O-])CCN(CC(=O)[O-])CC1.[Gd+3]	0	0	0	0	0	0	0	0	0	0	0	0	0	0	0	0	0	0	0	0	0	1	0	0	0	0	0	1	0	0	0	0	0	0	0	0	0	0	0	0	0	0	1	1	0	0	0	0	0
COc1ccc(CN(CCN(C)C)c2ccccn2)cc1.O=C(O)C=CC(=O)O	1	0	0	0	0	1	1	0	0	0	1	1	0	0	1	0	0	0	1	0	0	0	0	0	1	0	0	0	0	1	0	0	1	0	0	1	1	0	0	1	0	1	1	1	1	0	0	1	0
Cn1c(=O)c2c(ncn2CC(=O)O)n(C)c1=O	1	1	0	1	0	1	1	0	1	0	0	0	0	0	1	1	1	0	1	1	1	1	0	1	1	0	0	0	0	0	1	0	0	1	0	0	0	1	0	1	0	1	1	1	1	0	1	1	0
O=C(O)COC(=O)Cc1ccccc1Nc1c(Cl)cccc1Cl	0	0	0	0	0	1	0	0	0	0	1	0	0	0	0	0	0	0	0	0	1	0	0	1	0	0	0	0	0	1	1	1	1	0	0	0	1	0	0	0	0	0	0	1	0	0	0	0	0
CCOC1OC2OC3(C)CCC4C(C)CCC(C1C)C24OO3	1	0	0	0	0	1	0	0	1	0	1	0	1	1	1	0	0	0	0	0	1	1	0	1	1	0	0	0	0	0	1	0	0	0	1	1	0	0	1	0	1	0	0	1	0	0	0	0	0
COc1ccc(C(=O)CC(=O)c2ccc(C(C)(C)C)cc2)cc1	0	0	0	0	0	0	0	0	0	0	0	0	0	0	0	0	0	0	0	0	0	0	1	0	0	0	0	0	0	1	0	0	0	0	0	0	0	0	0	0	0	0	0	0	1	0	0	0	0
CCCCCCOC(=O)N=C(N)c1ccc(NCc2nc3cc(C(=O)N(CCC(=O)OCC)c4ccccn4)ccc3n2C)cc1.CS(=O)(=O)O	1	1	1	1	1	1	1	1	0	0	1	1	0	0	1	1	1	0	1	1	0	1	1	1	1	0	1	1	0	1	0	0	1	0	1	1	1	0	0	1	0	1	1	0	0	1	1	1	1
COc1cc(C(=O)N2CCOCC2)cc(OC)c1OC	0	1	0	0	0	0	0	0	0	0	1	0	0	0	0	0	1	0	0	0	0	0	0	0	0	1	1	0	0	0	0	1	0	0	0	1	1	0	1	1	1	0	1	0	1	0	0	0	0
NC(=O)c1cnccn1	1	0	0	0	0	1	0	0	0	0	1	1	0	0	0	1	0	0	0	0	0	1	0	0	0	0	0	0	0	0	0	0	0	0	1	0	0	0	0	0	0	0	0	0	0	0	0	0	0
Cc1ccc(S(=O)(=O)NC(=O)NN2CC3CCCC3C2)cc1	0	0	1	1	0	0	0	0	0	0	0	0	0	0	0	0	0	0	0	0	1	1	0	0	0	0	0	1	0	0	1	0	1	0	0	1	0	1	1	0	1	0	0	1	0	0	1	1	0
Cl.Cn1c(CCCC(=O)O)nc2cc(N(CCCl)CCCl)ccc21	1	0	1	0	0	1	0	0	0	0	0	0	0	0	1	0	0	0	0	0	0	0	0	0	0	0	0	0	0	0	0	0	1	0	1	0	1	0	0	1	0	0	1	0	1	0	1	0	0
CC(=O)Oc1ccc2c(C)cc(=O)oc2c1	0	1	0	0	0	0	0	0	0	0	0	0	0	0	0	0	0	1	1	0	0	0	0	0	0	1	1	0	1	1	1	1	1	1	0	0	0	1	0	0	1	0	0	0	1	0	0	0	0
CC(=O)NO	0	0	0	0	0	0	0	0	0	0	0	0	0	0	0	0	0	0	0	0	0	0	0	0	0	0	0	0	0	0	0	0	0	0	0	0	0	0	0	0	0	0	0	0	0	0	0	0	0
CN(Cc1ccc(C(C)(C)C)cc1)Cc1cccc2ccccc12.Cl	0	0	0	0	0	0	0	0	0	0	1	0	0	0	0	0	0	0	0	0	0	0	0	0	0	1	1	0	0	1	0	0	0	1	0	0	0	0	0	0	0	0	0	0	0	0	0	0	0
C=C1CC=C(C)CCC2C1CC2(C)C	0	0	0	0	0	0	1	0	1	0	0	0	0	0	0	0	1	0	1	0	0	0	0	0	1	0	0	0	0	0	0	1	0	0	0	1	0	1	0	1	0	0	0	0	0	0	0	0	0
CC(=O)OC1CC2CC(OC(C)=O)C3(C)C(CCC4(C)C(c5ccoc5)OC(OC(C)=O)C5OC543)C2(C)C(OC(C)=O)C1	1	0	1	0	1	1	0	0	1	0	1	1	1	0	1	1	1	0	0	1	0	0	1	1	1	1	0	1	1	0	0	1	0	0	1	1	0	0	0	0	1	0	0	1	0	1	1	1	1
C=CC(C1=CC(=O)C(OC)=CC1=O)c1ccccc1	0	0	0	0	0	0	0	1	1	1	0	0	1	0	0	0	1	0	0	0	0	0	0	0	1	0	0	0	0	1	0	0	0	0	0	0	0	1	1	0	0	1	0	1	0	0	0	0	0
O=C1CCC(N2C(=O)c3ccccc3C2=O)C(=O)N1	1	1	0	0	0	1	0	0	0	0	1	0	0	1	0	0	1	1	1	0	1	0	0	0	0	1	1	1	1	0	1	0	0	1	0	0	1	0	1	1	0	0	1	1	1	0	0	1	0
CC(C)(O)CCC(O)C(C)(O)C1CCC2(O)C3=CC(=O)C4CC(O)C(O)CC4(C)C3CCC12C	1	0	0	0	0	0	1	0	1	0	0	0	0	0	1	0	0	0	0	1	0	0	1	1	1	0	0	0	1	0	0	0	0	0	1	1	0	1	0	0	0	1	1	0	0	0	0	0	0
CC(CCc1ccccc1)NCC(O)c1ccc(O)c(C(N)=O)c1.Cl	0	1	0	0	0	0	0	0	1	0	1	0	0	0	1	0	0	0	0	0	0	0	1	1	0	0	0	1	0	0	0	0	0	0	0	0	0	0	0	0	0	1	0	0	0	0	0	0	0
CCN1CC(CCN2CCOCC2)C(c2ccccc2)(c2ccccc2)C1=O.Cl	0	0	1	0	1	0	0	1	1	0	0	0	1	0	1	0	1	0	1	1	0	0	0	1	1	1	0	1	0	1	0	1	0	0	0	1	0	0	0	0	0	1	0	0	1	1	0	1	0
Cl.Clc1ccc2c(c1)CCc1cccnc1C2=C1CCNCC1	1	1	0	0	1	1	0	0	0	0	1	1	0	0	0	0	0	0	1	0	1	0	1	1	1	0	1	1	1	0	0	1	0	1	1	1	0	0	0	1	1	1	0	1	0	0	0	0	1
O.O=P1(N(CCCl)CCCl)NCCCO1	0	0	0	0	0	0	0	0	0	1	1	0	0	1	0	0	0	0	0	0	0	0	0	0	1	0	0	0	0	1	1	0	0	0	1	0	1	0	1	0	0	1	0	1	1	1	0	0	1
Cl.Nc1c(Br)cc(Br)cc1CNC1CCC(O)CC1	0	0	0	0	1	0	0	0	0	0	1	0	0	0	0	0	0	0	0	0	0	1	0	1	1	0	0	1	0	0	0	0	0	0	1	0	0	0	0	1	0	0	1	0	0	0	0	0	0
O=C1OC2(c3ccc(O)cc3Oc3cc(O)ccc32)c2ccccc21	1	1	0	1	0	1	1	0	1	1	1	1	1	1	0	0	1	1	0	0	0	0	1	1	1	0	0	0	0	1	0	0	0	1	0	1	0	0	0	0	1	1	0	0	1	0	0	1	1
COc1ccc(C(=O)O)cc1OC	0	0	0	0	0	0	0	0	0	0	0	0	0	0	0	0	0	1	0	0	0	0	0	1	0	0	0	0	0	0	0	0	0	0	0	0	0	0	0	0	1	1	0	0	1	0	0	0	0
O=C([O-])c1cc(=O)c2c(OCC(O)COc3cccc4oc(C(=O)[O-])cc(=O)c34)cccc2o1.[Na+].[Na+]	0	1	0	0	0	0	1	0	1	1	0	0	0	0	0	0	0	1	0	0	0	0	0	0	1	1	1	0	1	1	0	1	1	0	0	0	0	1	0	0	1	0	0	0	1	0	0	0	0
COc1cc(C(C)=O)ccc1O	0	0	0	0	0	0	0	0	0	0	0	0	0	0	0	0	0	0	0	0	0	0	0	0	0	0	0	0	0	0	0	0	0	0	0	0	0	0	0	0	1	0	0	0	1	0	0	0	0
Cc1ncc(CNC(=O)N(CCCl)N=O)c(N)n1.Cl	1	0	0	0	1	1	0	1	0	0	1	0	0	0	0	0	0	0	1	0	0	0	0	0	0	0	0	0	1	1	0	0	1	0	1	0	0	0	1	0	1	0	0	1	1	0	0	0	0
CC1CC2C3CC(F)C4=CC(=O)C=CC4(C)C3(F)C(O)CC2(C)C1(O)C(=O)CO	1	0	0	1	0	0	0	0	1	0	0	0	0	0	1	1	1	0	0	0	0	0	0	0	1	0	0	0	0	1	0	0	0	1	0	1	0	1	1	0	0	1	0	0	0	0	0	1	1
COc1c2occc2c(OC)c2c(=O)cc(C)oc12	0	1	0	0	0	0	1	1	0	0	0	0	0	0	0	0	0	1	0	0	0	0	0	0	1	1	1	0	1	1	0	1	1	0	0	0	0	1	1	1	1	0	0	0	1	0	1	1	1
Cc1[nH]c(=O)c(C#N)cc1-c1ccncc1	1	1	0	0	0	1	0	0	0	0	0	1	0	1	0	0	0	0	1	0	0	0	0	0	1	0	1	1	0	0	0	1	0	0	1	0	0	0	0	1	0	0	0	0	1	0	0	0	0
COc1ccc2c(c1O)-c1c(OC)c(OC)cc3c1C(C2)N(C)CC3	1	1	1	0	1	0	1	0	1	0	1	0	0	1	0	1	0	1	1	1	0	1	0	0	0	1	1	1	0	1	0	1	1	1	0	1	0	1	0	1	0	1	1	0	1	1	1	0	0
CNC(=C[N+](=O)[O-])NCCSCc1ccc(CN(C)C)o1.Cl	1	0	0	0	1	0	0	1	1	1	0	0	0	1	0	1	0	1	0	0	0	0	0	0	0	0	0	0	1	0	0	0	0	0	0	0	0	0	0	0	0	0	0	1	1	1	0	1	0
CC(C)NCC(O)COc1cccc2[nH]c3ccccc3c12	1	0	1	0	0	1	1	0	0	0	0	1	0	0	0	0	0	0	0	0	1	0	0	0	0	1	0	1	0	0	0	0	0	0	1	0	0	0	0	0	0	0	0	0	1	0	0	0	1
Cl.Cl.O=C1c2c(O)ccc(O)c2C(=O)c2c(NCCNCCO)ccc(NCCNCCO)c21	1	1	0	0	0	1	0	1	0	0	1	1	0	1	0	1	0	1	0	0	0	0	0	1	0	0	0	0	0	0	0	0	0	0	1	1	0	0	0	0	1	0	0	1	0	0	0	1	0
CCn1cc(C(=O)O)c(=O)c2cnc(N3CCCC3)nc21	1	0	0	1	0	1	0	0	1	0	0	1	0	0	1	1	0	1	1	1	1	0	0	1	1	1	1	1	0	0	0	1	0	0	1	1	0	0	0	0	1	1	1	1	1	0	1	0	0
COc1cc(-c2coc3cc(OC4OC(CO)C(O)C(O)C4O)c(OC)c(O)c3c2=O)cc(O)c1OC	1	1	0	1	1	1	1	0	1	0	1	0	1	0	1	0	1	1	1	0	1	0	0	1	1	1	1	1	1	1	1	1	1	1	0	1	1	1	0	1	1	1	1	0	1	0	0	1	0
NCCCC(N)C(=O)O.NCCCC(N)C(=O)O.O=C(O)CCC(=O)C(=O)O	0	0	0	0	0	0	0	0	0	0	0	0	0	0	0	0	0	0	0	0	0	0	0	0	0	0	1	0	0	0	0	0	0	0	0	0	0	0	0	0	0	0	0	0	0	0	0	0	0
CC=Cc1ccc(OC)cc1	0	0	0	0	0	0	0	0	0	0	0	0	0	0	0	0	0	0	0	0	0	0	0	0	0	0	0	0	0	0	0	0	0	0	0	0	0	0	0	0	0	0	0	0	1	0	0	0	0
CC1(C)C(O)CC(=O)C2(C)C1CC(=O)C1(C)C2CCC2(C)C(c3ccoc3)OC(=O)C3OC321	1	1	1	0	0	1	0	0	1	0	0	0	1	0	1	1	0	0	0	1	0	0	1	1	1	1	0	0	1	0	1	1	0	0	1	1	0	0	0	0	1	1	0	1	0	1	0	1	0
Cc1ncc([N+](=O)[O-])n1C	0	0	0	1	0	1	0	0	0	0	0	0	0	1	0	0	0	1	1	0	0	0	0	1	1	0	0	0	0	0	0	0	1	0	1	0	1	1	0	0	0	1	1	0	0	0	0	0	0
Cl.N=c1ccn2c(n1)OC1C(O)C(CO)OC12	1	0	1	0	1	1	1	0	1	0	1	1	1	0	1	0	1	1	0	0	1	1	1	1	1	1	1	1	0	1	1	0	1	1	0	1	0	1	0	1	1	0	1	1	1	0	1	1	1
CC(C)=CCCC1(C)C=Cc2c(O)c3c(c(CC=C(C)C)c2O1)OC12C(=CCCC1C(C)(C)OC2(CC=C(C)C(=O)O)C(=O)O)C3=O	1	1	1	1	1	1	1	1	1	1	1	0	1	1	1	1	1	0	1	1	0	0	1	1	1	1	1	0	1	1	1	1	0	0	1	1	1	1	0	1	1	1	0	0	1	0	1	1	0
CCCCNc1ccc(C(=O)OCCOCCOCCOCCOCCOCCOCCOCCOCCOC)cc1	0	0	0	0	0	1	0	0	1	1	0	1	0	0	0	0	0	0	0	0	0	0	0	1	0	0	0	0	0	0	0	0	0	0	0	0	0	0	1	0	0	0	0	0	0	0	0	0	1
Cc1cc(C(C)(C)C)c(O)c(C)c1CC1=NCCN1.Cl	0	0	0	0	0	0	0	1	1	0	0	0	0	0	0	0	0	1	1	0	0	0	1	0	1	0	0	1	0	1	0	1	0	0	1	0	1	0	0	0	0	1	1	0	0	0	0	0	0
Cl.Nc1ccn(C2OC(CO)C(O)C2(F)F)c(=O)n1	1	0	0	1	1	1	1	0	1	1	1	0	0	1	0	0	1	0	1	0	0	0	1	0	1	0	0	0	1	1	1	0	1	1	1	0	0	1	0	0	1	1	1	0	0	0	1	1	0
O=C(O)Cc1cc(I)c(Oc2ccc(O)c(I)c2)c(I)c1	1	0	0	0	0	0	1	0	0	0	0	1	0	1	0	0	0	0	0	0	0	0	0	0	0	0	0	1	0	0	0	0	0	1	0	0	1	0	0	0	1	0	0	0	0	0	0	0	0
COC(=O)c1cc(OC)c(OC)c(OC)c1	0	0	0	0	0	0	0	0	1	0	0	0	0	0	0	0	0	1	0	0	0	0	0	1	0	0	0	0	0	0	0	1	0	0	0	1	1	0	0	0	1	1	0	0	1	0	0	0	0
CCC1(O)C(=O)OCc2c1cc1n(c2=O)Cc2cc3c(CN(C)C)c(O)ccc3nc2-1.Cl	1	1	1	0	0	1	1	1	1	0	1	1	1	0	0	0	1	1	1	1	0	1	1	1	1	1	1	1	0	1	0	1	1	1	1	1	1	0	1	1	1	1	0	1	1	1	1	1	1
CC(CCc1ccc(O)cc1)NCCc1ccc(O)c(O)c1.Cl	0	0	0	0	0	0	0	0	1	0	0	0	0	0	1	0	0	0	0	0	0	0	0	0	0	0	0	1	0	0	0	0	0	0	0	0	0	0	0	0	0	1	1	0	0	0	0	0	0
CCCCN1CCCCC1C(=O)Nc1c(C)cccc1C.Cl	0	0	0	0	0	0	0	0	0	0	0	1	0	1	0	1	1	1	0	0	1	0	1	1	0	0	0	1	0	0	0	0	0	0	0	1	0	0	0	0	0	0	1	0	0	0	0	1	0
C=CC1=C(C)C(=Cc2[nH]c(Cc3[nH]c(C=C4NC(=O)C(C)=C4C=C)c(C)c3CCC(=O)O)c(CCC(=O)O)c2C)NC1=O	1	1	1	1	0	1	0	0	1	0	1	1	0	1	0	0	0	0	0	0	0	1	1	0	0	1	1	1	0	0	1	1	1	1	1	1	1	1	0	0	0	0	0	0	1	0	0	1	0
CC(C)Cn1cnc2c(N)nc3ccccc3c21.Cl	1	0	0	0	0	1	0	0	1	0	0	1	1	0	1	0	0	0	0	1	0	0	1	1	0	1	0	0	0	0	0	0	1	0	1	0	0	1	1	1	0	0	0	0	1	0	1	0	0
Cc1ccc(C(C)C)cc2c(C)ccc1-2	0	1	0	0	0	0	0	0	0	0	0	0	0	0	0	0	0	0	0	0	0	0	1	0	0	0	1	1	0	1	0	1	1	0	0	0	0	0	0	0	1	0	0	0	1	0	0	0	0
CC1C(=O)OC2CC34C5CC(C(C)(C)C)C36C(OC(=O)C6O)OC4(C(=O)O5)C21O	1	1	1	1	1	1	0	0	0	0	1	0	1	0	1	1	0	0	0	0	1	0	0	1	1	1	0	1	0	0	1	0	0	0	0	1	0	0	0	1	0	1	1	0	0	0	1	1	1
O=C(C1CCCCC1)N1CC(=O)N2CCc3ccccc3C2C1	0	1	0	0	0	0	0	1	1	0	1	0	0	1	0	1	1	0	1	0	0	0	0	1	0	1	0	1	1	0	0	1	1	1	0	0	1	0	0	1	0	1	1	1	1	1	1	0	0
CC(=O)NC1C(NC(=N)N)C=C(C(=O)O)OC1C(O)C(O)CO	1	1	1	1	0	1	0	0	1	0	0	0	1	1	1	0	0	1	0	1	1	1	1	1	1	0	0	1	1	0	0	0	1	1	1	0	0	0	1	1	1	1	1	1	1	0	0	1	0
CC(=O)NC(CS)C(=O)O	0	0	0	0	0	0	0	0	0	0	0	0	0	0	0	0	0	0	0	0	0	1	0	0	0	0	0	0	0	0	0	0	1	0	0	0	0	0	0	0	0	0	0	0	0	0	0	0	0
Cc1cc(C)nc(NS(=O)(=O)c2ccc(N)cc2)n1	1	0	1	1	0	1	0	1	0	0	0	1	0	0	0	1	0	0	0	0	1	0	0	0	0	1	0	0	0	0	1	0	1	0	0	0	0	0	0	0	0	0	0	0	1	0	0	0	0
CN1CCc2cc3c(cc2C1C1OC(=O)c2c1ccc1c2OCO1)OCO3	1	0	0	0	1	1	1	0	1	1	1	1	0	1	0	1	0	1	1	1	1	0	0	1	1	1	0	1	1	0	0	1	0	1	0	1	0	1	1	1	1	1	1	0	1	1	1	1	1
CC(NC(=NC#N)Nc1ccncc1)C(C)(C)C	1	0	1	0	1	1	0	0	0	0	0	1	0	1	0	0	0	0	0	0	0	0	0	0	1	0	0	1	0	0	0	0	0	0	0	0	0	0	0	0	0	0	0	1	0	0	0	0	1
CCOc1ccc(S(=O)(=O)[O-])c2cccnc12.[Na+]	1	0	0	0	0	1	0	0	0	0	0	1	1	0	0	0	0	0	0	0	0	0	0	0	0	1	0	0	1	1	1	0	0	0	1	0	0	0	0	0	0	1	0	0	1	0	1	1	0
Cc1nc2n(c(=O)c1CCN1CCC(c3noc4cc(F)ccc34)CC1)CCCC2	1	0	1	0	0	1	0	1	0	0	0	1	1	0	1	0	0	0	1	0	1	0	0	1	1	1	0	1	1	1	0	1	1	1	1	0	1	1	0	1	1	1	1	0	1	1	1	1	0
Cc1ncc(C[n+]2csc(CCO)c2C)c(N)n1.Cl.[Cl-]	1	1	1	0	0	1	0	1	0	0	0	0	0	0	0	1	1	0	1	0	0	0	0	1	0	0	0	1	0	0	0	1	1	0	1	0	0	0	0	1	0	0	0	0	0	1	0	0	1
Br.CN1C2CC(OC(=O)C(CO)c3ccccc3)CC1C(O)C2	1	1	1	0	0	0	0	0	0	0	1	0	1	0	1	0	0	0	0	0	1	0	0	0	0	0	1	1	0	1	0	0	0	1	0	1	0	0	0	0	1	0	0	0	0	0	0	0	0
CCCc1nc(C(C)(C)O)c(C(=O)OCc2oc(=O)oc2C)n1Cc1ccc(-c2ccccc2-c2nn[nH]n2)cc1	1	1	0	0	1	1	1	1	1	1	1	0	1	1	1	1	0	1	1	0	0	0	1	1	0	1	1	1	1	1	1	1	0	1	1	1	1	1	1	1	1	1	1	1	1	1	0	1	0
COc1cc(O)cc(OC)c1OC	0	0	0	0	0	0	0	0	0	0	0	0	0	0	0	0	0	0	0	0	0	0	0	0	0	0	0	0	0	0	0	1	0	0	0	1	1	0	0	0	0	0	0	0	1	0	0	0	0
CCC1CN2CCC1CC2C(O)c1ccnc2ccc(OC)cc12	1	0	0	0	0	1	1	1	1	1	0	1	0	0	0	0	0	0	1	1	1	0	0	1	0	1	0	1	0	1	0	0	0	1	1	1	0	1	0	0	0	0	0	0	1	1	0	0	0
CN1C2CCC1CC(OC(=O)C(CO)c1ccccc1)C2	0	1	1	0	0	0	0	0	0	0	0	0	1	0	0	0	0	0	0	0	1	0	0	0	0	0	1	1	0	1	0	0	0	1	0	1	0	0	0	0	1	0	0	0	0	0	0	0	0
COC(=O)C1C(O)CCC2CN3CCc4c([nH]c5ccccc45)C3CC21.Cl	1	0	1	1	0	1	1	1	1	1	1	1	0	0	0	1	1	1	0	1	0	1	0	1	1	1	1	1	0	0	1	1	0	1	1	1	0	1	0	1	0	1	1	0	0	1	1	0	0
CC1=CCCC(C)=CCC(C)(C)C=CC1	0	0	0	0	0	0	0	0	1	0	0	0	0	0	0	0	0	0	0	1	0	0	0	0	1	0	0	0	0	0	0	0	0	0	0	0	0	1	0	0	0	0	0	0	0	0	0	0	0
Cc1cc(CC(=O)O)n(C)c1C(=O)c1ccc(Cl)cc1	1	1	0	0	1	1	0	1	1	1	0	1	1	0	0	0	1	0	0	0	1	1	1	0	0	0	1	1	0	0	0	0	0	1	1	1	0	0	0	1	1	0	0	0	1	0	0	0	1
CCN(CC)CCOCCOC(=O)C(CC)(CC)c1ccccc1.O=C(O)CC(O)(CC(=O)O)C(=O)O	0	0	1	0	0	1	0	0	0	0	0	0	1	0	0	0	0	0	0	0	0	0	0	0	1	0	0	0	0	1	0	0	0	0	0	0	1	0	0	0	0	0	0	0	0	0	0	1	1
NCCCNCCSP(=O)(O)O	0	0	1	0	0	0	0	0	0	0	0	0	0	0	0	0	0	0	0	0	0	0	0	0	1	0	0	1	0	0	0	0	0	0	0	0	0	1	0	0	0	0	1	0	0	0	1	0	0
CC(C)(C)NC(=O)C1CCC2C3CCC4NC(=O)C=CC4(C)C3CCC12C	0	0	1	1	0	0	0	1	0	0	0	0	0	0	0	0	0	0	0	0	0	1	0	1	1	0	0	1	0	0	0	0	0	0	0	1	0	0	0	0	0	1	0	0	0	0	0	1	0
CCN(CC)C(=O)N1CCN(C)CC1.O=C(O)CC(O)(CC(=O)O)C(=O)O	0	0	0	0	0	0	0	0	0	0	0	0	0	0	0	0	0	0	0	0	0	0	0	0	1	0	0	0	1	1	0	0	0	0	0	0	0	0	0	0	0	0	0	1	1	0	0	1	0
CC(C(=O)O)c1ccc(N2Cc3ccccc3C2=O)cc1	1	1	0	0	0	1	0	0	0	0	1	0	1	0	0	0	1	0	1	0	1	0	0	0	0	0	1	1	0	1	0	0	1	0	0	0	1	0	1	1	0	0	1	1	0	0	0	1	0
O=C(CCc1ccc(O)cc1)c1c(O)cc(O)cc1OC1OC(CO)C(O)C(O)C1O	1	0	0	0	1	1	0	0	0	0	1	0	1	1	1	0	0	0	0	0	1	0	0	1	1	0	0	1	0	0	1	0	0	0	0	0	1	0	0	1	0	0	1	0	1	0	0	1	1
O=C(CCCl)NCc1ccccc1	0	0	0	0	0	0	0	0	0	0	1	0	0	0	0	0	0	0	1	0	0	0	0	0	0	0	0	1	0	0	0	0	0	0	0	0	0	0	0	1	0	0	1	0	0	0	0	0	0
CCN(CC)CCNC(=O)c1cc(Br)c(N)cc1OC	0	1	0	0	1	0	0	0	0	0	1	1	0	0	0	0	1	0	0	0	0	0	0	0	1	0	1	0	1	0	0	0	0	0	1	0	0	1	0	1	0	0	1	0	1	0	0	0	0
NCCS(=O)(=O)O	0	0	0	0	0	0	0	0	0	0	0	0	0	0	0	0	0	0	0	0	0	0	0	0	0	0	0	0	0	0	0	0	0	0	0	0	0	0	0	0	0	0	0	0	0	0	0	0	0
COc1cc(C=CC(=O)C=C(O)C=Cc2ccc(O)c(OC)c2)ccc1O	0	1	0	0	0	0	0	0	0	0	0	0	1	0	0	0	1	0	0	0	1	1	0	0	1	0	0	0	0	0	0	0	0	0	1	0	0	0	0	0	0	0	0	0	1	0	0	0	0
CC1C2CCC3C4CC=C5CC(N(C)C)CCC5(C)C4CCC32CN1C	0	0	0	1	0	0	1	1	1	0	0	0	0	0	0	0	0	0	0	0	1	0	0	1	1	0	0	1	0	1	0	0	0	0	1	1	0	1	0	0	0	1	0	0	0	0	0	1	0
CC(=O)C1CCC2C3CC=C4CC(O)CCC4(C)C3CCC12C	0	0	0	0	0	0	1	0	1	0	0	0	0	0	0	0	0	0	0	0	0	0	0	1	1	0	0	0	0	1	0	0	0	0	0	1	0	1	0	0	0	1	0	0	0	0	0	0	0
COC1C=CC23c4cc5c(cc4CN(CC2O)C3C1)OCO5	0	0	1	1	1	0	0	0	1	0	1	0	1	0	1	1	0	0	1	0	1	1	0	1	1	0	0	1	0	1	0	1	1	1	1	1	1	0	1	1	1	1	1	0	1	1	0	1	1
CC12CCCC(O)(C1)C1CC(C)(C)C1CC2	0	0	0	0	0	0	0	0	0	0	0	0	0	0	0	0	0	0	1	0	0	0	0	0	0	0	0	0	0	0	0	0	0	0	0	1	0	0	0	1	0	0	0	0	0	0	0	0	0
O=C(NCC(O)CO)c1c(I)c(C(=O)NCC(O)CO)c(I)c(N(CCO)C(=O)CO)c1I	0	1	0	0	0	1	1	0	1	1	1	0	0	0	0	0	1	0	1	0	0	0	1	0	0	0	1	1	1	0	0	0	1	0	0	0	1	1	0	1	1	0	1	0	0	0	0	1	0
Cc1ccc2c(Cl)cc(Cl)c(O)c2n1	1	0	0	0	0	1	0	0	1	0	0	1	0	0	0	0	1	0	0	0	1	0	0	0	0	1	1	0	0	0	0	0	0	0	1	0	0	0	0	0	0	1	0	0	1	0	0	0	0
CC(CO)NC(=O)C1C=C2c3cccc4[nH]cc(c34)CC2N(C)C1.O=C(O)C=CC(=O)O	1	0	1	1	1	1	0	1	1	1	0	1	1	1	1	0	0	1	1	1	1	1	1	1	1	1	1	1	0	1	1	1	1	1	1	0	0	0	0	0	0	0	1	1	0	0	1	0	0
OCCc1ccccc1	0	0	0	0	0	0	0	0	0	0	0	0	0	0	0	0	0	0	0	0	0	0	0	0	0	0	0	0	0	0	0	0	0	0	0	0	0	0	0	0	0	0	0	0	0	0	0	0	0
Cc1c(C(=O)O)c(O)cc2c1C(=O)c1c(O)c(C3OC(CO)C(O)C(O)C3O)c(O)c(O)c1C2=O	1	1	0	0	0	1	1	1	1	0	1	0	1	1	1	0	0	1	0	1	1	0	1	1	1	1	0	0	0	1	1	0	0	0	1	1	0	0	1	1	1	1	0	0	0	1	1	1	0
O=C(O)CCCN1C(=O)c2cccc3cccc(c23)C1=O	0	1	0	0	0	0	0	0	0	0	1	0	0	0	0	0	1	1	1	0	0	0	0	0	0	1	1	1	0	0	1	0	0	1	0	0	1	0	0	1	0	0	1	0	1	0	0	0	0
CC1(C)SC2C(NC(=O)C(N)c3ccc(O)cc3)C(=O)N2C1C(=O)O	0	1	0	0	0	0	0	1	1	1	1	0	0	1	1	0	1	1	1	0	1	1	1	0	0	1	1	1	1	0	0	1	1	1	0	1	1	0	0	1	0	0	1	1	0	0	0	1	0
CC(=O)c1c(O)c(C)c(O)c2c1OC1=CC(=O)C(C(C)=O)C(=O)C12C	1	0	0	0	0	0	1	1	1	0	0	0	1	1	0	1	0	0	0	1	0	0	1	0	1	1	0	0	1	1	1	1	1	0	1	0	1	0	1	1	0	1	1	1	1	0	0	0	0
Nc1ccn(C2CCC(CO)O2)c(=O)n1	1	0	0	0	1	1	0	0	1	1	1	0	0	1	0	0	1	0	1	0	0	0	1	0	1	0	0	0	1	1	0	0	1	1	0	0	0	1	0	0	0	0	1	0	0	0	0	0	0
CC(=O)Nc1nnc(S(N)(=O)=O)s1	1	1	1	1	0	1	0	1	0	0	0	1	0	0	0	0	0	0	0	1	0	0	0	0	1	1	1	0	0	0	0	0	0	1	0	0	0	0	1	0	0	0	0	0	0	0	0	0	0
[truncated: 338 more rows]
[truncated: 1,999 more columns]

## Sheet: S5
Table S5. RDK Fingerprint of the 4,496 Molecules from Drug Repurposing Hub Used for Evaluation of Our Model
SMILES	rdkit_1	rdkit_2	rdkit_3	rdkit_4	rdkit_5	rdkit_6	rdkit_7	rdkit_8	rdkit_9	rdkit_10	rdkit_11	rdkit_12	rdkit_13	rdkit_14	rdkit_15	rdkit_16	rdkit_17	rdkit_18	rdkit_19	rdkit_20	rdkit_21	rdkit_22	rdkit_23	rdkit_24	rdkit_25	rdkit_26	rdkit_27	rdkit_28	rdkit_29	rdkit_30	rdkit_31	rdkit_32	rdkit_33	rdkit_34	rdkit_35	rdkit_36	rdkit_37	rdkit_38	rdkit_39	rdkit_40	rdkit_41	rdkit_42	rdkit_43	rdkit_44	rdkit_45	rdkit_46	rdkit_47	rdkit_48	rdkit_49
CO\N=C(\C(=O)NC1C2SCC(CSc3nnnn3C)=C(N2C1=O)C(O)=O)c1csc(N)n1	1	1	0	1	0	1	1	1	1	1	1	0	0	1	1	1	1	1	1	0	0	1	0	1	0	1	1	1	1	0	1	1	1	1	1	1	1	1	0	1	1	1	1	1	0	0	1	1	1
CC1Sc2c(C(O)=O)c(=O)c3cc(F)c(cc3n12)N1CCNCC1	1	0	1	1	1	1	1	1	0	1	1	1	0	1	0	1	1	1	1	0	1	0	1	1	1	1	1	1	0	1	0	1	1	0	1	0	1	1	1	0	1	0	0	1	1	1	0	1	1
CN(C)CCn1nnnc1SCC1=C(N2[C@H](SC1)[C@H](NC(=O)Cc1csc(N)n1)C2=O)C(O)=O	1	1	0	1	0	1	1	1	1	1	1	0	0	1	1	1	1	1	1	0	0	1	0	1	0	1	0	1	1	0	1	1	1	1	1	1	0	1	0	1	0	1	0	1	0	0	1	1	1
CO\N=C(/C(=O)N[C@H]1[C@H]2SCC(CSc3nc(=O)c(O)nn3C)=C(N2C1=O)C(O)=O)c1csc(N)n1	1	1	0	1	0	1	1	1	1	1	1	1	1	1	1	1	1	1	1	0	0	1	0	1	0	1	1	1	1	0	1	1	1	1	1	1	1	1	0	1	1	1	1	1	1	1	1	1	1
CNC1CCCN(C1)c1c(F)cc2c(c1OC)n(cc(C(O)=O)c2=O)C1CC1	1	1	0	1	0	1	0	1	0	1	1	1	1	1	0	1	0	1	1	0	0	0	1	1	1	1	1	1	0	1	0	1	1	1	1	0	1	1	1	0	1	1	1	1	1	1	1	1	1
CO[C@]1(NC(=O)CSC[C@@H](N)C(O)=O)[C@H]2SCC(CSc3nnnn3C)=C(N2C1=O)C(O)=O	0	1	0	1	1	1	1	0	1	1	1	1	0	1	1	1	0	1	1	0	0	1	0	1	0	1	0	1	1	1	0	1	1	1	1	1	0	1	0	1	0	1	1	1	0	0	1	1	1
CN1C[C@@H]2C[C@H]1CN2c1cc2n(cc(C(O)=O)c(=O)c2cc1F)C1CC1	1	1	1	1	1	1	0	1	0	1	0	1	0	1	0	1	0	0	1	0	1	0	1	1	1	1	1	1	0	1	0	1	1	1	1	1	1	1	1	0	1	0	1	1	1	1	1	1	1
N[C@@H]1CCCCN(C1)c1c(F)cc2c(c1Cl)n(cc(C(O)=O)c2=O)C1CC1	1	1	0	1	1	1	0	1	0	1	0	1	0	1	1	1	1	0	1	0	1	0	1	1	1	1	1	1	0	1	0	1	1	1	1	1	1	1	1	1	1	0	1	0	1	1	1	1	1
Cc1nnc(SCC2=C(N3[C@H](SC2)[C@H](NC(=O)Cn2cnnn2)C3=O)C(O)=O)s1	0	1	0	1	0	1	1	0	1	1	0	0	0	1	1	1	1	1	1	0	0	1	1	1	0	1	1	1	1	0	0	1	1	1	1	1	0	1	1	1	1	1	0	1	1	1	1	1	1
CO\N=C(/C(=O)N[C@H]1[C@H]2SCC(CSc3nc(C)c(CC(O)=O)s3)=C(N2C1=O)C(O)=O)c1csc(N)n1	1	1	0	1	0	1	1	1	1	1	0	0	0	1	1	1	1	1	1	0	1	1	0	1	1	1	1	1	1	0	1	1	1	1	1	1	1	1	1	1	1	1	1	1	1	1	1	1	1
N[C@H]1[C@@H]2CN(C[C@H]12)c1nc2n(cc(C(O)=O)c(=O)c2cc1F)-c1ccc(F)cc1F	1	1	1	1	0	1	0	0	1	0	1	1	1	0	0	0	0	1	1	1	1	0	0	1	1	1	1	1	0	1	0	1	1	1	1	1	1	1	0	0	1	1	1	1	1	1	1	1	0
CO\N=C(\C(=O)N[C@H]1[C@H]2SCC(C[n+]3cccc4CCCc34)=C(N2C1=O)C(O)=O)c1csc(N)n1	1	1	0	1	0	1	1	1	1	1	1	1	0	1	1	1	1	1	1	1	1	1	0	1	0	1	1	1	1	0	1	1	1	1	1	1	1	0	0	1	1	1	1	1	1	0	1	1	1
CC(OC(=O)OC1CCCCC1)OC(=O)C1=C(CSc2nnnn2CCN(C)C)CSC2C(NC(=O)Cc3csc(N)n3)C(=O)N12	1	1	0	1	0	1	1	1	1	1	1	0	0	1	1	1	1	1	1	1	0	1	0	1	0	1	1	1	1	0	1	1	1	1	1	1	0	1	0	1	1	1	0	1	1	0	1	1	1
N[C@@H]1CN(CC11CC1)c1c(F)cc2c(c1Cl)n(cc(C(O)=O)c2=O)[C@@H]1C[C@@H]1F	1	1	1	1	1	1	0	1	1	1	0	1	0	1	1	1	1	0	1	0	1	0	1	1	1	1	1	1	0	1	1	1	1	1	1	1	1	1	1	1	1	0	1	1	1	1	1	1	1
CO\N=C(/C(=O)N[C@H]1[C@H]2SCC=C(N2C1=O)C(O)=O)c1csc(N)n1	1	1	0	0	0	1	1	1	1	1	0	0	0	1	1	1	1	1	1	0	0	1	0	1	0	1	1	1	1	0	1	1	1	1	1	1	1	0	0	1	1	1	1	1	0	0	1	1	1
CO[C@]1(NC(=O)CSCC#N)[C@H]2SCC(CSc3nnnn3C)=C(N2C1=O)C(O)=O	0	1	0	1	1	1	1	0	1	1	1	1	0	1	1	1	0	1	1	0	0	1	0	1	0	1	0	1	1	1	0	1	1	1	1	1	0	1	0	1	0	1	1	1	0	0	1	1	1
CO\N=C(/C(=O)N[C@H]1[C@H]2SCC(Cn3ccc(=N)n3CCO)=C(N2C1=O)C(O)=O)c1csc(N)n1	1	1	1	1	0	1	1	1	1	1	0	0	0	1	1	1	1	1	1	1	1	1	0	1	0	1	1	1	1	0	1	1	1	1	1	1	1	0	0	1	1	1	1	1	1	1	1	1	1
CO\N=C(/C(=O)N[C@H]1[C@H]2SCC(COC(C)=O)=C(N2C1=O)C(O)=O)c1csc(N)n1	1	1	0	1	0	1	1	1	1	1	1	0	0	1	1	1	1	1	1	1	1	1	1	1	0	1	1	1	1	0	1	1	1	1	1	1	1	1	0	1	1	1	1	1	0	0	1	1	1
CC(C)(O\N=C(\C(=O)N[C@H]1[C@H]2SCC(C[n+]3ccccc3)=C(N2C1=O)C(O)=O)c1csc(N)n1)C(O)=O	1	1	0	1	0	1	1	1	1	1	0	1	0	1	1	1	1	1	1	1	1	1	1	1	0	1	1	1	1	0	1	1	1	1	1	1	1	0	0	1	1	1	1	1	1	0	1	1	1
CO\N=C(/C(=O)N[C@H]1[C@H]2SCC(C)=C(N2C1=O)C(O)=O)c1csc(N)n1	1	1	0	1	0	1	1	1	1	1	0	0	0	1	1	1	1	1	1	0	0	1	0	1	0	1	1	1	1	0	1	1	1	1	1	1	1	0	0	1	1	1	1	1	0	0	1	1	1
Cn1nnnc1SCC1=C(N2[C@H](SC1)[C@H](NC(=O)[C@H](O)c1ccccc1)C2=O)C(O)=O	0	1	0	1	0	1	1	0	1	1	1	0	0	1	1	1	0	1	1	0	0	1	0	1	0	1	0	1	1	0	0	1	1	1	1	1	0	1	0	1	0	1	0	1	0	0	1	1	1
CO\N=C(/C(=O)N[C@H]1[C@H]2SCC(COC(N)=O)=C(N2C1=O)C(O)=O)c1ccco1	1	1	1	1	0	1	1	1	1	1	1	0	0	1	1	1	0	1	1	0	0	1	1	1	0	1	1	1	1	0	1	1	1	1	1	1	1	1	0	1	1	1	0	1	0	0	1	1	0
CC[Hg]Sc1ccccc1C(O)=O	0	0	0	0	0	0	0	0	0	0	0	0	0	0	0	0	0	0	0	1	1	0	0	1	0	0	0	0	0	0	0	0	0	0	0	0	0	1	1	0	0	0	0	0	1	0	0	0	0
CO[C@]1(NC(=O)Cc2cccs2)[C@H]2SCC(COC(N)=O)=C(N2C1=O)C(O)=O	0	1	0	1	0	1	1	0	1	1	1	1	0	1	1	1	0	1	1	0	0	1	1	1	0	1	1	1	1	1	0	1	1	1	1	1	1	1	0	1	0	1	1	1	0	0	1	1	0
O[C@@H](C(=O)N[C@H]1[C@H]2SCC(CSc3nnnn3CS(O)(=O)=O)=C(N2C1=O)C(O)=O)c1ccccc1	0	1	0	1	0	1	1	0	1	1	1	0	0	1	1	1	0	1	1	0	0	1	0	1	0	1	0	1	1	0	0	1	1	1	1	1	0	1	0	1	0	1	0	1	0	0	1	1	1
Cn1nnnc1SCC1=C(N2[C@H](SC1)[C@H](NC(=O)[C@H](OC=O)c1ccccc1)C2=O)C(O)=O	0	1	0	1	0	1	1	0	1	1	1	0	0	1	1	1	0	1	1	0	0	1	0	1	0	1	0	1	1	0	0	1	1	1	1	1	0	1	0	1	0	1	0	1	1	1	1	1	1
CO\N=C(/C(=O)N[C@H]1[C@H]2SCC(C)=C(N2C1=O)C(=O)OCOC(=O)C(C)(C)C)c1csc(N)n1	1	1	1	1	1	1	1	1	1	1	0	0	0	1	1	1	1	1	1	0	0	1	0	1	0	1	1	1	1	0	1	1	1	1	1	1	1	0	0	1	1	1	1	1	0	0	1	1	1
OC(=O)c1cn(C2CC2)c2c(C#N)c(N3C[C@@H]4NCCO[C@H]4C3)c(F)cc2c1=O	1	1	1	1	0	1	0	1	0	1	0	1	0	1	1	1	0	0	1	0	0	0	1	1	1	1	1	1	1	1	0	1	1	0	1	1	1	1	1	0	1	0	1	1	1	1	1	1	1
CO[C@]1(NC(=O)C(C(O)=O)c2ccc(O)cc2)[C@H]2OCC(CSc3nnnn3C)=C(N2C1=O)C(O)=O	0	1	0	1	0	1	1	0	1	0	1	1	1	1	1	1	1	1	1	1	0	1	1	1	0	1	1	1	1	1	1	1	1	1	1	1	0	1	0	0	1	1	1	1	1	1	0	0	1
CO\N=C(/C(=O)N[C@H]1[C@H]2SCC(C[n+]3ccn4ncccc34)=C(N2C1=O)C(O)=O)c1nsc(N)n1	1	1	0	1	0	1	1	0	1	1	0	1	0	1	1	1	0	1	1	1	1	1	0	1	1	1	1	1	1	1	1	1	1	1	1	1	0	1	0	1	1	1	1	1	1	1	1	1	1
Nc1ccn([C@@H]2O[C@@](CO)(N=[N+]=[N-])[C@@H](O)[C@@H]2O)c(=O)n1	1	0	1	0	1	1	1	0	1	1	1	1	1	1	1	0	1	0	1	0	1	1	1	1	1	0	0	0	1	1	1	0	1	1	0	0	0	1	1	0	1	0	1	0	0	0	1	1	1
Nc1ccn([C@@H]2O[C@@](CO)(N=[N+]=[N-])[C@@H](O)[C@H]2O)c(=O)n1	1	0	1	0	1	1	1	0	1	1	1	1	1	1	1	0	1	0	1	0	1	1	1	1	1	0	0	0	1	1	1	0	1	1	0	0	0	1	1	0	1	0	1	0	0	0	1	1	1
CC(=O)OCC1=C2N3C(SC1)[C@H](NC(=O)CCCC(N)C(=O)O[Zn]OC2=O)C3=O	0	1	0	1	0	1	1	0	1	1	1	0	0	1	1	1	0	1	1	1	1	1	1	1	0	1	1	1	1	0	0	1	1	1	1	1	1	1	0	1	0	1	1	1	0	0	1	1	0
CCn1cc(C(O)=O)c(=O)c2cc3OCOc3cc12	1	0	0	1	1	1	1	0	0	1	0	1	0	1	0	0	0	0	1	0	0	0	0	1	0	1	1	0	1	1	0	1	1	0	1	0	1	1	1	0	1	0	0	0	1	0	0	0	1
NC(=O)OC[C@@H]1[C@H](NC(=O)C(=N/OCC(O)=O)\c2csc(N)n2)C(=O)N1S(O)(=O)=O	1	1	1	1	0	1	1	1	1	0	1	0	0	1	1	1	1	0	1	0	1	0	1	1	0	0	1	1	0	0	1	0	1	1	1	1	1	0	0	1	1	1	1	1	1	1	1	0	1
CCN1CCN(C(=O)NC(C(=O)N[C@H]2[C@H]3SC(C)(C)[C@@H](N3C2=O)C(O)=O)c2ccccc2)C(=O)C1=O	0	1	0	0	1	1	0	1	1	1	1	0	0	1	1	0	1	1	1	0	1	1	1	0	0	1	1	1	1	1	0	1	1	1	0	1	1	0	0	1	0	0	1	1	1	1	0	1	0
C[C@@H](O)[C@@H](NC(=O)[C@H](C)[C@@H](O)[C@H](C)NC(=O)[C@@H](NC(=O)c1nc(nc(N)c1C)[C@H](CC(N)=O)NC[C@@H](N)C(N)=O)C(O[C@H]1O[C@H](CO)[C@H](O)[C@@H](O)[C@H]1O[C@H]1O[C@H](CO)[C@@H](O)[C@H](OC(N)=O)[C@@H]1O)c1c[nH]cn1)C(=O)NCCc1nc(cs1)-c1nc(cs1)C(=O)NCCC[S+](C)C	1	1	1	1	1	1	1	1	1	1	1	1	1	1	1	1	1	0	1	1	1	1	1	1	1	1	1	1	1	1	1	0	1	1	1	1	1	0	0	1	1	1	1	1	1	1	1	1	1
CCO\N=C(\C(=O)N[C@H]1[C@H]2SCC(Sc3nc(cs3)-c3cc[n+](C)cc3)=C(N2C1=O)C(O)=O)c1nsc(NP(O)(O)=O)n1	1	1	0	0	1	1	1	1	1	1	0	1	1	1	1	1	1	1	1	0	1	1	0	0	1	1	1	1	1	1	1	1	1	1	1	1	1	1	1	1	1	1	0	1	1	0	1	1	1
C[C@@H](O)[C@H](NC(=O)[C@@H](C)[C@H](O)[C@@H](C)NC(=O)C(NC(=O)c1nc(nc(N)c1C)[C@H](CC(N)=O)NC[C@H](N)C(N)=O)[C@@H](O[C@H]1O[C@H](CO)[C@H](O)[C@@H](O)[C@H]1O[C@H]1O[C@H](CO)[C@@H](O)[C@@H](OC(N)=O)[C@@H]1O)c1c[nH]cn1)C(=O)NCCc1nc(cs1)-c1nc(cs1)C(=O)NCCCNCCCCN	1	1	1	1	1	1	1	1	1	1	1	1	1	1	1	1	1	0	1	1	1	1	1	1	1	1	1	1	1	1	1	0	1	1	1	1	1	0	0	1	1	1	1	1	1	1	1	1	1
CC(=O)OCC1=C(N2[C@H](SC1)[C@H](N)C2=O)C(O)=O	0	0	0	1	0	1	1	0	1	1	1	0	0	1	1	1	0	1	1	1	1	1	1	1	0	1	1	1	1	0	0	1	1	1	1	1	1	1	0	1	0	1	0	1	0	0	1	1	0
CSCC1CN(\N=C\c2ccc(o2)[N+]([O-])=O)C(=O)O1	1	0	1	0	0	0	1	0	0	0	0	0	1	0	0	0	0	0	0	0	0	1	1	0	0	0	0	1	1	0	0	0	1	1	0	0	1	0	0	0	0	0	0	0	0	0	1	1	0
CN[C@H]1CN(C[C@@H]1OC)c1ccc2c(n1)n(cc(C(O)=O)c2=O)-c1nccs1	1	1	1	1	0	1	1	1	1	0	0	1	0	0	1	0	1	1	1	0	0	0	0	1	1	1	1	1	0	1	0	1	1	1	1	1	1	1	0	1	1	1	1	1	1	1	1	1	0
CC(C)CCCCC(=O)NC(CCN)C(=O)NC(C(C)O)C(=O)NC(CCN)C(=O)NC1CCNC(=O)C(NC(=O)C(CCN)NC(=O)C(CCN)NC(=O)[C@H](CC(C)C)NC(=O)[C@@H](CC(C)C)NC(=O)C(CCN)NC1=O)C(C)O	0	1	1	0	0	0	0	0	0	0	1	0	0	0	1	0	0	0	0	0	0	0	0	0	0	0	0	1	0	0	0	0	1	1	0	0	0	0	0	0	0	0	1	1	0	0	0	0	0
CC(C)C(=O)OC[C@]1(O[C@H]([C@H](OC(=O)C(C)C)[C@@H]1OC(=O)C(C)C)n1ccc(N)nc1=O)N=[N+]=[N-]	1	0	1	0	1	1	1	0	1	1	1	1	1	1	1	0	1	0	1	0	1	1	1	1	1	0	0	0	1	1	1	0	1	1	0	0	0	1	1	1	1	1	1	0	0	0	1	1	1
CC(O)C1C2SC(C3CCCO3)=C(N2C1=O)C(O)=O	1	0	0	1	0	1	0	1	0	1	1	1	1	1	0	1	0	0	1	1	1	1	0	1	1	1	1	1	1	1	0	0	1	1	0	0	0	1	1	1	0	0	0	0	1	0	1	1	1
CCC(C)CCCCC(=O)N[C@@H](CCN)C(=O)N[C@@H]([C@@H](C)O)C(=O)N[C@@H](CCN)C(=O)N[C@H]1CCNC(=O)C(NC(=O)[C@H](CCN)NC(=O)[C@H](CCN)NC(=O)[C@H](CC(C)C)NC(=O)[C@@H](CC(C)C)NC(=O)[C@H](CCN)NC1=O)[C@@H](C)O	0	1	1	0	0	0	0	0	0	0	1	0	0	0	1	0	0	0	0	0	0	0	0	0	0	0	0	1	0	0	0	0	1	1	0	0	0	0	0	0	0	0	1	1	0	0	0	0	0
C[C@@H](O)[C@@H]1[C@H]2CC(SCCNC=N)=C(N2C1=O)C(O)=O	0	0	0	1	0	1	0	1	0	1	0	1	0	0	0	1	0	0	1	0	1	1	0	1	1	1	0	1	0	0	1	0	1	1	0	1	0	1	0	1	0	1	1	1	0	1	0	1	0
CN(C)[C@H]1[C@@H]2[C@@H](O)[C@H]3C(C(=O)c4c(O)ccc(Cl)c4C3=C)C(=O)[C@]2(O)C(=O)C(C(N)=O)C1=O	1	1	1	1	0	1	0	1	1	0	1	0	0	0	0	1	1	1	1	1	1	0	1	1	1	0	1	1	0	0	1	1	0	1	1	1	1	1	0	1	0	1	1	0	0	0	1	1	0
CCC(C)CCCC(=O)N[C@@H](CCN)C(=O)N[C@@H]([C@@H](C)O)C(=O)N[C@@H](CCN)C(=O)N[C@H]1CCNC(=O)[C@@H](NC(=O)[C@H](CCN)NC(=O)[C@H](CCN)NC(=O)[C@H](CC(C)C)NC(=O)[C@@H](CC(C)C)NC(=O)[C@H](CCN)NC1=O)[C@@H](C)O	0	1	1	0	0	0	0	0	0	0	1	0	0	0	1	0	0	0	0	0	0	0	0	0	0	0	0	1	0	0	0	0	1	1	0	0	0	0	0	0	0	0	1	1	0	0	0	0	0
C[C@@H](O)[C@@H]1[C@H]2SC([C@H]3CCCO3)=C(N2C1=O)C(=O)OCc1oc(=O)oc1C	1	1	1	1	0	1	0	1	1	1	1	1	1	1	0	1	1	1	1	1	1	1	0	1	1	1	1	1	1	1	0	0	1	1	1	0	0	1	1	1	0	1	1	1	1	1	1	1	1
CC(=O)OCC1=C(N2[C@H](SC1)[C@H](NC(=O)Cc1cccs1)C2=O)C(O)=O	0	1	0	1	0	1	1	0	1	1	1	0	0	1	1	1	0	1	1	1	1	1	1	1	0	1	1	1	1	0	0	1	1	1	1	1	1	1	0	1	0	1	0	1	0	0	1	1	0
CN(C)[C@H]1[C@@H]2C[C@@H]3[C@H](O)c4c(Cl)ccc(O)c4C(=O)C3C(=O)[C@]2(O)C(=O)C(C(N)=O)C1=O	1	1	1	1	0	1	1	0	1	0	1	0	0	0	1	0	1	1	1	1	1	0	1	1	1	0	1	1	0	0	1	1	0	1	1	1	0	1	1	1	0	1	1	0	0	1	1	1	0
CC1(C)CCC(C)(C)c2c(Cl)c(O)c(cc12)C(=O)Nc1cc(F)c(C(O)=O)c(F)c1	0	1	1	0	0	1	0	0	1	0	1	1	1	0	0	0	0	0	0	1	1	0	1	1	1	0	1	0	0	1	1	1	1	0	1	0	0	0	0	0	0	1	0	1	0	0	0	1	0
C[C@@H](O)[C@@H]1[C@H]2[C@@H](C)C(S[C@@H]3CN[C@H](CNS(N)(=O)=O)C3)=C(N2C1=O)C(O)=O	0	1	1	1	0	1	1	1	0	1	1	1	1	0	1	1	0	0	1	0	1	1	0	1	1	1	0	1	0	0	1	1	1	1	0	1	0	1	0	1	0	1	1	1	0	1	0	1	0
CC1CS(=O)(=O)CCN1N=Cc1ccc(o1)[N+]([O-])=O	1	0	0	0	0	0	0	0	0	0	0	0	1	0	0	0	0	0	0	0	0	1	0	0	0	0	0	1	1	0	0	0	1	0	0	0	1	0	0	0	0	0	0	0	0	0	1	1	1
Nc1nc(=O)n(cc1F)[C@H]1C[C@H](O)[C@@H](CO)O1	1	1	0	1	1	1	1	1	1	1	1	0	0	1	1	0	1	0	1	0	0	0	1	0	1	0	0	0	1	1	1	0	1	1	0	0	0	1	0	0	1	0	1	1	0	0	1	1	0
CN(C)[C@H]1[C@@H]2C[C@H]3C(C(=O)c4c(O)ccc(Cl)c4[C@@]3(C)O)C(=O)[C@]2(O)C(=O)C(C(N)=O)C1=O	1	1	1	1	0	1	1	0	1	0	1	0	0	0	1	0	1	1	1	1	1	0	1	1	1	0	1	1	0	1	1	1	0	1	1	1	0	1	1	1	1	1	1	0	0	1	1	1	0
O=C1CN(CC(=O)O[Sr]O1)c1sc2c(CC(=O)O[Sr]OC2=O)c1C#N	1	0	0	0	0	1	1	0	0	0	1	1	1	1	0	1	1	1	0	1	1	1	1	0	1	1	1	1	0	1	0	1	0	0	0	1	1	1	0	0	1	1	0	1	1	0	1	0	1
CC[C@H]1OC(=O)[C@@](C)(F)C(=O)[C@H](C)[C@@H](O[C@@H]2O[C@H](C)C[C@@H]([C@H]2O)N(C)C)[C@@](C)(C[C@@H](C)C(=O)[C@H](C)[C@H]2N(CCCCn3cc(nn3)-c3cccc(N)c3)C(=O)O[C@]12C)OC	1	1	1	1	0	1	1	1	1	0	1	1	1	1	1	1	0	0	1	0	1	0	1	1	1	0	0	1	0	0	0	0	0	1	0	1	1	0	1	1	1	1	0	1	1	1	1	1	1
C[C@H]1CO[C@@H]2Cn3cc(C(=O)NCc4ccc(F)cc4F)c(=O)c(O)c3C(=O)N12	1	1	1	1	0	1	1	1	1	1	1	1	1	1	1	0	1	0	1	1	1	1	1	1	1	1	1	1	0	0	0	0	0	1	1	0	1	0	1	1	1	1	1	0	1	1	1	1	0
C[C@H]1CCO[C@H]2Cn3cc(C(=O)NCc4ccc(F)cc4F)c(=O)c(O)c3C(=O)N12	1	1	1	1	0	1	1	1	1	1	1	1	1	1	1	0	1	0	1	1	1	1	1	1	1	1	1	1	0	0	0	1	0	1	1	1	1	0	1	1	1	1	1	0	1	0	1	1	0
COc1cc2n(cc(C(O)=O)c(=O)c2cc1Cc1cccc(Cl)c1F)[C@H](CO)C(C)C	1	1	0	1	0	1	0	1	0	1	0	1	0	1	1	0	0	0	1	0	1	1	1	1	0	1	1	0	1	1	0	1	1	0	1	1	1	1	1	0	1	1	0	0	1	0	1	1	1
CO[C@H]1C[C@H](C)CC2=C(NCCN(C)C)C(=O)C=C(NC(=O)\C(C)=C\C=C/[C@H](OC)[C@@H](OC(N)=O)\C(C)=C\[C@H](C)[C@H]1O)C2=O	1	0	1	0	0	1	0	0	1	0	1	0	1	0	0	0	1	0	0	0	0	1	1	1	1	0	1	1	0	0	0	0	0	0	1	0	0	1	0	0	0	0	1	1	0	0	0	1	1
Cc1onc(c1C(=O)N[C@H]1[C@H]2SC(C)(C)[C@@H](N2C1=O)C(O)=O)-c1c(F)cccc1Cl	1	1	1	0	1	1	0	1	0	1	1	0	0	1	1	1	1	1	1	1	1	1	1	0	1	1	1	1	1	0	1	1	1	1	1	1	1	0	0	1	1	1	1	1	0	0	0	1	1
OC(=O)C1CCN(CC1)c1ncc(cc1Cl)C(=O)Nc1nc(-c2cc(Cl)cs2)c(s1)N1CCN(CC1)C1CCCCC1	1	1	1	0	1	1	1	1	1	0	1	1	1	0	0	1	1	0	1	1	1	0	0	1	1	1	1	1	1	0	1	1	1	1	1	1	1	1	0	0	0	1	1	1	0	1	1	1	0
CN[C@@H]1[C@@H](O)[C@@H](O[C@H]2[C@@H](C[C@H](N)[C@@H](O[C@H]3O[C@H](CN)[C@@H](O)[C@H](O)[C@H]3O)[C@@H]2O)NC(=O)[C@@H](O)CN)OC[C@]1(C)O	1	0	1	0	1	1	0	0	0	0	1	0	1	0	1	0	0	0	0	0	1	1	1	1	1	0	0	1	0	0	0	0	1	0	0	0	0	0	0	1	0	0	1	0	1	0	0	0	0
NC(=O)c1cn([C@@H]2O[C@H](CO)[C@@H](O)[C@H]2O)c2ncnc(N)c2c1=O	1	1	1	1	1	1	1	1	1	1	1	1	1	1	1	1	1	1	1	1	1	1	1	1	1	1	1	1	0	1	1	1	1	1	0	1	1	0	0	0	1	0	1	1	1	0	1	1	0
Oc1ccc([N+][O-])c2cccnc12	1	0	0	0	0	1	0	0	0	0	0	1	0	0	1	0	0	0	0	0	0	0	1	0	0	1	0	0	0	1	1	0	0	0	1	0	0	0	0	0	0	0	0	0	1	0	0	0	0
CCCCCCCC[N+](C)(C)Cc1ccccc1	0	0	0	0	0	0	0	0	0	0	1	0	0	0	0	0	0	0	0	0	0	0	0	0	0	0	0	1	0	0	0	0	0	0	0	0	0	0	0	1	0	0	1	0	0	0	0	0	0
OC1C(=O)C(=O)C(O)C(=O)C1=O	1	0	0	0	0	0	0	0	0	0	0	0	0	0	1	0	0	0	0	0	0	0	0	0	0	0	0	0	0	0	0	0	0	0	0	0	0	0	0	0	0	0	0	0	0	0	0	0	0
N[C@@H](C(=O)NC1C2CCC(Cl)=C(N2C1=O)C(O)=O)c1ccccc1	0	1	0	0	0	1	0	0	1	0	1	0	0	1	1	0	1	0	1	0	1	1	0	1	1	0	0	1	1	0	0	0	1	1	1	0	0	0	0	0	0	1	1	1	0	1	0	1	1
CCO.C[C@@H]1[C@H]2[C@H](O)[C@H]3[C@H](N(C)C)C(=O)C(C(N)=O)C(=O)[C@@]3(O)C(=O)C2C(=O)c2c(O)cccc12.C[C@@H]1[C@H]2[C@H](O)[C@H]3[C@H](N(C)C)C(=O)C(C(N)=O)C(=O)[C@@]3(O)C(=O)C2C(=O)c2c(O)cccc12	1	1	0	1	0	1	0	0	0	0	1	0	0	0	0	0	1	1	1	1	1	0	1	1	1	0	1	1	0	1	1	1	0	1	1	1	0	0	0	1	1	1	1	0	0	0	1	1	0
CCCCOCCOc1nc(sc1C)-c1ccc(C(O)=O)c(F)c1	1	1	0	0	0	1	1	0	1	0	0	0	0	0	1	0	1	0	1	0	1	1	0	1	1	0	1	0	1	0	0	0	0	0	1	0	0	0	1	1	0	0	1	0	1	0	0	0	0
NC(=O)c1cc[n+](CC2=C(N3[C@H](SC2)[C@H](NC(=O)Cc2cccs2)C3=O)C(O)=O)cc1	1	1	0	1	1	1	1	1	1	1	1	1	0	1	1	0	0	1	1	1	1	1	0	1	1	1	1	1	1	0	0	1	1	1	1	1	0	0	0	1	0	1	0	1	1	0	1	1	0
CCN1CCN(Cc2ccc(Nc3ncc(F)c(n3)-c3cc(F)c4nc(C)n(C(C)C)c4c3)nc2)CC1	1	1	0	0	0	1	0	1	1	0	1	1	0	0	1	1	0	0	0	1	1	1	0	1	1	1	1	1	0	0	0	0	1	0	1	0	1	1	1	1	0	1	1	1	1	1	0	0	1
CCC(C)C(N)C(=O)N\C(=C/C)C(=O)NC1CSCC(NC(=O)C(CC(C)C)NC(=O)C(=C)NC(=O)C(NC1=O)C(C)CC)C(=O)NC1C(C)SCC(NC(=O)CNC(=O)C2CCCN2C1=O)C(=O)NC(CCCCN)C(=O)NC1C(C)SCC(NC(=O)CNC(=O)C(CCSC)NC(=O)C(CC(C)C)NC(=O)C(C)NC(=O)CNC1=O)C(=O)NC(CC(N)=O)C(=O)NC(CCSC)C(=O)NC(CCCCN)C(=O)NC1C(C)SCC2NC(=O)C(NC(=O)C(C)NC1=O)C(C)SCC(NC(=O)C(Cc1c[nH]cn1)NC2=O)C(=O)NC(CO)C(=O)NC(C(C)CC)C(=O)NC(Cc1c[nH]cn1)C(=O)NC(C(C)C)C(=O)NC(=…	1	1	1	0	1	1	1	1	0	1	1	0	0	0	1	1	0	1	1	0	1	1	1	0	1	1	1	1	1	0	0	0	1	1	0	0	0	1	1	0	0	1	1	1	0	1	0	1	0
CC(Cc1cc(C)cc(=O)n1O)CC(C)(C)C	1	0	0	1	0	1	1	1	0	0	0	1	0	0	1	0	0	0	0	1	0	0	0	0	0	0	1	0	0	0	0	0	0	1	1	0	0	0	0	0	0	0	0	0	0	0	0	0	0
CN(C)[C@H]1[C@@H]2[C@@H](O)[C@H]3C(C(=O)c4c(O)cccc4C3(C)O)C(=O)[C@]2(O)C(=O)C(C(N)=O)C1=O	1	1	1	1	0	1	1	0	0	0	1	0	0	0	1	0	1	1	1	1	1	0	1	1	1	0	1	1	0	1	1	1	0	1	1	1	0	1	1	1	1	1	1	0	0	1	1	1	0
ClC(Cl)C(=O)NCCCCCCCCNC(=O)C(Cl)Cl	0	0	0	0	0	0	0	0	0	0	0	0	0	0	0	0	0	0	0	0	0	0	0	0	0	0	0	1	0	0	0	0	0	0	0	0	0	0	0	0	0	0	0	0	0	0	0	0	0
C[C@H]1NCc2cc(ccc12)-c1ccc2c(c1OC(F)F)n(cc(C(O)=O)c2=O)C1CC1	1	1	1	1	0	1	0	0	0	1	1	1	1	1	0	1	0	1	1	1	0	1	0	1	0	1	1	1	0	1	0	1	1	0	1	0	1	1	1	1	1	0	1	0	1	0	0	0	1
O1[n+]2ccccc2S[Zn]11O[n+]2ccccc2S1	1	0	1	1	0	1	0	0	1	0	0	1	0	0	0	0	0	0	1	0	0	1	0	0	0	0	0	0	0	1	0	0	0	0	1	0	0	0	0	0	1	1	1	0	0	0	0	0	0
CN[C@@H]1[C@@H](O)[C@@H](O[C@H]2[C@H](N)C[C@H](N)[C@@H](O[C@H]3O[C@H](CN)CC[C@H]3N)[C@@H]2O)OC[C@]1(C)O.CN[C@@H]1[C@@H](O)[C@@H](O[C@H]2[C@H](N)C[C@H](N)[C@@H](O[C@H]3O[C@@H](CC[C@H]3N)[C@@H](C)N)[C@@H]2O)OC[C@]1(C)O.CN[C@H](C)[C@@H]1CC[C@@H](N)[C@@H](O[C@@H]2[C@@H](N)C[C@@H](N)[C@H](O[C@H]3OC[C@](C)(O)[C@H](NC)[C@H]3O)[C@H]2O)O1	1	0	0	0	0	1	0	0	0	0	1	0	1	0	1	0	0	0	0	0	1	0	1	1	1	0	0	1	0	0	0	0	0	0	0	0	0	0	0	1	0	0	1	0	0	0	0	0	0
Nc1nc(=O)n(cc1Cl)[C@H]1C[C@@H](O)[C@@H](CO)O1	1	0	0	0	1	1	1	0	1	1	1	0	0	1	0	0	1	0	1	1	0	0	1	0	1	0	0	0	1	1	1	0	1	1	0	0	0	1	0	0	1	0	1	0	0	1	1	1	0
Nc1ncn([C@H]2C[C@H](O)[C@@H](CO)O2)c(=O)n1	1	0	0	0	1	1	1	0	1	1	1	0	1	1	0	1	1	0	1	0	0	0	0	1	1	1	0	0	0	1	1	0	1	1	0	0	0	0	0	0	1	0	1	0	0	0	1	0	0
CCOC(=O)c1ncn-2c1CN(C)C(=O)c1cc(ccc-21)N=[N+]=[N-]	1	1	0	0	1	1	0	0	1	1	1	1	0	1	1	1	1	0	1	1	1	1	0	1	1	1	1	1	0	1	1	0	0	0	1	1	0	0	1	0	1	1	1	0	1	1	0	1	0
C[C@H]1CN([C@H](C)CN1Cc1ccc(F)cc1)C(=O)c1cc2c(cn(C)c2cc1Cl)C(=O)C(=O)N(C)C	1	1	0	0	1	1	1	1	1	1	1	1	0	0	0	0	1	0	0	1	1	1	0	0	1	1	1	1	1	0	0	1	1	1	1	0	1	0	0	1	0	0	1	1	0	0	0	0	0
C[C@@H](O)C1[C@H]2[C@@H](C)C(S[C@@H]3CN[C@@H](C3)C(=O)Nc3cccc(c3)C(O)=O)=C(N2C1=O)C(O)=O	0	1	0	1	0	1	1	1	0	1	1	1	1	0	0	1	0	0	1	0	1	1	0	1	1	1	0	1	0	0	0	0	1	1	0	1	0	1	0	1	0	1	1	1	0	1	0	1	0
Cc1c(F)cc(cc1-c1c(F)cn2c(nnc2c1F)C(C)(C)C)C(=O)NC1CC1	1	1	1	1	1	1	1	1	1	0	1	1	0	0	0	0	1	1	0	1	1	1	1	0	1	0	1	1	0	1	0	1	1	0	1	0	0	0	0	1	1	0	1	1	1	0	1	1	0
Nc1nnc(Sc2ncc(s2)[N+]([O-])=O)s1	0	1	1	0	1	1	0	0	0	0	0	0	0	0	0	0	1	1	0	0	0	0	0	0	0	0	1	0	0	0	0	0	0	0	0	1	1	0	1	1	0	0	1	0	0	0	0	1	0
CN(C)[C@H]1[C@@H]2C[C@@H]3Cc4c(cc(CNCC(C)(C)C)c(O)c4C(=O)C3C(=O)[C@]2(O)C(=O)C(C(N)=O)C1=O)N(C)C	1	1	0	1	0	1	0	0	0	0	1	0	0	0	0	1	1	1	1	1	1	0	1	1	0	1	1	1	0	1	1	1	1	1	1	1	1	0	0	1	0	1	1	0	0	0	1	1	0
[O-][N+](=O)c1ncc[nH]1	0	0	0	0	0	1	0	0	0	0	0	0	0	0	0	0	0	0	0	0	0	0	0	0	0	0	0	0	0	0	0	0	0	0	0	0	0	0	0	0	0	0	0	0	0	0	0	0	0
Nc1ccc(cc1)S(=O)(=O)O[Zn]OS(=O)(=O)c1ccc(N)cc1	0	0	0	0	0	0	0	0	0	0	0	0	0	0	1	0	0	0	1	0	0	0	0	0	0	0	1	0	0	0	1	0	0	1	1	0	0	0	0	0	0	0	0	0	0	1	0	0	0
CON(C)C(=O)N1N=C(S[C@@]1(CCCN)c1ccccc1)c1cc(F)ccc1F	1	1	1	1	1	1	1	1	0	1	1	0	1	0	0	1	0	0	1	1	1	1	1	0	1	1	0	1	1	1	1	1	0	1	0	1	0	1	1	1	1	0	1	1	1	1	0	1	0
Oc1ncc(F)cn1	1	0	0	0	0	1	0	0	0	0	0	0	0	0	0	0	0	0	0	0	0	0	0	0	0	0	0	0	0	0	0	0	0	0	0	0	0	0	0	0	0	0	0	0	0	0	0	0	0
Nc1ccn([C@H]2[C@H](O)[C@H](O)C(CO)=C2F)c(=O)n1	1	1	1	0	1	1	0	0	1	0	0	0	0	1	1	0	1	0	1	0	0	1	1	1	1	0	1	1	1	0	0	0	1	1	1	0	0	1	0	0	0	0	1	0	0	1	0	1	0
CCCCCCCCCCCCCCCCCCCCCC(=O)Nc1ccn([C@@H]2O[C@H](CO)[C@@H](O)[C@@H]2O)c(=O)n1	1	0	1	0	1	1	1	0	1	1	1	0	1	1	1	0	1	0	1	0	1	1	1	1	1	0	0	0	1	1	1	0	1	1	0	0	0	1	0	1	1	0	1	1	1	0	1	1	0
CCCCCCCCCCCCCCCCCCCCCCCCCCCCO	0	0	0	0	0	0	0	0	0	0	0	0	0	0	0	0	0	0	0	0	0	0	0	0	0	0	0	0	0	0	0	0	0	0	0	0	0	0	0	0	0	0	0	0	0	0	0	0	0
COc1cccc2C(=O)c3c(O)c4C[C@](O)(C[C@H](O[C@H]5C[C@H](N)[C@H](O)[C@H](C)O5)c4c(O)c3C(=O)c12)C(\CO)=N\NC(=O)CCCCCN1C(=O)C=CC1=O	1	1	1	1	1	1	1	1	1	1	1	1	1	1	1	0	1	1	0	1	1	0	1	1	1	1	0	1	1	1	1	1	0	1	1	1	0	1	1	1	1	1	0	0	1	1	1	1	0
CCN1C[C@H](C)n2c(c(O)c3c2c(nn(Cc2ccc(F)c(Cl)c2)c3=O)C(=O)NC)C1=O	1	1	1	1	1	1	1	1	1	1	1	1	1	0	1	1	1	1	0	1	1	1	1	1	1	1	1	1	0	0	1	1	1	1	1	1	1	1	1	1	1	1	1	1	1	1	1	1	1
ON=C1C(=O)Nc2c1ccc(Cl)c2Cl	1	0	0	1	0	0	0	0	1	0	1	1	0	1	0	1	1	0	0	0	1	0	0	1	0	0	1	0	1	0	1	1	0	1	0	0	1	0	0	1	1	1	0	0	0	1	0	1	0
CN1CCN(CCCCN2C(=O)CN(\N=C\c3ccc(o3)-c3ccc(Cl)cc3)C2=O)CC1	1	1	0	1	1	1	0	0	0	1	0	1	1	0	0	0	0	0	0	0	1	0	0	1	0	0	1	1	1	1	0	0	1	1	1	0	0	1	1	0	0	0	1	1	1	0	1	1	0
O=C1[C@H]2[C@@H]3CC[C@@H](C3)[C@H]2C(=O)N1CCCCN1CCN(CC1)c1ncccn1	1	1	0	1	0	1	1	1	0	0	0	0	0	0	0	0	0	0	0	0	0	0	0	1	1	1	0	1	0	1	0	0	0	0	1	1	0	0	0	0	0	1	1	1	0	1	0	0	0
CCn1c2nc(Nc3ccc(N4CCNCC4)c(F)c3)ncc2cc(-c2ccc(Cl)cc2Cl)c1=O	1	1	1	0	0	1	0	1	1	0	1	1	0	1	1	1	0	1	1	1	1	1	0	1	1	1	0	1	1	1	1	0	1	1	0	0	1	0	1	1	0	1	0	1	1	1	1	0	1
CN1CCN(CC1)c1ncc(c(N)n1)-c1cc(Cl)cc(Cl)c1Cl	1	1	0	0	0	1	1	0	1	0	1	1	0	1	1	0	0	0	1	0	1	0	0	0	1	0	0	1	1	1	0	0	1	0	1	1	1	0	1	1	0	1	0	0	0	1	0	0	0
C\C=C\C[C@@H](C)C(=O)[C@@H]1N(C)C(=O)[C@H](C(C)C)N(C)C(=O)[C@H](CC(C)C)N(C)C(=O)[C@H](CC(C)C)N(C)C(=O)[C@@H](C)NC(=O)[C@H](C)NC(=O)[C@H](CC(C)C)N(C)C(=O)[C@@H](NC(=O)[C@H](CC(C)C)N(C)C(=O)CN(C)C(=O)[C@@H](NC1=O)C(C)C)C(C)C	0	1	0	0	0	0	0	0	0	0	1	0	0	0	0	1	0	1	0	0	1	0	0	0	1	1	0	1	1	0	0	0	0	1	0	0	0	0	0	0	0	0	1	1	0	0	0	0	0
CC(C)C[C@H](NC(=O)[C@H](CCCCN)NC(=O)[C@H](CCCNC(N)=N)NC(=O)[C@H](C)NC(=O)[C@H](CO)NC(=O)[C@H](CCCCN)NC(=O)[C@H](CCCNC(N)=N)NC(=O)[C@H](C)NC(=O)CNC(=O)[C@@H](NC(=O)[C@H](Cc1ccccc1)NC(=O)CNC(=O)CNC(=O)[C@@H](N)Cc1ccccc1)[C@@H](C)O)C(=O)N[C@@H](C)C(=O)N[C@@H](CC(N)=O)C(=O)N[C@@H](CCC(N)=O)C(O)=O	0	1	1	0	0	0	1	0	1	0	1	0	0	0	1	0	1	1	0	0	1	1	0	0	1	1	1	1	0	0	0	0	1	1	0	0	0	1	1	0	0	1	1	1	0	0	0	0	0
O[C@@H]([C@@H](COC(=O)CCC(O)=O)NC(=O)C(Cl)Cl)c1ccc(cc1)[N+]([O-])=O	0	0	1	0	0	0	0	0	1	0	1	0	1	0	0	0	0	0	0	0	0	1	0	1	0	0	0	0	0	0	0	0	1	0	0	0	0	0	0	0	0	0	0	0	1	0	0	0	0
CNC[C@@H]1CC[C@@H](N)[C@@H](O[C@@H]2[C@@H](N)C[C@@H](N)[C@H](O[C@H]3OC[C@](C)(O)[C@H](NC)[C@H]3O)[C@H]2O)O1	1	0	0	0	0	1	0	0	0	0	1	0	1	0	1	0	0	0	0	0	1	0	1	1	1	0	0	1	0	0	0	0	0	0	0	0	0	0	0	1	0	0	1	0	0	0	0	0	0
NC(=O)c1cc[n+](CC2=C(N3[C@H](SC2)[C@H](NC(=O)[C@@H](c2ccccc2)S(O)(=O)=O)C3=O)C(O)=O)cc1	1	1	1	1	1	1	1	1	1	1	1	1	0	1	1	0	1	1	1	1	1	1	0	1	1	1	1	1	1	1	0	1	1	1	1	1	0	0	0	1	1	1	0	1	1	0	1	1	0
Cc1cc(C2CCCCC2)n(O)c(=O)c1	1	0	0	0	0	1	1	1	0	0	0	1	0	0	1	0	0	0	0	0	0	0	0	0	1	0	1	0	0	0	0	0	0	0	1	0	0	0	0	0	0	0	0	0	0	0	0	0	0
Cn1ncc(Cl)c1-c1cc(oc1Cl)C(=O)N[C@H](CN)Cc1ccc(F)c(F)c1	1	1	1	1	1	0	1	1	1	1	1	0	0	1	1	0	1	1	1	1	0	1	1	1	0	1	0	1	1	1	0	0	0	1	0	0	1	1	0	1	1	1	0	1	1	1	1	0	0
FCc1ccc(OCCOc2ccc(Cl)cc2Cl)c(Cl)n1	1	0	0	0	0	1	0	0	1	0	0	1	0	1	0	0	1	0	0	0	1	1	0	0	0	0	1	1	0	1	0	0	0	0	1	0	0	0	0	0	0	0	0	0	1	0	0	0	0
CC(C)[C@@H](NC(=O)C(NC(=O)[C@@H](CCC(O)=O)NC(=O)[C@H](CCCNC(N)=N)NC(=O)C(CCCNC(N)=N)NC(=O)C(CCCCN)NC(=O)[C@@H](CCCCN)NC(=O)C(CCC(O)=O)NC(=O)[C@H](N)C(C)O)C(C)O)C(=O)N[C@H](CCC(O)=O)C(=O)NC(CCCNC(N)=N)C(=O)N[C@@H](CCC(O)=O)C(=O)NC(CCCCN)C(=O)N[C@@H](CCC(O)=O)C(O)=O	0	1	0	0	0	0	0	0	0	0	0	0	0	0	1	0	1	0	0	0	1	1	0	0	0	0	1	1	0	0	0	0	1	1	0	0	0	1	0	0	0	0	1	1	0	0	0	0	0
CC(=O)OCC1=C(N2[C@H](SC1)[C@H](NC(=O)CSc1ccncc1)C2=O)C(O)=O	1	1	0	1	1	1	1	0	1	1	1	1	0	1	1	1	0	1	1	1	1	1	1	1	0	1	1	1	1	0	0	1	1	1	1	1	1	1	0	1	0	1	0	1	0	0	1	1	1
C[C@@H](O)[C@@H]1[C@H]2[C@@H](C)C(SC3Cn4cnc[n+]4C3)=C(N2C1=O)C(O)=O	0	1	0	1	0	1	0	1	0	1	1	1	0	0	0	1	0	0	1	0	1	1	0	1	1	1	0	1	0	0	0	1	1	1	0	1	0	1	0	1	0	1	1	1	0	1	0	1	0
CN(C)[C@H]1[C@@H]2[C@@H](O)[C@H]3C(C(=O)c4c(O)cccc4C3=C)C(=O)[C@]2(O)C(=O)C(C(N)=O)C1=O	1	1	1	1	0	1	0	1	0	0	1	0	0	0	0	1	1	1	1	1	1	0	1	1	1	0	1	1	0	0	1	1	0	1	1	1	1	0	0	1	0	1	1	0	0	0	1	1	0
CC[C@@H](C)C[C@@H](C)CCCCCCCCC(=O)N[C@H]1C[C@@H](O)[C@@H](NCCN)NC(=O)[C@@H]2[C@@H](O)CCN2C(=O)[C@@H](NC(=O)[C@@H](NC(=O)[C@@H]2C[C@@H](O)CN2C(=O)[C@@H](NC1=O)[C@@H](C)O)[C@H](O)[C@@H](O)c1ccc(O)cc1)[C@H](O)CCN	0	1	0	0	1	0	0	0	0	0	0	0	0	0	1	0	0	1	0	0	1	0	0	1	0	1	0	1	1	0	0	0	1	1	0	1	1	1	0	0	0	1	1	1	1	1	0	0	1
CCC(C)CC(C)CCCCCCCCC(=O)N[C@H]1C[C@@H](O)[C@@H](NCCN)NC(=O)[C@@H]2[C@@H](O)CCN2C(=O)[C@@H](NC(=O)[C@@H](NC(=O)[C@@H]2C[C@@H](O)CN2C(=O)[C@@H](NC1=O)[C@@H](C)O)[C@@H](O)[C@H](O)c1ccc(O)cc1)[C@H](O)CCN	0	1	0	0	1	0	0	0	0	0	0	0	0	0	1	0	0	1	0	0	1	0	0	1	0	1	0	1	1	0	0	0	1	1	0	1	1	1	0	0	0	1	1	1	1	1	0	0	1
COC1\C=C\OC2(C)Oc3c(C2=O)c2c(O)c(\C=N\N=C\N4CCCCC4)c(NC(=O)\C(C)=C/C=C/C(C)C(O)C(C)C(O)C(C)C(OC(C)=O)C1C)c(O)c2c(O)c3C	1	0	1	1	1	1	0	1	1	0	1	1	1	1	0	1	1	1	1	1	1	0	1	1	1	1	1	1	0	1	1	1	1	1	1	0	1	1	1	0	1	1	1	0	1	0	0	0	1
CN(C)[C@H]1[C@@H]2C[C@@H]3Cc4c(cc(NC(=O)CNC(C)(C)C)c(O)c4C(=O)C3C(=O)[C@]2(O)C(=O)C(C(N)=O)C1=O)N(C)C	1	1	0	1	0	1	0	0	0	0	1	1	0	0	0	1	1	1	1	1	1	0	1	1	0	1	1	1	0	1	1	1	1	1	1	1	1	1	0	1	0	1	1	0	0	0	1	1	0
C[C@@H]1[C@H]2[C@H](O)[C@H]3[C@H](N(C)C)C(=O)C(C(N)=O)C(=O)[C@@]3(O)C(=O)C2C(=O)c2c(O)cccc12	1	1	0	1	0	1	0	0	0	0	1	0	0	0	0	0	1	1	1	1	1	0	1	1	1	0	1	1	0	1	1	1	0	1	1	1	0	0	0	1	1	1	1	0	0	0	1	1	0
Fc1cn([C@H]2CCCO2)c(=O)[nH]c1=O	1	1	0	0	1	1	0	1	0	1	1	0	0	0	1	0	1	0	0	0	0	0	0	0	0	0	0	0	0	1	0	0	1	0	0	0	0	1	0	0	0	0	0	0	0	0	0	0	0
CC1(C)S[C@@H]2C(N3C(=O)[C@H](NC3(C)C)c3ccccc3)C(=O)N2[C@H]1C(O)=O	1	1	0	0	0	1	0	1	1	1	1	0	0	1	1	0	1	1	1	0	1	1	1	0	0	1	1	1	1	0	1	1	1	1	0	1	1	0	0	1	0	0	1	1	1	1	0	1	0
CO[C@H]1\C=C\O[C@@]2(C)Oc3c(C2=O)c2c(c(O)c3C)c(O)c(NC(=O)\C(C)=C\C=C\[C@H](C)[C@H](O)[C@@H](C)[C@@H](O)[C@@H](C)[C@H](OC(C)=O)[C@@H]1C)c1=NC3(CCN(CC(C)C)CC3)N=c21	1	0	1	0	1	1	0	1	1	0	1	1	1	1	1	0	1	0	1	1	0	0	1	1	1	1	1	1	1	1	0	1	1	1	1	0	1	1	1	0	1	1	1	1	1	0	1	1	1
CC1(C)C2CCC1(C)C(=O)N(CCCCN1CCN(CC1)c1ccccn1)C2=O	1	0	0	1	0	1	1	1	0	0	0	1	0	0	0	0	1	0	0	0	0	0	0	1	1	1	0	1	0	0	0	0	1	0	0	1	1	0	0	0	0	1	1	1	0	1	0	0	0
CO[C@H]1\C=C\O[C@@]2(C)Oc3c(C2=O)c2c(O)cc(NC(=O)\C(C)=C/C=C/[C@H](C)[C@H](O)[C@@H](C)[C@@H](O)[C@@H](C)[C@H](OC(C)=O)[C@@H]1C)c(O)c2c(O)c3C	1	0	1	0	1	1	0	1	1	0	1	1	1	1	0	0	1	0	1	1	0	0	1	1	1	1	1	1	0	1	0	1	1	1	1	0	1	1	1	0	1	1	1	0	1	0	0	0	1
CC(=O)c1cc(c(Sc2ccc(F)cc2F)s1)[N+]([O-])=O	0	0	1	1	1	0	0	0	1	0	1	0	0	0	0	0	1	1	0	0	0	0	1	1	0	0	0	0	1	0	1	1	1	0	0	0	0	0	1	0	0	0	0	0	0	0	1	1	0
Cc1c(Cl)c(C)[n+]([O-])c(Cl)c1-c1noc(n1)-c1cc(O)c(O)c(c1)[N+]([O-])=O	1	1	1	1	0	1	0	1	0	1	0	1	0	0	1	0	0	1	1	0	1	1	1	1	0	0	1	0	1	1	0	1	1	0	1	1	1	0	0	1	1	1	0	1	1	0	1	0	0
CC(C)C[C@H](NC(=O)[C@@H](CCCNC(N)=O)NC(=O)[C@H](Cc1ccc(O)cc1)NC(=O)[C@H](CO)NC(=O)[C@@H](Cc1cccnc1)NC(=O)[C@@H](Cc1ccc(Cl)cc1)NC(=O)[C@@H](Cc1ccc2ccccc2c1)NC(C)=O)C(=O)N[C@@H](CCCNC(N)=N)C(=O)N1CCC[C@H]1C(=O)N[C@H](C)C(N)=O	1	1	0	0	0	1	1	1	1	0	1	1	1	0	1	0	0	1	0	0	1	0	0	0	1	1	1	1	1	0	0	0	1	1	0	0	0	1	1	0	0	1	1	1	0	1	0	0	0
CC(=O)c1c(C)c2cnc(Nc3ccc(cn3)N3CCNCC3)nc2n(C2CCCC2)c1=O	1	1	1	0	0	1	0	1	1	0	1	1	0	0	1	1	0	1	1	1	1	0	1	1	1	1	1	0	0	1	0	1	1	0	0	0	1	0	1	1	1	1	1	1	1	1	1	0	1
CC(C)C1NC(=O)C(NC(=O)c2ccc(C)c3oc4c(C)c(=O)c(N)c(C(=O)NC5C(C)OC(=O)C(C(C)C)N(C)C(=O)CN(C)C(=O)C6CCCN6C(=O)C(NC5=O)C(C)C)c4nc23)C(C)OC(=O)C(C(C)C)N(C)C(=O)CN(C)C(=O)C2CCCN2C1=O	1	1	1	0	1	1	0	0	0	0	1	1	1	0	1	1	1	1	1	1	1	1	1	1	1	1	1	1	1	1	1	0	1	1	1	1	1	1	1	1	1	0	1	1	1	1	0	1	1
Cc1onc(c1C(=O)N[C@H]1[C@H]2SC(C)(C)[C@@H](N2C1=O)C(O)=O)-c1c(Cl)cccc1Cl	1	1	1	0	1	1	0	1	0	1	1	0	0	1	1	0	1	1	1	1	1	1	1	0	0	1	1	1	1	0	1	1	1	1	1	1	1	0	0	1	1	1	1	1	0	0	0	1	0
CC(C)[C@H]1NC(=O)[C@@H](NC(=O)c2ccc(C)c3oc4c(C)c(=O)c(N)c(C(=O)N[C@H]5[C@@H](C)OC(=O)[C@H](C(C)C)N(C)C(=O)CN(C)C(=O)[C@@H]6CCCN6C(=O)[C@H](NC5=O)C(C)C)c4nc23)[C@@H](C)OC(=O)[C@H](C(C)C)N(C)C(=O)CN(C)C(=O)[C@@H]2CCCN2C1=O	1	1	1	0	1	1	0	0	0	0	1	1	1	0	1	1	1	1	1	1	1	1	1	1	1	1	1	1	1	1	1	0	1	1	1	1	1	1	1	1	1	0	1	1	1	1	0	1	1
Cc1cn([C@H]2O[C@@H](CO)[C@H](O)[C@@H]2F)c(=O)[nH]c1=O	1	0	0	0	1	1	1	0	1	1	1	0	0	0	1	0	1	0	1	0	0	0	0	0	1	0	0	1	1	1	1	1	1	1	1	0	0	1	0	0	1	1	1	0	0	1	1	1	0
CC(=O)NC[C@H]1CN(C(=O)O1)c1ccc(N2CCN(CC2)C(=O)CO)c(F)c1	0	0	1	0	0	1	1	0	0	0	0	1	0	0	0	0	0	0	1	0	0	0	0	1	1	0	0	1	0	0	0	0	1	1	0	0	1	0	0	0	1	0	1	1	1	1	1	0	0
[Na].OC(=O)C(Cl)Cl	0	0	0	0	0	0	0	0	0	0	0	0	0	0	0	0	0	0	0	0	0	0	0	0	0	0	0	0	0	0	0	0	0	0	0	0	0	0	0	0	0	1	0	0	0	0	0	0	0
Cn1c(=O)cnn(CCCCN2CCN(CC2)c2ncccn2)c1=O	1	0	1	1	0	1	1	1	1	0	0	1	1	0	1	0	0	0	1	0	0	0	0	0	1	0	0	1	0	1	1	1	1	0	1	1	0	1	0	0	0	1	1	1	0	0	0	1	0
CCCc1c2oc(cc(=O)c2cc2c1n(CC)c(cc2=O)C(O)=O)C(O)=O	1	1	0	0	0	1	1	1	0	1	0	1	0	1	0	0	0	1	1	0	0	0	0	1	0	1	1	0	1	0	0	1	1	0	1	0	1	1	1	0	1	0	1	1	1	0	1	1	1
COc1cc(Cc2cnc(N)nc2N)c(cc1OC)C(C)C	1	1	0	1	0	1	0	0	0	0	0	0	0	0	0	0	0	0	1	0	1	0	0	0	0	0	0	0	1	1	0	1	1	1	0	1	0	0	0	0	0	0	1	0	1	0	0	0	0
CC(C)C(=O)OCC\C(SS\C(CCOC(=O)C(C)C)=C(/C)N(Cc1cnc(C)nc1N)C=O)=C(\C)N(Cc1cnc(C)nc1N)C=O	1	0	1	0	0	1	0	0	0	1	1	0	0	0	0	0	0	0	1	0	0	0	0	0	1	0	0	0	0	0	0	0	1	0	1	0	1	1	0	1	1	1	0	0	1	0	0	1	0
CC[C@@]1(O)C(=O)OCc2c1cc1-c3nc4cc(F)c(C)c5CC[C@H](N)c(c3Cn1c2=O)c45	1	1	1	1	0	1	1	1	1	0	1	1	1	0	1	0	1	1	1	1	0	1	1	1	1	1	1	1	0	1	0	1	1	1	1	1	1	0	1	1	1	1	0	1	1	1	1	1	1
C[C@@H](Oc1cc(sc1C(N)=O)-n1cnc2ccc(CN3CCN(C)CC3)cc12)c1ccccc1C(F)(F)F	1	0	1	1	1	1	1	1	1	0	1	1	1	0	0	0	1	1	0	1	0	0	0	1	0	0	0	1	0	1	0	1	0	1	1	0	1	1	1	1	1	1	1	0	1	1	0	0	1
CO[C@H]1C=CO[C@@]2(C)Oc3c(C2=O)c2c(O)cc(NC(=O)\C(C)=C/C=C\[C@@H](C)[C@@H](O)[C@@H](C)[C@H](O)[C@H](C)[C@H]([C@H]1C)C(=O)OC)c(O)c2c(O)c3C	1	0	1	0	1	1	0	1	1	0	1	1	1	1	1	1	1	0	1	1	0	0	1	1	1	1	1	1	0	1	0	1	1	1	1	1	1	1	1	0	1	1	1	0	1	0	0	0	1
CO[C@H]1C[C@H](C)CC2=C(OC)C(=O)C=C(NC(=O)\C(C)=C\C=C\[C@H](OC)[C@@H](OC(N)=O)\C(C)=C\[C@H](C)[C@H]1O)C2=O	1	0	1	0	1	1	0	0	1	1	1	0	1	0	0	0	1	0	0	1	0	1	1	1	1	0	1	1	0	0	0	0	0	0	1	0	0	1	0	0	0	0	1	0	0	0	0	1	1
Cn1cc(S(C)=O)c(=O)c2ccc(F)cc12	1	0	0	0	0	1	0	0	0	0	0	1	0	1	0	0	1	0	0	1	1	1	0	1	1	1	1	0	0	1	1	0	0	0	1	0	1	1	0	0	1	1	0	0	1	0	0	0	1
CN(C)[C@H]1[C@@H]2C[C@H]3C(C(=O)c4c(O)cccc4[C@@]3(C)O)C(=O)[C@]2(O)C(=O)C(C(N)=O)C1=O	1	1	1	1	0	1	1	0	0	0	1	0	0	0	1	0	1	1	1	1	1	0	1	1	1	0	1	1	0	1	1	1	0	1	1	1	0	1	1	1	1	1	1	0	0	1	1	1	0
[O-][N+](=O)c1ccc(Cl)c(c1)[N+]([O-])=O	0	0	0	0	0	0	0	0	0	0	0	0	0	0	0	0	0	0	0	0	1	0	1	0	0	0	0	0	0	0	0	0	0	1	0	0	1	0	0	0	0	0	0	0	0	0	0	0	0
CCCSc1nc(N[C@@H]2C[C@@H]2c2ccc(F)c(F)c2)c2nnn([C@@H]3C[C@H](OCCO)[C@H](O)[C@H]3O)c2n1	1	0	1	1	0	1	1	1	1	1	1	0	0	0	1	1	1	0	1	0	0	1	1	1	1	0	1	0	0	1	0	1	1	1	1	0	1	1	1	1	0	1	1	1	1	1	1	1	0
CN(C)[C@H]1[C@@H]2C[C@@H]3Cc4c(ccc(O)c4C(=O)C3C(=O)[C@]2(O)C(=O)C(C(N)=O)C1=O)N(C)C	1	1	0	1	0	1	0	0	0	0	1	0	0	0	0	1	1	1	1	1	1	0	1	1	0	1	1	1	0	1	1	1	1	1	1	1	1	0	0	1	0	1	1	0	0	0	1	1	0
O=C1CCC2CCC(=O)N12	0	0	0	0	0	0	0	0	0	0	0	0	0	0	0	0	1	0	0	0	1	0	0	0	0	1	0	1	0	0	0	0	0	0	0	0	0	0	0	0	0	0	0	0	0	1	0	0	0
CCOC(=O)[C@H](Cc1ccccc1)NC(=O)c1cc(Cl)c(OCCN2CCN(C)CC2)c(Cl)c1O	0	1	1	1	0	0	0	0	1	0	1	0	0	0	0	0	1	1	0	0	1	1	0	0	0	1	1	1	0	0	0	0	0	1	0	0	1	0	0	1	1	1	1	0	1	0	0	0	0
CN(C(=O)C(C)(C)c1cc(cc(c1)C(F)(F)F)C(F)(F)F)c1cnc(cc1-c1ccccc1C)N1CCN(C)CC1	1	1	1	0	0	1	1	0	1	0	0	1	0	0	0	0	1	1	1	0	0	1	1	1	1	0	1	1	1	1	0	1	1	0	0	1	1	1	0	1	0	0	0	1	1	1	1	0	0
CC(C)CCN1C(C)C(=O)N(C)c2cnc(Nc3cc(F)c(O)c(F)c3)nc12	1	1	0	0	0	1	1	1	1	0	0	1	0	0	0	1	0	0	1	1	0	1	0	1	1	0	1	1	1	1	0	0	1	1	1	1	1	0	1	1	0	0	1	1	1	0	1	1	0
CC1(C)SC2C(NC(=O)[C@H](NC(=O)N3CCNC3=O)c3ccccc3)C(=O)N2C1C(O)=O	0	1	0	0	1	1	0	1	1	1	1	0	0	1	1	0	1	1	1	0	1	1	1	0	0	1	1	1	1	1	0	1	1	1	0	1	1	0	0	1	0	0	1	1	1	0	0	1	0
CCCCCCCCCCCCCCCC[n+]1ccn(Cc2ccccc2)c1C	0	0	0	0	1	1	1	1	0	0	0	0	0	1	0	0	0	0	0	0	0	0	0	0	1	0	1	0	0	0	0	0	1	0	1	0	0	1	0	0	0	0	1	0	0	0	0	0	0
CSCC[C@H](NC(=O)[C@H](CC(C)C)NC(=O)CNC(=O)[C@H](Cc1ccccc1)NC(=O)[C@H](Cc1ccccc1)NC(=O)[C@H](CCC(N)=O)NC(=O)[C@H](CCC(N)=O)NC(=O)[C@@H]1CCCN1C(=O)[C@H](CCCCN)NC(=O)[C@@H]1CCCN1C(=O)[C@@H](N)CCCNC(N)=N)C(N)=O	0	1	0	0	0	0	1	0	1	0	1	0	0	0	1	0	1	1	0	0	1	0	0	0	1	1	0	1	1	0	0	0	0	1	0	0	0	1	1	0	0	1	1	1	0	1	0	1	0
CO[C@@H]1C[C@H](C[C@@H](C)[C@@H]2CC(=O)[C@H](C)\C=C(C)\[C@@H](O)[C@@H](OC)C(=O)[C@H](C)C[C@H](C)\C=C\C=C\C=C(C)\[C@H](C[C@@H]3CC[C@@H](C)[C@@](O)(O3)C(=O)C(=O)N3CCCC[C@H]3C(=O)O2)OC)CC[C@@H]1n1cnnn1	1	0	1	1	0	1	0	0	1	1	0	0	1	1	1	1	1	1	0	1	1	1	0	1	1	1	1	1	1	0	0	1	1	0	1	0	0	1	1	1	1	1	0	0	1	1	0	1	0
CCCCCCCCCCCCCCCC[N+](C)(C)CCN(Cc1ccc(OC)cc1)c1ncccn1	1	0	0	0	0	1	1	0	0	0	1	0	0	0	0	0	0	0	0	0	0	0	0	0	1	0	0	1	0	1	0	0	1	0	0	1	0	0	0	1	0	1	1	1	1	0	0	1	0
COc1cc2ncnc(Nc3cccc(Cl)c3F)c2cc1OC(=O)N1CCN(C)C[C@H]1C	1	1	0	0	0	1	1	1	1	1	1	0	1	0	1	0	0	0	1	0	1	0	0	0	0	1	0	1	1	1	1	0	1	1	1	0	1	0	0	0	0	0	1	1	1	1	0	1	1
CC(C)(C)C(=O)OCOC(=O)[C@@H]1N2[C@H](SC1(C)C)[C@H](NC(=O)[C@H](N)c1ccccc1)C2=O	0	1	1	0	1	0	0	1	1	1	1	1	0	1	1	0	1	1	1	0	1	1	1	0	0	1	1	1	1	0	0	1	1	1	0	1	1	0	0	1	0	0	1	1	0	0	1	1	0
CCC[C@H](N[C@H]1CCc2cc(F)cc(F)c2C1)C(=O)Nc1cn(cn1)C(C)(C)CNCC(C)(C)C	0	0	0	1	0	1	1	1	1	1	1	0	1	0	1	0	0	0	1	0	0	1	0	1	1	0	0	1	0	0	1	1	1	1	1	1	0	0	1	0	0	1	1	1	0	1	0	1	0
CC(C)NC(=N)NC(=N)Nc1ccc(Cl)c(Cl)c1	0	0	0	0	0	0	0	0	0	1	0	0	0	1	0	1	0	0	0	0	1	0	1	0	0	0	0	0	0	0	0	0	0	0	0	0	1	0	0	0	0	0	0	1	1	0	0	1	1
C[C@@H](O)[C@H](NC(=O)[C@H](Cc1ccc(O)cc1)NC(=O)[C@H](CC(N)=O)NC(=O)[C@@H](NC(=O)[C@@H](NC(=O)[C@@H](NC(=O)[C@H](CO)NC(=O)[C@@H](C)N)[C@@H](C)O)[C@@H](C)O)[C@@H](C)O)C(N)=O	0	1	1	0	0	0	1	0	1	0	0	0	0	0	1	0	0	1	0	0	0	0	0	0	1	1	0	1	0	0	0	0	1	1	0	0	0	0	1	0	0	1	1	1	0	0	0	0	0
Fc1c(Cl)cccc1C(=O)N1CCN(Cc2cccc(Nc3nccs3)n2)CC1	1	1	1	0	0	1	0	0	0	0	1	1	0	0	0	0	1	0	0	1	1	1	0	0	1	1	1	0	1	0	0	0	1	1	1	1	0	0	0	1	0	1	1	0	0	0	0	0	1
Cn1nnc(n1)-c1ccc(cn1)-c1ccc(cc1F)N1C[C@H](CO)OC1=O	1	1	1	1	0	1	1	1	1	0	0	1	1	1	0	1	0	0	0	0	0	0	1	1	0	1	0	1	0	0	1	0	0	1	0	1	1	0	0	1	1	0	0	0	0	0	1	1	1
Cc1ncc(Cl)cc1NCc1ccc(s1)C(=O)N[C@@H](CC1CCCC1)C(=O)NC1CC1	1	1	1	0	1	1	0	0	0	1	1	1	0	0	0	1	1	0	0	0	0	0	0	1	1	1	0	1	0	0	1	0	1	1	1	0	1	0	1	0	1	0	1	1	0	0	0	0	0
C[C@H](N)Cn1ccc2cc(F)c(Cl)cc12	1	0	0	0	0	1	1	0	0	0	0	1	0	0	1	0	0	0	0	0	1	0	0	0	0	1	0	0	0	0	0	0	0	0	1	0	0	0	1	0	0	0	0	0	0	0	0	0	0
Clc1cc2NC(=O)C3CNCCN3c2cc1Cl	0	1	1	1	0	1	0	0	0	0	0	1	0	0	0	1	0	0	0	0	1	0	0	0	0	0	1	1	0	0	0	0	0	0	0	1	1	1	0	0	0	0	1	0	0	0	0	1	0
CN1CCN(CC1)c1ccc(OC(F)(F)F)c(Nc2ncc3CCc4c(nn(CCO)c4-c3n2)C(N)=O)c1	1	1	1	0	1	1	1	1	1	1	1	1	1	1	0	1	1	0	0	1	1	1	1	0	1	0	1	1	0	1	0	1	1	1	1	1	1	1	0	0	1	1	1	0	1	1	1	1	1
COc1cc(C)c2c(Oc3cccc(c3)C(F)(F)F)c(OC)cc(NC(C)CCCN)c2n1	1	0	0	0	1	1	1	0	0	1	1	1	0	1	0	0	1	1	0	0	1	0	1	1	1	1	0	1	0	1	1	0	1	1	1	0	1	0	1	1	1	1	0	0	1	0	0	0	0
CCCCCCCCN=c1ccn(CCCCCCCCCCn2ccc(cc2)=NCCCCCCCC)cc1	1	0	0	0	0	1	0	0	0	0	0	1	0	0	0	0	0	0	0	0	0	0	0	0	0	0	0	0	0	0	1	0	0	0	0	0	0	0	0	0	0	0	0	1	0	0	0	0	0
[O-][N+](=O)c1ccc(cc1)-c1ccc(\C=N\N2CC(=O)NC2=O)o1	1	1	0	1	1	1	0	0	0	0	0	0	1	0	0	0	0	0	0	0	0	0	0	1	0	0	1	1	1	1	0	0	1	1	1	0	0	0	0	0	0	0	0	1	0	0	1	0	0
Nc1ccn([C@@H]2O[C@@](CO)(CCl)[C@@H](O)[C@H]2F)c(=O)n1	1	0	0	0	1	1	1	0	1	1	1	1	1	1	0	1	1	0	1	0	0	0	1	0	1	0	0	0	1	1	1	0	1	1	1	0	0	1	0	0	1	1	1	0	0	0	1	1	0
COc1cc(C(=O)NC2CCN(C)CC2)c(F)cc1Nc1ncc2N(C)C(=O)C(F)(F)CN(C3CCCC3)c2n1	1	1	1	0	0	1	0	1	0	1	1	1	0	0	0	1	1	1	1	1	0	1	0	1	1	1	1	1	1	1	0	0	1	1	1	0	1	1	1	1	1	1	1	1	1	0	1	1	0
NC(=S)N\N=C\c1ncccc1N	1	0	1	0	0	1	0	1	0	0	0	1	1	0	0	0	0	0	0	0	0	0	1	0	0	1	1	0	0	0	0	0	0	0	1	0	1	0	1	0	1	0	0	1	0	0	0	0	0
CC1C(=O)[C@H]2O[C@H]2C(=O)C1=O	0	0	0	0	0	0	0	0	0	0	0	0	0	0	0	0	0	0	0	0	0	0	0	1	0	0	0	0	0	0	0	0	0	0	0	0	0	0	0	0	0	1	0	0	1	0	0	0	0
C[C@@H](Oc1cc(cnc1N)-c1cnn(c1)C1CCNCC1)c1c(Cl)ccc(F)c1Cl	1	1	1	1	1	1	0	0	1	1	0	1	0	1	0	0	0	0	0	1	1	1	1	1	1	1	0	1	0	1	0	1	1	1	1	0	0	1	0	0	0	1	0	0	1	1	0	0	0
C[C@H](Oc1cc(cnc1N)-c1cnn(c1)C1CCNCC1)c1c(Cl)ccc(F)c1Cl	1	1	1	1	1	1	0	0	1	1	0	1	0	1	0	0	0	0	0	1	1	1	1	1	1	1	0	1	0	1	0	1	1	1	1	0	0	1	0	0	0	1	0	0	1	1	0	0	0
Cc1onc(c1C(=O)N[C@H]1[C@H]2SC(C)(C)[C@@H](N2C1=O)C(O)=O)-c1ccccc1Cl	1	1	1	0	1	1	0	1	0	1	1	0	0	1	1	0	1	1	1	1	1	1	1	0	0	1	1	1	1	0	1	1	1	1	1	1	1	0	0	1	1	1	1	1	0	0	0	1	0
NC(=O)c1cn(C2OC(CO)[C@H](O)[C@@H]2O)c2ncnc(N)c12	1	1	1	0	1	1	1	1	1	1	1	1	1	1	1	1	1	0	1	0	1	1	1	1	1	1	1	1	0	1	1	0	1	1	1	0	1	0	0	0	1	0	1	1	1	0	1	1	1
Cl[Cu]Cl.NC(=S)N\N=C\c1coc2ccccc2c1=O	1	1	0	0	0	1	0	0	0	0	0	0	0	0	0	0	0	1	1	1	0	0	0	0	1	1	1	0	1	1	0	1	1	0	1	0	0	1	0	0	1	0	0	1	0	0	0	0	0
CO[C@H]1C[C@H](C)CC2=C(NCC=C)C(=O)C=C(NC(=O)\C(C)=C\C=C/[C@H](OC)[C@@H](OC(N)=O)\C(C)=C\[C@H](C)[C@H]1O)C2=O	1	0	1	0	0	1	0	0	1	0	1	0	1	0	0	0	1	0	0	0	0	1	1	1	1	0	1	1	0	0	0	0	0	0	1	0	0	1	0	0	0	0	0	0	0	0	0	1	1
NC(=N)NC(=N)Nc1cccc(Cl)c1	0	0	0	0	0	0	0	0	0	1	0	0	0	1	0	0	0	0	0	0	1	0	1	0	0	0	0	0	0	0	0	0	0	0	0	0	1	0	0	0	0	0	0	1	0	0	0	1	1
CC(C)Cn1c2sc(Cc3c(C)n[nH]c3C)c(C(=O)N3C[C@H](O)CO3)c2c(=O)n(C)c1=O	1	1	1	1	1	1	1	1	1	0	1	1	1	1	1	1	1	1	1	0	0	1	1	1	1	1	1	1	1	1	1	1	0	1	1	1	1	1	0	1	1	0	1	0	1	1	1	1	0
CCc1cc(O)c(Oc2ccc(cc2F)C(N)=O)cc1F	0	1	0	1	0	0	0	1	0	0	1	0	0	1	0	0	0	0	0	1	0	0	1	0	0	1	0	0	0	0	1	0	0	1	0	0	0	0	1	1	0	0	1	0	0	0	0	0	0
C[C@@]1(F)[C@H](O)[C@@H](CO)O[C@H]1n1ccc(N)nc1=O	1	0	0	0	1	1	1	0	1	1	1	0	1	1	0	0	1	0	1	0	0	0	1	0	1	0	0	0	1	1	1	0	1	1	1	0	0	1	0	0	1	1	1	0	0	0	1	1	0
CCc1nc(C(N)=O)c(Nc2ccc(N3CCC(CC3)N3CCN(C)CC3)c(OC)c2)nc1NC1CCOCC1	1	1	1	1	1	1	0	1	0	0	1	1	0	1	1	1	0	0	0	0	1	1	0	1	1	1	0	1	0	0	0	1	1	1	1	1	1	1	1	1	1	0	1	1	1	0	1	0	1
CC[C@@]1(O)C(=O)OCc2c1cc1-c3nc4cccc([N+]([O-])=O)c4cc3Cn1c2=O	1	1	1	0	1	1	1	1	1	0	1	1	1	1	1	0	1	1	1	1	0	1	1	1	1	1	1	1	0	1	1	1	1	1	1	1	1	0	1	1	1	1	0	1	1	1	1	1	1
Cc1cccc(CC(=O)N2CCc3c2ccc(-c2cn(C)c4ncnc(N)c24)c3F)n1	1	1	1	1	0	1	1	1	1	0	1	1	1	1	1	1	1	1	1	1	1	0	1	1	0	1	0	1	0	1	0	1	1	1	1	0	1	0	0	1	1	0	0	1	1	1	1	1	1
O=C(O[Cr](OC(=O)c1ccccn1)OC(=O)c1ccccn1)c1ccccn1	1	0	0	0	0	1	0	1	0	0	0	1	0	0	0	0	0	0	1	0	0	0	0	0	1	0	0	0	0	0	0	1	0	0	1	0	0	0	0	0	0	0	0	0	0	0	0	1	0
CC(C)CC(NC(=O)C(Cc1ccc(NC(N)=O)cc1)NC(=O)C(Cc1ccc(NC(=O)C2CC(=O)NC(=O)N2)cc1)NC(=O)C(CO)NC(=O)C(Cc1cccnc1)NC(=O)C(Cc1ccc(Cl)cc1)NC(=O)C(Cc1ccc2ccccc2c1)NC(C)=O)C(=O)NC(CCCCNC(C)C)C(=O)N1CCCC1C(=O)NC(C)C(N)=O	1	1	1	0	0	1	1	1	1	0	1	1	1	1	1	0	0	1	0	0	1	0	1	0	1	1	1	1	1	1	0	0	1	1	0	1	0	0	1	1	0	1	1	1	1	1	0	1	0
Cc1cc(C)c2N(C[C@H]3CC[C@@H](CC3)C(O)=O)CCC[C@H](N(Cc3cc(cc(c3)C(F)(F)F)C(F)(F)F)c3nnn(C)n3)c2c1	1	0	0	0	1	1	0	1	1	0	1	1	0	1	0	1	1	0	1	1	0	1	1	1	1	0	0	1	0	1	1	0	1	1	1	0	1	1	1	1	0	0	1	1	0	0	1	1	0
CS(=O)(=O)n1cc2CN(Cc2n1)[C@H]1CO[C@@H]([C@@H](N)C1)c1cc(F)ccc1F	1	1	1	1	1	0	0	1	1	0	1	1	1	0	1	0	0	0	1	0	1	1	1	1	0	1	1	1	0	0	0	0	0	0	1	1	0	1	1	1	0	1	0	0	1	1	1	1	1
OC(=O)c1ccc(O)c2ncccc12	1	0	0	0	1	1	0	0	0	0	0	1	0	0	0	0	0	0	0	1	0	0	0	1	0	1	0	0	0	1	0	0	0	1	1	0	0	0	0	0	0	0	1	0	1	0	0	0	0
OCc1cncc(F)c1	1	0	0	0	0	1	0	0	0	0	0	1	0	0	0	0	0	0	0	0	0	0	1	0	0	0	1	0	0	0	0	0	0	0	0	0	0	0	0	0	0	0	0	0	0	0	0	0	0
CCOc1ccn(-c2ccc(F)cc2)c(=O)c1C(=O)Nc1ccc(Oc2ccnc(N)c2Cl)c(F)c1	1	1	1	0	0	1	1	0	1	1	1	1	1	1	0	0	0	1	0	0	0	0	1	0	1	1	1	0	0	1	0	0	1	1	0	0	0	1	0	0	0	1	1	0	1	1	0	0	0
Nc1nncs1	0	0	1	0	0	0	0	0	0	0	0	0	0	0	0	0	0	0	0	0	0	0	0	0	0	0	1	0	0	0	0	0	0	0	0	0	0	0	0	0	0	0	0	0	0	0	0	0	0
CN(C)C[C@H]1CC[C@@H](CC1)Nc1c(cnc2ccc(nc12)-c1cc(Cl)c(O)c(Cl)c1)C(C)=O	1	1	0	0	1	1	0	0	0	0	1	1	1	1	0	1	0	0	0	1	1	0	0	1	0	0	1	1	1	1	0	0	1	1	1	0	1	0	0	1	1	0	0	0	0	0	1	0	1
OC(=O)[C@@]1(Cc2cccc(Nc3nccs3)n2)CC[C@@H](CC1)Oc1cccc(Cl)c1F	1	0	1	1	0	1	1	0	1	0	0	1	0	0	0	1	0	0	0	1	1	1	0	0	0	1	1	0	0	0	0	0	1	1	1	1	0	1	0	0	1	0	1	0	1	0	1	0	1
Fc1cc(F)cc(c1)[C@@H]1CNC2(CCCC2)C(=O)N1CC(=O)Nc1ccc2C[C@]3(Cc2c1)C(=O)Nc1ncccc31	1	1	0	1	1	1	0	1	1	0	1	1	1	0	1	0	1	0	1	1	0	0	1	1	1	1	1	1	0	0	0	1	1	1	0	1	1	0	0	1	0	1	1	1	1	1	1	1	1
CCC\C=C1OC(=O)C2=C/1CCC=C2	0	0	1	0	1	0	0	0	1	0	0	1	1	1	0	0	1	0	0	1	0	0	1	0	1	0	0	0	0	0	0	0	0	1	1	0	0	1	1	0	0	0	0	0	0	0	0	0	0
CC(C)C[C@H](NC(=O)CN(C)C(=O)[C@H](Cc1ccccc1)NC(=O)[C@H](Cc1ccccc1)NC(=O)[C@H](CCC(N)=O)NC(=O)[C@H](CCC(N)=O)NC(=O)[C@@H]1CCCN1C(=O)[C@H](CCCCN)NC(=O)[C@@H]1CCCN1C(=O)[C@@H](N)CCCNC(N)=N)C(=O)N[C@@H](CCS(C)(=O)=O)C(N)=O	0	1	0	0	0	0	1	0	1	0	1	0	0	0	1	0	1	1	0	1	1	1	0	0	1	1	0	1	1	0	0	0	0	1	0	0	0	1	1	0	0	1	1	1	0	1	0	1	0
Nc1nc(F)nc2n(cnc12)[C@@H]1O[C@H](CO)[C@@H](O)[C@@H]1O	1	0	1	0	1	1	1	0	1	0	1	0	1	0	1	1	1	0	1	0	1	1	1	1	1	0	0	0	0	1	1	0	1	0	0	0	0	1	0	1	1	0	0	1	0	0	1	1	0
OC(=O)C(\Cc1ccccc1[N+]([O-])=O)=N\Nc1nc(cs1)-c1ccc(Cl)c(Cl)c1	0	1	0	0	0	1	0	0	1	1	0	0	1	0	1	0	1	0	1	0	1	0	0	1	0	0	0	1	1	1	0	1	0	0	1	1	1	1	1	1	0	1	0	1	0	0	1	0	0
CSc1nc(NC2CCCC2)c(c(NC2CCCC2)n1)[N+]([O-])=O	1	0	0	0	1	1	0	0	0	0	0	0	0	0	0	0	0	1	1	1	0	0	1	0	1	0	0	0	0	0	0	1	1	1	1	0	1	0	0	1	1	0	0	1	0	0	0	0	0
CO[C@H]1CC[C@@H](CC1)N(C(=O)[C@H]1CC[C@H](C)CC1)c1cc(sc1C(O)=O)C1=CCCCC1	0	1	0	0	1	0	0	1	1	0	1	1	0	1	0	1	1	1	0	1	1	1	1	1	1	0	1	1	0	0	0	0	0	1	1	0	1	0	0	1	1	0	1	0	0	1	1	0	0
O([Ga](Oc1cccc2cccnc12)Oc1cccc2cccnc12)c1cccc2cccnc12	1	0	0	1	0	1	0	0	1	0	1	1	0	0	1	1	0	1	0	0	0	0	0	0	0	1	0	0	0	0	0	0	0	0	1	0	0	0	0	0	0	0	0	0	1	0	0	0	0
OC(=O)c1cc(O)c2c(Cl)cc(Cl)cc2n1	1	0	0	0	0	1	1	0	0	0	0	1	0	0	0	0	0	0	1	0	1	0	0	0	0	1	0	0	0	0	0	0	0	0	1	0	1	0	0	0	1	0	0	0	1	0	0	1	0
OB1OCc2cc(F)ccc12	0	0	0	1	0	0	0	1	0	1	0	0	0	0	0	0	0	0	0	0	0	1	0	1	0	0	0	1	0	0	0	0	0	0	0	0	0	0	0	0	0	0	0	0	1	0	0	0	0
Cc1cnc(c(C)c1)-c1cc(ncc1Cl)N1CCN(CC1)C(=O)CCS(C)(=O)=O	1	1	0	0	0	1	1	1	1	0	0	1	0	1	0	0	0	0	1	1	0	0	1	0	1	1	1	1	1	0	0	0	1	0	0	1	1	0	0	1	0	1	1	1	0	1	0	1	0
Nc1ncnc2n(cnc12)[C@H]1O[C@H]([C@H](O)[C@@H]1O)C(=O)N1CCN(CC(=O)Nc2cccc3C(=O)NCc23)CC1	1	1	1	0	1	1	1	0	1	0	1	1	1	1	0	1	1	0	1	0	1	1	1	1	1	1	1	1	1	1	0	1	1	1	0	1	0	1	0	0	1	0	1	1	0	1	1	1	0
NC(=O)N(c1ccc(C(N)=O)c(n1)-c1ccc(F)cc1F)c1c(F)cccc1F	1	1	0	1	0	1	0	1	1	1	1	1	0	1	0	1	0	0	1	1	0	1	1	0	1	0	1	1	1	0	1	1	1	0	0	1	1	0	0	1	0	1	0	1	1	0	0	1	1
C=CCCCCCCCCC(=O)O[Zn]OC(=O)CCCCCCCCC=C	0	0	0	0	0	1	0	0	0	0	0	0	0	0	0	1	0	0	0	1	0	0	0	0	0	0	0	0	0	0	0	0	0	0	0	0	0	0	0	0	0	0	0	0	0	0	0	0	0
CC(C)n1c2sc(Cc3c(C)[nH]nc3C(F)(F)F)c(C(=O)N3C[C@](C)(O)CO3)c2c(=O)n(C)c1=O	1	1	1	1	1	1	1	1	1	0	1	1	1	1	1	1	1	1	1	0	1	1	1	1	1	1	1	1	1	1	1	1	1	1	1	1	1	1	0	1	1	0	1	0	1	1	1	1	0
C[C@@H](NC(=O)c1ncnc(N)c1Cl)c1ncc(s1)C(=O)Nc1cc(c(Cl)cn1)C(F)(F)F	1	0	1	0	1	1	1	1	0	0	0	1	1	1	0	1	1	1	1	0	0	1	1	0	0	0	1	1	0	1	0	1	1	0	1	1	1	1	0	0	1	1	0	0	0	1	0	0	0
Clc1c2C(=O)CC(=O)c2c(Cl)c(Cl)c1Cl	1	1	0	0	0	1	0	0	0	0	1	0	0	0	0	1	0	1	0	0	1	0	1	0	1	0	0	0	0	0	0	1	1	1	0	0	0	1	0	0	0	1	0	1	0	0	0	1	0
O=C1[C@H]2CCCC[C@H]2C(=O)N1CCCCN1CCN(CC1)c1nsc2ccccc12	1	1	0	1	0	1	0	1	1	1	0	1	0	1	0	1	0	0	0	0	0	1	0	1	1	1	0	1	0	0	0	1	1	1	0	1	1	1	0	0	0	0	1	1	0	1	0	1	0
O[C@H]1CC[C@@H](CC1)Nc1ncc2nc(Nc3c(F)cc(F)cc3F)n([C@H]3CCOC3)c2n1	1	0	1	0	0	1	0	1	1	1	0	0	1	0	0	1	0	0	1	1	1	1	0	1	1	1	0	1	0	0	0	0	0	1	0	1	1	1	1	1	0	1	0	1	1	0	1	1	1
NC(=N)NC(=N)Nc1ccccc1	0	0	0	0	0	0	0	0	0	1	0	0	0	1	0	0	0	0	0	0	0	0	1	0	0	0	0	0	0	0	0	0	0	0	0	0	0	0	0	0	0	0	0	1	0	0	0	0	1
CN1C(CC2=C\C(=N\NC(N)=O)C(=O)C=C12)S(O)(=O)=O	0	0	1	0	0	1	1	0	1	1	0	0	0	0	0	1	0	0	0	1	1	1	0	1	1	0	1	1	1	1	0	0	1	0	1	0	1	1	0	0	0	1	1	1	0	1	0	1	0
COc1ccc(cn1)-c1cc2c(C)nc(N)nc2n([C@H]2CC[C@@H](CC2)OCCO)c1=O	1	1	1	0	0	1	0	0	1	1	0	1	0	1	1	1	0	1	1	1	1	1	1	1	0	1	1	1	0	1	1	1	1	1	0	0	0	0	1	1	0	0	0	0	1	0	1	0	1
Nc1nc(N)c([N+][O-])c(OCC2CCCCC2)n1	1	0	0	0	0	1	0	0	0	0	0	0	0	0	0	0	0	1	1	1	1	0	0	0	0	0	0	0	1	0	0	1	1	0	0	0	0	1	0	0	0	0	0	0	1	0	0	0	0
CSC1SCC2N(C)C(=O)C(C)NC(=O)C(COC(=O)C(C(C)C)N(C)C(=O)C1N(C)C(=O)C(C)NC(=O)C(COC(=O)C(C(C)C)N(C)C2=O)NC(=O)c1cnc2ccccc2n1)NC(=O)c1cnc2ccccc2n1	1	1	1	0	0	1	0	0	0	0	1	1	0	0	1	1	0	1	0	1	1	1	1	1	0	1	1	1	1	0	0	0	1	0	1	0	1	0	0	0	0	0	1	1	1	0	1	1	0
NC(=O)\N=N\C(N)=O	0	0	0	0	0	0	0	0	0	0	0	0	0	0	0	0	0	0	0	0	0	0	0	0	0	0	0	0	0	0	0	0	0	0	0	0	0	0	0	0	0	0	0	1	0	0	0	0	0
[O-][N+](=O)c1c(Nc2cc(F)cc(Cl)c2)ccc2nonc12	1	0	1	0	1	0	1	1	0	0	0	0	0	0	0	0	0	0	0	0	1	1	1	0	0	0	0	0	0	0	0	0	0	0	1	1	1	0	0	1	0	0	1	0	0	0	1	1	0
Nc1nc(N2CCNCC2)c2CCC3=C([C@@H]4CCCC[C@@H]4O3)c2n1	1	0	1	1	1	1	1	1	1	1	1	1	1	1	1	0	1	0	1	1	0	0	1	1	1	1	1	1	1	1	1	1	1	1	1	0	1	0	1	1	1	0	1	1	1	0	0	0	0
C[C@@H](c1ncncc1F)[C@](O)(Cn1cncn1)c1ccc(F)cc1F	1	0	0	1	1	1	0	0	1	0	0	0	1	1	0	0	1	0	0	1	0	0	1	1	1	1	1	1	0	1	0	1	1	0	1	1	0	0	0	0	0	1	0	0	1	0	1	1	1
C[C@H]1CC[C@@H](CC1)C(=O)N([C@@H]1CC[C@H](O)CC1)c1cc(sc1C(O)=O)C#CC(C)(C)C	0	0	0	0	0	0	0	1	1	0	0	1	1	1	1	1	0	1	0	0	0	1	1	1	0	0	0	1	0	0	1	0	0	1	0	0	1	0	0	0	1	0	0	0	0	1	1	0	0
OC[C@@H]1[C@@H](O)[C@H](O)[C@H](O)[C@H]2NC(=O)C(=O)N12	1	0	0	0	0	0	0	0	1	0	0	0	0	0	1	0	0	0	0	0	1	1	0	0	1	1	0	1	0	0	0	1	1	0	0	1	0	0	0	0	0	0	1	1	1	1	0	1	1
CCC(CC)(NC(=O)C(C)C)C(=O)N[C@@H](CCCNC(N)=N)C(=O)NC1(CCCC1)C(=O)NC(c1ccc(F)cc1)c1ccc(F)cc1	0	1	0	1	0	0	0	1	0	0	1	0	0	0	0	0	0	1	1	0	0	0	0	0	0	1	0	1	0	0	0	0	0	1	0	1	0	1	0	1	0	0	1	1	0	0	0	0	0
CC1(O)C(O)C(CO)OC1n1ccc(N)nc1=O	1	0	1	0	1	1	1	0	1	1	1	0	1	1	1	0	1	0	1	0	1	1	1	1	1	0	0	0	1	1	1	0	1	1	0	0	0	1	0	0	1	0	1	0	0	0	1	1	0
CCCCOc1c(cnc2[nH]ncc12)C(=O)c1c(F)cc(C)cc1F	1	0	0	1	0	1	1	0	1	1	0	1	1	0	1	0	0	1	0	0	1	0	0	0	0	1	1	0	1	0	1	1	0	0	0	1	0	1	0	0	1	0	0	1	1	0	0	1	0
CC[C@H](C)[C@@H]1NC(=O)[C@H](Cc2ccc(OC)cc2)NC(=O)CCCSC[C@H](NC(=O)[C@H](CC(N)=O)NC(=O)[C@H](CCC(N)=O)NC1=O)C(=O)N1CCC[C@H]1C(=O)N[C@@H](CC(C)C)C(=O)NCC(N)=O	0	1	1	0	0	0	1	1	1	0	1	0	0	0	1	0	1	1	0	0	1	0	0	0	1	1	0	1	1	0	0	0	1	1	0	0	0	0	1	0	0	1	1	1	1	1	0	1	0
Fc1ccc(Sc2ccc3c(-c4c(Cl)cccc4Cl)c(=O)ncn3n2)c(F)c1	1	1	1	0	1	1	0	0	1	0	1	0	1	1	0	0	0	1	1	1	1	0	1	1	1	1	0	1	1	1	1	0	1	1	1	0	0	0	0	1	0	1	0	0	1	1	0	1	1
C[N+]1(C)CCc2cc3OCOc3cc2C1[C@@H]1OC(=O)c2c1ccc1OCOc21	1	0	0	0	1	1	1	0	1	1	1	1	0	1	0	1	0	1	1	1	1	0	0	1	1	1	0	1	1	0	0	1	0	1	0	1	0	1	1	1	1	1	1	0	1	1	1	1	1
CC(C)c1cc(nc(N)n1)-c1ccc(F)c2ccccc12	1	1	0	1	0	1	0	1	0	0	0	0	0	0	0	0	0	0	0	0	0	0	0	0	0	1	0	1	1	1	0	0	1	0	1	0	1	0	0	1	0	0	0	0	1	0	0	0	0
[O-][N+](=O)c1cnc(s1)N1CCNC1=O	0	1	0	1	1	1	1	1	0	0	0	1	1	0	0	0	1	0	0	1	0	1	0	0	1	1	0	0	0	1	0	0	0	0	0	1	0	1	0	0	0	0	1	1	1	0	0	0	1
Nc1nc2n([C@@H]3O[C@H](CO)[C@@H](O)[C@H]3O)c(=O)sc2c(=O)[nH]1	1	0	1	0	1	1	1	1	1	1	1	0	1	0	1	1	1	0	1	1	1	1	0	1	1	1	1	0	0	1	1	0	1	1	0	1	0	0	1	0	1	0	1	0	1	0	1	1	0
Cn1ncc(Cl)c1-c1cc(sc1Cl)C(=O)N[C@H](CN)Cc1cccc(F)c1	1	1	1	1	0	1	1	0	1	0	1	0	1	1	1	0	1	0	0	1	0	0	1	1	1	1	0	1	1	1	0	0	0	0	0	1	1	0	0	1	1	1	0	1	0	0	1	0	0
CN(C)[C@H]1[C@@H]2C[C@H]3C(C(=O)c4c(O)cccc4[C@@]3(C)O)C(=O)[C@]2(O)C(=O)C(C(=O)NCNCCCC[C@H](N)C(O)=O)C1=O	1	1	1	1	1	1	1	0	0	0	1	0	0	0	1	1	1	1	1	1	1	0	1	1	1	0	1	1	0	1	1	1	0	1	1	1	0	1	1	1	1	1	1	1	1	1	1	1	0
CN1CCN(Cc2ccc(cc2C(F)(F)F)C(=O)Nc2cnc(C)c(Nc3nccc(n3)-c3cccnc3)c2)CC1	1	1	1	0	1	1	0	1	0	1	1	1	0	0	0	0	1	0	0	0	0	0	1	1	0	1	1	1	0	0	0	0	1	0	1	0	1	1	0	1	1	1	1	0	1	0	0	0	1
CCOc1ccc(C[C@H]2NC(=O)CCSSC[C@H](NC(=O)[C@H](CC(N)=O)NC(=O)C(NC(=O)[C@@H](NC2=O)[C@@H](C)CC)[C@@H](C)O)C(=O)N2CCC[C@H]2C(=O)N[C@@H](CCCN)C(=O)NCC(N)=O)cc1	0	1	1	0	0	0	1	1	1	0	0	0	0	0	1	0	0	1	0	0	1	0	0	0	1	1	0	1	1	0	0	0	1	1	0	0	0	0	1	0	0	1	1	1	1	1	0	0	0
Cc1nnc(o1)C(=O)NC(C)(C)c1nc(C(=O)NCc2ccc(F)cc2)c(O)c(=O)n1C	1	1	1	0	1	1	1	1	0	0	1	1	1	1	1	0	1	0	1	1	0	1	1	0	1	1	0	1	0	1	0	0	0	0	1	1	0	0	1	1	0	0	1	0	1	0	1	0	0
Nc1n[n+]([O-])c2ccccc2[n+]1[O-]	1	0	0	0	1	1	0	0	0	0	1	0	1	0	0	0	0	0	0	0	1	0	0	0	0	0	0	0	0	0	0	0	0	1	1	0	0	1	0	0	0	0	0	0	0	0	1	1	0
NCCC[C@H](N)CC(=O)N[C@H]1CNC(=O)[C@@H](NC(=O)\C(NC(=O)[C@H](CO)NC(=O)[C@H](CO)NC1=O)=C\NC(N)=O)C1C[C@H](O)N=C(N)N1	0	1	1	0	0	0	1	0	1	1	0	0	0	1	1	0	0	1	0	0	0	1	0	1	0	0	1	1	0	0	0	0	1	1	0	0	0	0	0	1	0	1	1	1	0	0	0	0	0
COc1c(C)cnc(Cn2cc(C#CCC(C)(C)O)c3c(Cl)nc(N)nc23)c1C	1	0	0	0	0	1	1	1	1	1	0	1	1	1	1	0	0	0	1	0	1	1	1	1	0	1	1	0	1	0	0	0	1	0	1	0	1	1	0	0	1	1	1	0	1	1	1	0	1
N[C@H]1CSSC[C@H](NC(=O)[C@H](CC(N)=O)NC(=O)[C@H](CCC(N)=O)NC(=O)[C@H](Cc2ccccc2)NC(=O)[C@H](Cc2ccc(O)cc2)NC1=O)C(=O)N1CCC[C@H]1C(=O)N[C@@H](CCCNC(N)=N)C(=O)NCC(N)=O	0	1	1	0	0	0	1	0	1	0	0	0	0	0	1	0	1	1	0	0	1	0	0	0	1	1	0	1	1	0	0	0	1	1	0	0	0	1	1	0	0	1	1	1	1	1	0	0	0
COC[C@H](NC(=O)[C@H](COC)NC(=O)c1cnc(C)s1)C(=O)N[C@@H](Cc1ccccc1)C(=O)C1(C)CO1	0	1	0	0	0	1	0	1	1	0	0	0	0	1	1	0	1	1	0	1	0	1	0	0	1	0	0	1	0	0	0	0	1	0	1	0	1	0	1	0	1	1	1	1	0	0	0	1	0
CCCN(CC1CC1)c1nc(C)nc(Nc2c(Cl)cc(Cl)cc2Cl)c1Cl	1	0	0	0	0	1	0	1	0	1	1	1	0	0	0	0	0	0	1	0	1	1	0	1	1	0	1	1	0	1	0	1	1	0	1	1	1	0	0	1	0	0	1	1	1	0	1	0	1
CC[C@H](C)[C@@H]1NC(=O)[C@H](Cc2ccc(O)cc2)NC(=O)[C@@H](N)CSSC[C@H](NC(=O)[C@H](CC(N)=O)NC(=O)[C@H](CCC(N)=O)NC1=O)C(=O)N1CCC[C@H]1C(=O)N[C@@H](CC(C)C)C(=O)NCC(N)=O	0	1	1	0	0	0	1	1	1	0	1	0	0	0	1	0	1	1	0	0	1	0	0	0	1	1	0	1	1	0	0	0	1	1	0	0	0	0	1	0	0	1	1	1	1	1	0	0	0
CN[C@@H](C)C(=O)N[C@H]1CCCC[C@H]2CC[C@H](N2C1=O)C(=O)N[C@H](c1cn(CCCCc2ccc(CCCCn3cc(nn3)[C@@H](NC(=O)[C@@H]3CC[C@@H]4CCCC[C@H](NC(=O)[C@H](C)NC)C(=O)N34)c3ccccc3)cc2)nn1)c1ccccc1	0	1	1	1	0	0	0	0	0	0	1	0	0	0	0	1	0	1	1	0	1	0	0	0	0	1	0	1	1	0	0	0	0	1	0	1	0	0	1	1	1	0	1	1	0	1	0	1	1
COc1cccc(n1)-c1cc(F)ccc1[C@H]1Cc2nc(N)nc(C)c2C(=O)N1	1	1	0	0	1	1	1	0	1	1	1	1	0	0	0	1	1	1	1	0	1	1	1	0	0	0	1	1	1	1	0	0	1	1	1	1	1	1	0	1	1	1	1	0	1	0	0	0	1
C[N+](C)(C)CC[N+]1(C)Cc2c(C1)c(Cl)c(Cl)c(Cl)c2Cl	0	0	1	1	0	0	0	0	0	0	1	0	0	0	0	0	0	0	0	0	1	0	0	0	1	0	0	1	0	0	0	1	1	1	0	0	0	0	0	1	0	1	1	1	0	0	0	0	0
CCCCCCCCCCCCCCCCCCO	0	0	0	0	0	0	0	0	0	0	0	0	0	0	0	0	0	0	0	0	0	0	0	0	0	0	0	0	0	0	0	0	0	0	0	0	0	0	0	0	0	0	0	0	0	0	0	0	0
OC(=O)CNC(=O)C1C(=O)N(C2CCCCC2)C(=O)N(C2CCCCC2)C1=O	0	1	1	0	1	0	0	0	0	0	0	0	0	0	0	0	0	0	0	0	1	1	0	0	0	1	0	1	0	1	0	1	1	1	0	0	0	0	0	0	0	0	1	1	1	0	1	0	0
CNS(=O)(=O)Nc1nccc(Cc2c(C)c3ccc(Oc4ncccn4)cc3oc2=O)c1F	1	1	1	1	1	1	0	0	0	0	0	1	0	1	1	1	0	1	1	0	0	1	1	0	0	1	1	0	1	1	1	1	1	1	1	1	0	1	1	0	1	0	0	0	1	1	0	0	0
OC[C@H]1O[C@H]([C@H](O)[C@@H]1O)n1cccnc1=O	1	0	1	0	1	1	1	0	1	1	1	0	1	1	1	0	1	0	0	0	1	1	0	1	1	0	0	0	0	1	1	0	1	0	0	0	0	1	0	0	1	0	1	0	0	0	1	1	0
CCCCCCCCCCCCCCCCCC(=O)N[C@@H](COC1OC(CO)C(OC2OC(CO)C(OC3OC(CO)C(O)C(OC4OC(CO)C(O)C(O)C4O)C3NC(C)=O)C(OC3(CC(O)C(NC(C)=O)C(O3)C(O)C(O)CO)C(O)=O)C2O)C(O)C1O)[C@H](O)\C=C\CCCCCCCCCCCCC	1	0	0	0	0	1	0	0	0	0	1	1	1	0	1	1	0	0	0	0	1	1	0	1	1	1	0	1	0	0	1	0	1	0	0	0	0	0	0	1	0	0	1	0	1	0	0	0	0
NC(=O)c1nc(F)cnc1O	1	0	0	0	0	1	0	0	0	0	1	1	0	0	0	1	0	0	0	0	0	1	0	0	0	0	0	0	0	0	0	0	0	0	1	0	0	0	0	0	0	0	0	0	0	0	1	0	0
CCOc1cn(nc1C(=O)Nc1ccc(Oc2ccnc3cc(OC)c(OC)cc23)c(F)c1)-c1ccc(F)cc1C	1	0	0	1	1	1	1	0	1	1	1	1	1	1	0	0	0	0	0	1	1	1	1	0	1	1	1	1	0	1	0	0	1	1	1	0	0	1	0	1	0	1	1	1	1	0	0	0	0
C[C@H](O)C(=O)N1CCN(Cc2sc3c(nc(nc3c2C)-c2cnc(N)nc2)N2CCOCC2)CC1	1	0	0	0	0	1	1	1	1	1	1	0	0	0	0	1	1	1	1	1	1	0	0	0	1	1	1	1	1	0	0	1	1	1	1	0	1	1	1	1	1	1	1	1	0	1	0	0	1
OC(CCCN1CCN(CC1)c1ncc(F)cn1)c1ccc(F)cc1	1	0	0	0	1	1	1	0	0	0	0	0	0	0	0	0	0	0	0	0	0	0	0	1	1	0	0	1	0	1	0	0	0	0	1	1	0	0	0	0	0	1	1	1	0	1	0	0	0
OC(=O)Cn1nnc(n1)-c1cc(no1)N1CCC(CC1)Oc1cc(F)ccc1Br	1	0	0	0	0	0	0	1	0	1	0	1	1	0	0	0	0	0	0	0	1	0	1	1	1	0	1	1	0	1	1	1	1	0	0	1	1	1	0	1	1	1	1	0	1	0	1	1	1
CC(C)C(=O)OC[C@H]1O[C@@H](n2ccc(N)nc2=O)[C@](C)(F)[C@@H]1OC(=O)C(C)C	1	0	1	0	1	1	1	1	1	1	1	0	1	1	0	0	1	0	1	0	0	0	1	1	1	0	0	0	1	1	1	0	1	1	1	0	0	1	0	1	1	1	1	0	0	0	1	1	1
OCCNC(=O)Cn1ccnc1[N+]([O-])=O	0	0	0	1	1	1	0	0	0	1	1	0	1	1	0	0	0	0	0	0	0	0	0	1	0	0	0	0	0	0	0	0	1	0	1	0	1	1	0	0	0	0	0	0	0	0	1	0	0
COCCNC(=O)Cn1cnc(n1)[N+]([O-])=O	0	0	1	0	1	1	0	0	0	0	0	0	0	0	0	0	0	0	1	0	0	0	1	0	0	0	0	0	0	0	0	1	1	1	1	0	0	0	0	0	0	0	0	0	0	0	0	1	0
Nc1nc(NCCNc2ncc(c(n2)-c2ccc(Cl)cc2Cl)-n2ccnc2)ccc1[N+]([O-])=O	1	1	1	1	0	1	0	1	0	0	0	1	0	0	1	0	0	1	0	1	1	1	0	0	1	0	0	1	1	1	1	1	1	1	1	1	1	0	1	1	0	1	1	0	1	0	0	0	0
CC(=O)c1cc(c(Sc2cccc(Cl)c2Cl)s1)[N+]([O-])=O	0	0	1	1	1	0	0	0	0	1	1	0	0	0	0	0	1	1	0	0	1	0	1	1	0	0	1	0	1	0	1	0	1	0	0	0	0	0	1	0	0	0	0	0	0	0	1	1	0
CCN1CCN(CC1)c1cc(-c2ccc(F)cc2)c2CCCCCCc2n1	1	1	0	1	0	1	1	0	0	1	1	1	0	0	1	0	0	0	0	1	0	0	1	0	1	0	1	1	0	1	0	1	1	0	1	1	1	0	0	1	0	0	0	0	1	1	0	0	1
Oc1ccc(CCNCCN(C2CCCCC2)C(=O)CCNCCc2ccc(Cl)c(Cl)c2)c2OCC(=O)Nc12	0	0	1	0	0	0	0	0	1	0	0	0	0	1	0	0	0	0	0	0	1	0	0	0	0	1	0	1	0	0	0	1	0	0	1	0	1	1	0	0	0	1	1	1	1	1	1	0	1
CN1CCN(CC1)C1CCN(CC1)C(=O)Nc1cc(Oc2ccc(NC(=O)C3(CC3)C(=O)Nc3ccc(F)cc3)c(F)c2)ccn1	1	0	1	0	0	1	1	0	0	1	0	1	0	1	0	0	0	0	0	1	1	0	1	1	1	0	0	1	0	1	0	0	1	1	0	1	0	1	0	0	0	1	1	1	0	1	1	0	0
CC[C@H](C)[C@@H]([C@@H](CC(=O)N1CCC[C@H]1[C@H](OC)[C@@H](C)C(=O)N[C@@H](Cc1ccccc1)c1nccs1)OC)N(C)C(=O)[C@@H](NC(=O)[C@H](C(C)C)N(C)C)C(C)C	0	1	1	0	1	1	0	1	1	0	1	0	1	0	1	0	1	1	1	0	1	0	0	1	0	1	0	1	1	1	0	0	1	1	1	1	1	0	0	1	1	1	1	1	0	1	0	1	1
NC(=O)c1cc(N2CC2)c(cc1[N+]([O-])=O)[N+]([O-])=O	0	1	0	1	0	0	0	0	0	0	1	1	0	0	0	0	0	1	1	0	0	1	0	1	0	0	0	0	1	0	1	1	0	1	0	1	1	0	1	0	1	0	0	0	0	1	1	1	0
NC(=O)N1C(=O)C(C(=O)c2cccs2)c2cc(Cl)ccc12	0	0	0	0	1	1	1	0	1	0	1	0	0	1	0	1	1	1	1	1	1	1	1	1	0	1	1	1	0	1	0	1	0	1	0	0	1	0	0	0	0	1	1	1	0	0	1	1	0
[O-][N+](=O)c1cc(NC(=S)NC(NC(=O)C(c2ccccc2)c2ccccc2)C(Cl)(Cl)Cl)ccc1F	0	0	1	0	0	0	1	1	1	0	0	0	1	1	1	0	0	1	0	1	0	1	1	0	0	0	1	0	0	1	1	1	1	1	0	1	0	0	0	0	0	1	0	1	1	0	0	1	0
CC(C)(C)CC1NC(C(c2cccc(Cl)c2F)C11C(=O)Nc2cc(Cl)ccc12)C(=O)NC1CCC(O)CC1	1	1	1	0	1	0	1	1	1	1	1	1	1	0	1	1	1	1	1	1	1	1	0	1	1	1	1	1	0	1	1	1	0	1	1	1	1	1	1	0	1	1	1	1	0	1	0	1	1
CN(C)C(=O)C(=O)c1cn(C)c2cc(Cl)c(cc12)C(=O)N1CCC(Cc2ccc(F)cc2)CC1	1	1	0	0	1	1	1	1	1	1	1	1	0	0	0	0	1	0	0	1	1	1	0	0	1	1	1	1	0	0	0	1	1	1	1	0	0	0	0	1	0	0	1	0	0	0	0	1	0
Cn1nccc1Nc1nccc(n1)-c1ccn(C(CO)c2ccc(Cl)c(F)c2)c(=O)c1	1	1	1	1	0	1	1	1	0	1	0	1	0	0	1	0	1	0	1	0	1	1	0	1	0	0	0	1	0	1	0	0	1	0	1	0	1	1	0	0	1	0	0	0	1	0	1	1	1
Oc1ccc(NC2=C(C(=O)NC2=O)c2ccccc2[N+]([O-])=O)cc1Cl	0	1	1	1	0	1	0	0	1	1	1	1	0	0	0	1	1	1	1	0	1	0	0	1	0	1	1	1	0	1	0	1	0	0	0	1	1	1	1	0	0	1	0	1	0	1	1	1	0
Cc1c(nc2ccc(F)cc2c1C(O)=O)-c1ccc(cc1)-c1ccccc1F	1	1	0	0	1	1	1	0	1	0	1	1	1	0	0	0	0	1	0	1	0	0	0	1	0	1	1	1	0	1	0	1	0	1	1	0	1	0	0	1	0	0	0	0	1	0	0	1	1
Cn1nccc1Nc1nccc(n1)-c1ccn([C@H](CO)c2ccc(Cl)c(F)c2)c(=O)c1	1	1	1	1	0	1	1	1	0	1	0	1	0	0	1	0	1	0	1	0	1	1	0	1	0	0	0	1	0	1	0	0	1	0	1	0	1	1	0	0	1	0	0	0	1	0	1	1	1
Cn1c2ncn(C[C@@H](O)CO)c(=O)c2c(Nc2ccc(I)cc2F)c(F)c1=O	1	0	1	1	0	1	0	1	1	1	0	1	1	0	1	1	1	1	1	1	1	1	1	1	1	1	0	0	1	1	1	0	0	1	0	0	0	1	1	0	0	0	0	1	1	0	1	1	0
C[C@H]1CCC[C@@]2(C)O[C@H]2C[C@H](NC(=O)C[C@H](O)C(C)(C)C(=O)[C@H](C)[C@H]1O)C(\C)=C\c1csc(C)n1	0	0	0	0	1	1	0	0	0	0	0	0	1	0	0	1	1	0	0	0	0	1	0	1	1	1	0	1	0	0	1	0	0	0	1	0	0	0	0	0	0	1	0	0	1	0	0	1	0
CC(C)Oc1ccc(cc1F)-c1nn([C@@H](C)c2oc3ccc(F)cc3c(=O)c2-c2cccc(F)c2)c2ncnc(N)c12	1	1	1	1	0	1	1	1	1	0	1	1	1	0	1	1	1	1	1	1	0	1	1	1	1	1	1	1	1	1	1	1	1	1	1	1	1	1	0	1	1	0	1	1	1	1	1	1	1
COc1cc(ccc1NC(=O)[C@@H]1N[C@@H](CC(C)(C)C)[C@@](C#N)([C@H]1c1cccc(Cl)c1F)c1ccc(Cl)cc1F)C(O)=O	1	0	0	1	1	1	1	1	1	1	1	1	1	0	1	1	1	1	1	1	1	0	1	1	1	1	1	1	0	1	1	1	1	1	1	1	1	1	1	0	1	1	1	0	1	1	0	1	1
NCCCC[C@H](NC(=O)[C@@H]1CCCN1C(=O)[C@@H]1CSSC[C@H](NC(=O)CNC(=O)CNC(=O)CN)C(=O)N[C@@H](Cc2ccc(O)cc2)C(=O)N[C@@H](Cc2ccccc2)C(=O)N[C@@H](CCC(N)=O)C(=O)N[C@@H](CC(N)=O)C(=O)N1)C(=O)NCC(N)=O	0	1	1	0	0	0	1	0	1	0	0	0	0	0	1	0	1	1	0	0	1	0	0	0	1	1	0	1	1	0	0	0	1	1	0	0	0	0	1	0	0	1	1	1	1	1	0	0	0
CNC(=O)CN1CCN2CCN(CC(=O)NC)CC(=O)O[Gd](OC(=O)C1)OC(=O)C2	0	1	0	0	0	0	0	0	0	0	0	0	0	0	0	0	0	0	0	0	0	1	0	0	0	0	0	0	0	0	1	0	0	0	0	0	0	0	0	0	0	0	0	0	0	0	0	0	0
CNCCn1c2c(cnc3cc4OCOc4cc23)c2cc(OC)c(OC)cc2c1=O	1	0	1	0	1	1	1	0	0	1	0	1	0	1	0	0	0	0	0	0	0	0	0	0	0	1	1	0	0	0	0	0	1	0	1	0	0	1	1	0	0	0	0	0	1	0	0	0	1
CC(C)c1ccc(C(=O)c2cccs2)c(SCCCCCCCCN(C)C)n1	1	0	1	0	0	1	0	0	0	0	0	1	0	1	0	0	1	1	0	0	0	0	0	0	0	1	1	1	0	0	0	1	0	0	1	1	1	1	0	0	1	0	0	0	0	0	0	0	0
Cc1c(cc(C(=O)NCc2ccc(cn2)S(C)(=O)=O)c(=O)n1-c1cccc(c1)C(F)(F)F)-c1ccnn1C	1	1	1	1	0	1	1	1	1	1	1	1	1	1	0	0	1	1	1	1	1	0	1	0	1	1	1	1	0	1	0	1	0	1	1	1	1	1	1	1	0	0	1	0	1	1	1	0	0
CCn1c(O)nc2cc(Cl)c(Cl)cc12	1	0	0	1	0	1	1	0	0	0	0	0	0	0	1	0	0	0	1	0	1	0	0	0	0	0	1	0	0	0	0	0	0	0	1	0	0	0	1	1	0	0	1	0	0	1	0	0	1
CC[C@@H](C)Nc1cc(C(=O)NC2CC3CCC(C2)N3c2ccc(cn2)C(=O)C2CC2)c(C)cc1C(N)=O	1	1	1	0	1	1	0	0	0	1	1	1	0	1	1	1	1	1	1	1	0	1	1	1	1	0	1	1	1	0	0	0	1	1	1	1	1	0	0	1	0	0	1	1	0	0	1	1	0
CC1(C)Cc2c(c(nn2-c2ccc(C(N)=O)c(N[C@H]3CC[C@@H](CC3)OC(=O)CN)c2)C(F)(F)F)C(=O)C1	1	1	1	1	1	1	1	0	0	0	1	1	0	1	0	1	1	1	1	1	1	1	1	1	0	1	1	1	0	0	0	1	0	1	0	1	1	0	1	0	1	0	0	1	1	1	1	1	0
CCC[C@@H](NC(=O)N1[C@@H](Oc2ccc(cc2)C(=O)N2CCN(C)CC2)C(CC)(CC)C1=O)c1ccc2OCOc2c1	0	1	0	0	1	1	0	1	0	1	1	0	1	0	0	1	1	0	1	0	1	0	0	1	0	1	1	1	1	1	1	1	0	1	0	0	1	1	0	1	0	1	1	1	1	0	0	1	1
Cn1ncnc1COc1nn2c(nnc2cc1C1CCC1)-c1c(F)cccc1F	1	1	1	1	0	1	1	1	1	0	1	0	1	0	0	0	0	0	0	1	1	1	1	0	1	1	1	1	0	0	0	1	1	1	0	0	0	0	1	1	1	0	0	1	1	0	1	1	1
CN(C)CCOC(C)(c1ccccc1)c1ccccn1	1	0	0	0	0	1	0	0	1	0	0	1	0	0	0	0	0	0	0	0	0	0	0	1	1	0	0	0	0	0	0	0	0	0	1	1	0	0	1	0	1	1	0	0	1	0	0	0	1
NCCCC[C@H](NC(=O)[C@@H]1CCCN1C(=O)[C@@H]1CSSC[C@H](N)C(=O)N[C@@H](Cc2ccc(O)cc2)C(=O)N[C@@H](Cc2ccccc2)C(=O)N[C@@H](CCC(N)=O)C(=O)N[C@@H](CC(N)=O)C(=O)N1)C(=O)NCC(N)=O	0	1	1	0	0	0	1	0	1	0	0	0	0	0	1	0	1	1	0	0	1	0	0	0	1	1	0	1	1	0	0	0	1	1	0	0	0	0	1	0	0	1	1	1	1	1	0	0	0
CC[C@H]1OC(=O)[C@H](C)[C@@H](O[C@H]2C[C@@](C)(OC)[C@@H](O)[C@H](C)O2)[C@H](C)[C@@H](O[C@@H]2O[C@H](C)C[C@@H]([C@H]2OC(=O)CC)N(C)C)[C@](C)(O)C[C@@H](C)C(=O)[C@H](C)[C@@H](O)[C@]1(C)O	1	0	1	0	0	1	0	0	0	0	1	0	1	0	1	1	0	0	0	0	1	0	0	1	1	0	0	1	0	0	0	0	0	0	0	1	0	0	0	1	1	1	1	0	0	0	0	0	1
CC(C)c1ccccc1S(=O)(=O)c1cc(N)c2ncccc2c1[N+]([O-])=O	1	1	0	0	0	1	1	0	0	1	1	1	1	1	1	1	1	1	0	0	0	1	1	1	0	1	0	1	0	1	1	0	0	0	1	0	0	1	0	0	1	1	0	0	1	1	0	1	1
C[C@H](Oc1ccc(cc1C(=O)N1CCN(CC1)c1ncc(cc1F)C(F)(F)F)S(C)(=O)=O)C(F)(F)F	1	1	0	0	0	1	1	0	0	0	1	1	1	0	1	0	1	0	1	1	0	0	1	0	1	1	1	1	1	0	1	0	1	0	0	1	1	1	0	1	0	1	1	0	1	0	0	0	0
Nc1ccn([C@H]2C[C@H](O)[C@@H](CO)O2)c(=O)n1	1	0	0	0	1	1	1	0	1	1	1	0	0	1	0	0	1	0	1	0	0	0	1	0	1	0	0	0	1	1	1	0	1	1	0	0	0	1	0	0	1	0	1	0	0	0	1	1	0
COCCOc1cnc2ccn([C@H](C)c3nnc4c(F)cc(cn34)-c3cnn(C)c3)c(=O)c2c1	1	1	1	1	1	1	1	1	1	1	1	1	0	1	1	1	0	0	0	0	1	1	1	1	1	1	1	1	1	1	0	1	0	1	1	0	0	1	1	0	1	0	1	1	1	0	1	1	0
COC(C)C(=O)N1CCN(CC1)c1nc(N)c2cc(OC)c(OC)cc2n1	1	0	0	0	0	1	1	0	0	1	1	0	0	0	1	0	0	0	1	0	1	0	0	0	1	1	0	1	1	1	0	1	1	0	1	1	0	0	1	0	0	1	1	1	1	1	1	0	0
CCCCCCCCCCCCOCCOCCOCCOCCOCCOCCOCCOCCOCCO	0	0	0	0	0	1	0	0	0	0	0	0	0	0	0	0	0	0	0	0	0	0	0	0	0	0	0	0	0	0	0	0	0	0	0	0	0	0	0	0	0	0	0	0	0	0	0	0	0
CCn1c(N)c(C(=O)NC)c(=O)c2ccc(nc12)C#C[C@@](C)(O)COC	1	1	0	1	0	1	0	1	1	0	1	1	1	0	1	0	0	1	1	0	0	0	0	1	0	1	1	1	0	1	0	1	1	0	1	1	1	1	0	0	1	1	1	0	1	0	0	0	0
CC[C@H]1N(C(C)C)c2nc(Nc3ccc(cc3OC)C(=O)N[C@H]3CC[C@@H](CC3)N3CCN(CC4CC4)CC3)ncc2N(C)C1=O	1	1	0	1	0	1	1	1	0	0	1	1	0	0	0	1	1	1	1	1	1	1	0	1	1	1	1	1	1	1	0	0	1	1	1	1	1	1	1	1	1	0	1	1	1	0	1	1	0
CN1CCN(C)C(=O)C1c1ccc(Nc2nc(cn(C)c2=O)-c2cccc(NC(=O)c3cc4CCCCc4s3)c2C)cc1	1	1	1	0	1	1	0	1	1	1	1	1	0	1	1	1	1	1	0	0	0	1	1	1	1	1	1	0	1	1	1	1	1	0	0	1	1	1	1	1	1	1	1	1	1	0	1	0	1
CCCCCOc1ccc(cc1)-c1cc(no1)-c1ccc(cc1)C(=O)NC1C[C@@H](O)[C@@H](O)NC(=O)C2[C@@H](O)[C@@H](C)CN2C(=O)C(NC(=O)C(NC(=O)C2C[C@@H](O)CN2C(=O)C(NC1=O)[C@@H](C)O)[C@H](O)[C@@H](O)c1ccc(O)c(OS(O)(=O)=O)c1)[C@H](O)CC(N)=O	1	1	1	0	1	1	0	1	0	1	1	0	1	1	1	0	1	1	1	0	1	1	0	1	1	1	1	1	1	0	0	0	1	1	1	1	1	1	1	1	0	1	1	1	1	1	0	0	0
Fc1cccc(c1)\C=N\N=C\c1cccc(F)c1	1	0	0	1	0	0	0	0	0	0	0	0	0	0	0	0	0	0	0	0	0	0	0	0	0	0	0	0	0	0	0	0	0	0	0	0	0	0	0	0	0	0	0	0	0	0	0	0	0
CC1(C)Cc2c(c(nn2-c2ccc(C(N)=O)c(N[C@H]3CC[C@H](O)CC3)c2)C(F)(F)F)C(=O)C1	1	1	1	1	1	1	1	0	0	0	1	1	0	1	0	1	1	1	1	1	1	1	1	1	0	1	1	1	0	0	0	1	0	1	0	1	1	0	1	0	1	0	0	1	1	1	1	1	0
[O-][N+](=O)c1cc(c(\C=C\c2ccc(Cl)c(Cl)c2)cc1\C=C\c1ccc(Cl)c(Cl)c1)[N+]([O-])=O	0	0	1	0	0	0	0	0	0	0	0	0	0	0	0	0	0	0	0	0	1	0	1	1	0	1	0	1	0	0	0	1	1	1	0	1	0	0	0	0	0	1	0	0	0	0	1	0	0
CC1=NN(C(=O)C1=Cc1ccc(o1)-c1cc(C)c(C)cc1[N+]([O-])=O)c1ccc(cc1)C(O)=O	1	1	1	1	1	1	1	0	0	1	1	1	0	0	1	0	0	1	1	0	0	0	0	1	1	0	1	1	1	1	0	1	1	1	1	1	0	0	1	0	0	0	0	1	0	0	1	0	1
Cc1ncc(CO)c(C=O)c1O	1	1	0	0	1	1	1	0	0	0	1	1	1	0	0	0	0	0	0	0	0	0	0	0	0	0	1	0	0	0	0	0	0	0	1	0	0	0	0	0	0	1	0	1	0	0	1	1	0
COC(=O)N(C)c1c(N)nc(nc1N)-c1nn(Cc2ccccc2F)c2ncccc12	1	1	1	1	0	1	1	1	0	0	0	1	1	1	1	1	1	1	1	1	1	1	0	1	1	1	1	1	0	1	1	1	1	1	1	0	1	1	0	0	0	0	0	0	1	1	0	1	0
CN(C)C(=O)N[C@H]1CC[C@H](CCN2CCN(CC2)c2cccc(Cl)c2Cl)CC1	0	0	0	0	0	1	0	0	0	0	1	1	0	0	0	0	0	0	0	0	1	0	0	0	0	0	0	1	0	1	0	0	0	0	0	0	1	0	0	1	0	0	1	1	1	1	0	1	0
CC(=O)NC[C@H]1CN(C(=O)O1)c1ccc(N2CCSCC2)c(F)c1	0	0	1	0	0	1	1	0	0	0	0	0	0	0	0	0	0	0	0	0	0	0	0	1	1	0	0	1	0	0	0	0	1	1	0	0	1	0	0	0	1	0	1	1	1	1	1	1	0
CCOC(=O)c1cnc2n(CC)ncc2c1NN=C(C)C	1	1	1	1	0	1	1	1	1	1	1	1	1	1	1	1	0	1	1	1	1	0	0	1	1	1	1	0	1	0	1	1	0	0	1	0	1	1	1	1	0	1	0	1	1	1	0	1	1
Oc1nnc(Sc2ncc(s2)[N+]([O-])=O)n1-c1ccc2OCCOc2c1	0	0	1	0	1	1	1	0	0	0	1	0	0	0	0	0	1	1	1	1	0	1	1	0	0	0	1	1	0	0	0	1	0	0	0	1	1	0	1	1	0	0	1	0	1	0	1	0	0
CNc1ncc2cc(c(C)nc2n1)-c1cc(NC(=O)NCCC(C)(C)C)c(F)cc1C	1	1	0	1	0	1	0	0	1	0	0	1	0	1	0	0	0	0	1	0	1	0	1	1	1	1	1	1	0	0	0	0	1	0	1	1	0	0	0	1	0	1	1	1	1	0	0	0	1
CC(=O)Nc1cccc(c1)-n1c2c(C)c(=O)n(C)c(Nc3ccc(I)cc3F)c2c(=O)n(C2CC2)c1=O	1	1	1	0	1	1	0	1	1	1	1	1	1	0	1	0	0	1	1	1	1	0	1	1	0	1	1	1	1	1	1	1	1	0	1	0	0	1	0	1	0	1	1	1	1	1	1	1	0
COC(=O)N1CCN(Cc2cccc(NC(=O)Nc3ccc(C)nc3)c2F)CC1	1	0	1	0	0	1	0	0	1	0	1	1	0	1	0	0	0	0	0	1	0	0	1	0	1	0	0	1	1	0	1	0	0	1	1	0	1	0	0	1	0	0	1	1	0	0	0	0	0
COCC(O)Cn1ccnc1[N+]([O-])=O	0	0	1	0	0	1	0	0	0	1	0	0	0	1	0	0	0	0	0	0	0	1	0	1	0	0	0	1	0	0	0	0	0	0	0	0	1	1	0	0	0	0	0	0	0	0	0	1	0
Fc1cc2CN(CCn3cc(C4=C(C(=O)NC4=O)c4cnc5ccccn45)c(c1)c23)C(=O)N1CCCCC1	1	0	1	1	1	1	0	1	1	1	1	1	1	0	0	0	1	1	1	1	1	1	1	0	1	1	1	1	0	1	1	0	1	1	1	1	1	0	1	1	1	0	1	1	1	1	1	1	0
Nc1nc(Cl)nc2n(cnc12)[C@@H]1O[C@H](CO)[C@@H](O)[C@@H]1F	1	0	0	0	1	1	1	0	1	0	1	0	0	0	0	1	1	0	1	0	1	0	1	0	1	0	0	0	1	1	1	0	1	1	1	1	0	1	0	1	1	1	0	1	0	0	1	1	0
CCCOCCn1c2cc(ncc2nc(N2CCN(CCO)CC2)c1=O)-c1ccc(OC)nc1	1	1	1	0	0	1	1	1	0	1	0	1	1	0	1	0	1	0	0	0	1	1	1	1	1	1	0	1	0	1	1	0	1	0	0	1	1	0	0	1	1	0	0	0	1	0	1	1	1
CO[C@@H]1COCC[C@@H]1N[C@@H]1CC[C@](C1)(C(C)C)C(=O)N1CCc2ncc(cc2C1)C(F)(F)F	1	1	0	0	0	1	0	1	1	1	1	1	0	0	1	1	1	0	1	0	1	0	1	1	1	1	1	1	0	0	0	0	1	1	1	1	0	1	0	1	0	1	1	0	1	0	0	0	0
COc1cnc(-n2cnc(C)n2)c2[nH]cc(C(=O)C(=O)N3CCN(CC3)C(=O)c3ccccc3)c12	1	1	0	1	1	1	1	1	1	1	1	1	1	1	1	0	1	1	1	1	1	1	0	1	1	1	1	1	1	1	1	1	1	1	1	1	0	1	1	1	1	0	1	0	1	1	1	1	1
Fc1ccc(Cc2n[nH]c(=O)c3ccccc23)cc1C(=O)N1CCN(CC1)C(=O)C1CC1	1	1	0	0	0	1	0	0	0	0	1	0	0	1	0	0	1	0	0	1	0	0	1	0	0	1	1	1	1	1	0	1	0	0	0	1	0	1	1	1	1	1	1	1	0	1	0	0	0
NC(=O)CCC1NC(=O)C(Cc2ccccc2)NC(=O)C(Cc2ccc(O)cc2)NC(=O)CCSSCC(NC(=O)C(CC(N)=O)NC1=O)C(=O)N1CCCC1C(=O)NC(CCCNC(N)=N)C(=O)NCC(N)=O	0	1	1	0	0	0	1	0	1	0	0	0	0	0	1	0	1	1	0	0	1	0	0	0	1	1	0	1	1	0	0	0	1	1	0	0	0	1	1	0	0	1	1	1	1	1	0	0	0
COc1ccccc1N1CCN(CCN2C(=O)CC3(CCCC3)CC2=O)CC1	0	0	0	0	0	1	0	1	0	0	0	1	0	0	0	0	1	0	0	0	0	0	0	0	0	1	0	1	1	0	0	1	0	0	1	0	1	0	0	0	0	1	1	1	1	1	0	0	0
CCC[C@H](NC(=O)[C@@H]1[C@H]2CCC[C@H]2CN1C(=O)[C@@H](NC(=O)[C@@H](NC(=O)c1cnccn1)C1CCCCC1)C(C)(C)C)C(=O)C(=O)NC1CC1	1	1	1	0	0	1	0	1	0	0	1	1	0	0	0	1	1	1	0	0	1	1	1	1	0	1	0	1	1	0	0	0	0	1	1	0	1	0	1	0	0	1	1	1	0	1	0	1	0
CN1C(=O)N(C(=O)[C@]11CN(C[C@H]1c1ccc(cc1)C#N)c1ccc(cn1)C(O)=O)c1cc(Cl)cc(Cl)c1	1	1	1	0	1	1	1	1	1	0	0	1	0	1	1	1	1	1	1	1	1	0	1	1	1	1	1	1	1	1	0	1	1	1	0	1	1	1	0	1	0	1	1	1	1	0	1	1	1
NC(=O)C1CC2(NC(=O)NC2=O)c2cc(F)ccc2O1	1	1	0	1	1	1	0	1	1	0	1	0	0	1	1	1	1	0	1	1	1	0	0	1	1	0	1	1	0	1	1	0	0	1	0	0	1	1	0	1	0	1	1	1	1	0	1	0	1
CC(=O)O\N=C1\C(=O)N(Cc2cc(Cl)ccc2Cl)c2ccc(Cl)cc12	1	0	1	1	1	1	0	0	1	0	1	1	1	1	1	1	1	0	1	0	1	1	0	1	1	1	1	1	1	1	1	1	1	1	0	0	1	0	0	1	1	1	1	0	0	1	1	0	0
Cc1cc(ccn1)-c1nc(co1)C(=O)Nc1cn(nc1C(N)=O)C1CCOCC1	1	1	1	1	1	1	0	0	1	0	1	1	1	0	1	1	0	0	0	1	0	1	1	1	0	0	0	0	1	0	0	1	1	1	1	0	1	0	0	0	1	0	0	0	0	1	0	1	0
CC(C)[C@@H]1N(C)C(=O)[C@@H](Cc2ccccc2)NC(=O)[C@H](CC(O)=O)NC(=O)CNC(=O)[C@H](CCCNC(N)=N)NC1=O	0	1	0	0	0	0	1	0	1	0	0	0	0	0	1	0	0	1	0	0	1	0	0	0	1	1	0	1	1	0	0	0	0	1	0	0	0	1	1	0	0	1	1	1	0	0	0	0	0
CN(C)C(=O)c1cc2cnc(Nc3ccc(cn3)N3CCNCC3)nc2n1C1CCCC1	1	0	1	0	1	1	0	0	1	0	0	1	0	0	1	1	1	1	1	0	1	1	1	1	0	1	0	0	0	0	0	1	1	1	1	1	1	0	0	1	0	0	1	1	1	1	1	1	1
Cc1cc(nn1Cc1ccnc(c1)N1CCN(CC1)C1CC1)-c1nc(no1)-c1ccc(OC(F)(F)F)cc1	1	1	1	0	0	1	1	1	1	0	0	1	0	0	1	0	1	0	0	1	1	0	1	1	1	0	0	1	0	0	1	0	1	1	1	1	1	1	0	1	1	1	1	1	1	1	1	1	0
CCCCCCCCCCCCCCCCCCN(CCCCCCCCCCCCCCCCCC)CCCN(CCO)CCO	0	0	1	0	0	0	0	0	0	0	0	0	0	0	0	0	0	0	0	0	0	0	0	0	0	0	0	1	0	0	0	0	0	0	0	0	0	0	0	0	0	0	1	1	0	0	1	0	0
Cc1onc(c1C(=O)N[C@H]1[C@H]2SC(C)(C)[C@@H](N2C1=O)C(O)=O)-c1ccccc1	1	1	1	0	1	1	0	1	0	1	1	0	0	1	1	0	1	1	1	1	1	1	1	0	0	1	1	1	1	0	1	1	1	1	1	1	1	0	0	1	1	0	1	1	0	0	0	1	0
C[C@H](O)[C@H](O)[C@H]1CNc2nc(N)nc(O)c2N1	1	0	0	1	0	1	0	0	0	0	0	1	0	0	0	0	0	0	1	1	1	0	0	1	1	1	0	0	1	1	0	0	1	0	0	0	0	0	1	1	1	1	0	1	1	0	0	1	0
CCc1cn([C@H]2C[C@H](O)[C@@H](CO)O2)c(=O)[nH]c1=O	1	0	0	0	1	1	1	0	1	1	1	0	0	0	1	0	1	0	1	0	0	0	0	0	1	0	0	1	0	1	1	1	1	1	0	0	0	1	0	1	1	0	1	0	0	0	1	1	0
CN1CCN(CC1)C(C)(C)C#Cc1cc2ncnc(Nc3ccc(F)c(Cl)c3)c2cc1NC(=O)C=C	1	0	1	0	0	1	0	1	1	1	0	0	1	1	1	1	1	0	1	0	1	0	1	1	0	1	0	0	0	1	1	0	1	0	1	0	1	0	0	0	1	0	0	0	1	1	0	1	1
CN1[C@@H]2CC[C@H]3[C@@H]4CC[C@H](C(=O)NCc5nc6cccnc6[nH]5)[C@@]4(C)CC[C@@H]3[C@@]2(C)C=C(F)C1=O	1	0	1	1	0	1	0	1	1	0	0	1	1	0	0	0	0	0	1	0	1	1	0	1	1	0	0	1	0	0	0	0	0	0	1	1	0	0	0	0	0	1	0	0	1	0	1	1	0
Cc1cn(C[C@H](N)C(O)=O)c(=O)n(Cc2ccsc2C(O)=O)c1=O	1	0	0	0	1	1	0	0	0	0	0	0	0	1	1	0	1	0	0	0	0	0	0	1	1	0	0	0	1	0	0	0	0	1	1	0	1	1	0	0	1	0	1	0	1	0	0	1	0
Cn1nc(N)c2cn([C@@H]3O[C@H](CO)[C@@H](O)[C@H]3O)c3ncnc1c23	1	1	1	0	1	1	1	1	1	1	1	1	1	1	1	1	1	0	1	0	1	1	1	1	1	1	1	1	0	1	1	1	1	1	1	1	1	1	1	1	1	0	1	1	1	0	1	1	1
CCCCCCCCCCCCCCCCO	0	0	0	0	0	0	0	0	0	0	0	0	0	0	0	0	0	0	0	0	0	0	0	0	0	0	0	0	0	0	0	0	0	0	0	0	0	0	0	0	0	0	0	0	0	0	0	0	0
O=C(NCCN1CCN(CC1)c1ncccn1)C12CC3CC(CC(C3)C1)C2	1	0	0	1	0	1	1	1	0	0	0	1	0	0	0	0	0	0	0	0	0	0	0	0	1	0	0	1	1	1	0	0	0	0	1	1	0	0	0	0	0	1	1	1	0	0	0	0	0
CN[C@@H](C)C(=O)N[C@@H](C1CCCCC1)C(=O)N1CCC[C@H]1c1nc(cs1)C(=O)c1ccc(F)cc1	1	1	0	1	1	1	1	1	1	0	1	0	1	0	0	1	1	0	1	0	0	0	0	0	0	1	0	1	1	1	0	0	0	1	1	1	1	1	0	1	1	0	1	1	1	1	1	1	0
Oc1cc(cc(c1O)[N+]([O-])=O)[N+]([O-])=O	0	0	0	0	0	0	0	0	0	0	0	0	0	0	0	0	0	0	0	0	0	0	0	0	0	0	0	0	0	1	0	0	0	1	0	0	0	0	0	0	0	0	0	0	0	0	0	0	0
CNCCCOc1cc(F)c(c(F)c1)-c1c(Cl)nc2ncnn2c1NC(C)C(F)(F)F	1	1	0	0	0	1	0	0	1	1	1	0	1	1	1	0	1	0	1	1	1	0	1	0	1	0	0	1	0	0	1	0	1	1	1	0	1	0	0	1	0	1	1	1	1	1	1	1	1
C[C@H](Nc1cc(NS(=O)(=O)N2CCC2)nc(SCc2cccc(F)c2F)n1)[C@@H](O)CO	1	0	1	1	1	1	1	0	0	0	0	0	0	0	0	1	0	0	1	0	1	1	0	0	1	1	0	1	1	0	1	1	1	1	1	0	0	0	1	1	0	0	0	1	0	0	1	0	1
O\N=C\c1ccc(-c2ccc(O)c(F)c2)c(Cl)c1O	1	1	0	0	0	0	0	1	0	0	0	0	0	0	0	1	0	0	1	0	1	1	0	0	0	0	1	1	1	0	0	0	1	1	0	0	0	0	0	0	1	1	1	0	1	0	0	0	0
Cc1ncc(CNC(=O)N(CCCl)[N+][O-])c(N)n1	1	0	0	0	1	1	0	0	0	0	1	0	0	0	0	0	0	0	1	0	0	0	0	0	0	0	0	0	1	1	0	0	1	0	1	0	0	0	1	0	1	0	0	1	1	0	0	0	0
CCOc1ccc(c2cccnc12)S(O)(=O)=O	1	0	0	0	0	1	0	0	0	0	0	1	1	0	0	0	0	0	0	0	0	0	0	0	0	1	0	0	1	1	1	0	0	0	1	0	0	0	0	0	0	1	0	0	1	0	1	1	0
OC[C@H]1O[C@@H](O[C@@H]2OC=C3C(=O)OCC=C3[C@H]2C=C)[C@H](O)[C@@H](O)[C@@H]1O	1	0	1	1	1	1	0	1	1	0	1	0	1	0	1	1	1	0	0	1	1	0	0	1	1	0	0	1	1	0	1	0	0	0	0	0	0	0	0	1	1	0	1	0	0	0	0	0	0
O=C1[C@H]2[C@@H]3CC[C@@H](C3)[C@H]2C(=O)N1C[C@@H]1CCCC[C@H]1CN1CCN(CC1)c1nsc2ccccc12	1	1	0	1	0	1	0	1	1	1	0	1	0	1	0	1	0	0	0	0	0	1	0	1	1	1	0	1	0	0	0	1	1	1	0	1	1	1	0	0	0	0	1	1	0	1	0	1	0
CC1(C)N=C(N)N=C(N)N1OCCCOc1cc(Cl)c(Cl)cc1Cl	0	0	0	0	0	1	1	0	1	0	0	1	0	0	0	0	1	0	0	1	1	0	0	1	0	1	1	0	1	0	0	0	0	0	0	1	1	0	0	0	0	0	0	1	1	0	1	0	1
CNC(=O)c1ccc(cc1F)N1C(=S)N(C(=O)C11CCC1)c1cnc(C#N)c(c1)C(F)(F)F	1	1	1	1	1	1	1	1	0	0	1	1	1	1	1	0	1	0	1	1	0	1	1	1	0	1	1	1	0	0	0	1	0	1	1	1	1	0	0	1	1	0	1	1	1	0	1	1	0
Cn1ncnc1COc1nn2c(nnc2cc1C(C)(C)C)-c1cc(F)ccc1F	1	1	1	1	0	1	1	1	1	0	1	0	1	0	0	0	0	0	0	1	1	1	1	0	1	1	1	1	0	0	0	1	1	1	0	0	0	0	1	1	1	0	0	1	1	0	1	1	1
CCN1CCN(CC1)c1ccc(cn1)C(C)(C)NC(=O)c1cc2[nH]c3ccccc3c(=O)c2cc1F	1	1	0	0	1	1	1	1	0	1	1	1	0	0	1	0	1	0	1	1	1	0	0	1	1	1	1	1	1	0	0	0	1	0	1	1	1	1	0	1	0	0	1	0	1	1	0	0	1
N[C@H]1[C@@H](CC[C@@H](OC(=O)N2CCC(CC2)n2c3cccnc3[nH]c2=O)c2ncccc12)c1cccc(F)c1F	1	1	0	1	1	1	1	1	1	0	1	1	1	0	1	1	0	0	1	0	1	1	0	1	1	0	1	1	0	1	0	1	1	1	1	1	0	1	1	1	1	1	1	0	1	1	0	0	1
CCCCCCCCCC(=O)N[C@@H](Cc1c[nH]c2ccccc12)C(=O)N[C@H](CC(N)=O)C(=O)N[C@@H](CC(O)=O)C(=O)N[C@H]1[C@@H](C)OC(=O)[C@H](CC(=O)c2ccccc2N)NC(=O)[C@@H](NC(=O)[C@@H](CO)NC(=O)CNC(=O)[C@H](CC(O)=O)NC(=O)[C@@H](C)NC(=O)[C@H](CC(O)=O)NC(=O)[C@H](CCCN)NC(=O)CNC1=O)[C@@H](C)CC(O)=O	1	1	1	0	0	1	1	1	1	1	0	1	1	0	1	0	1	1	1	1	1	1	0	1	1	1	1	1	0	0	0	0	1	1	1	0	1	1	1	0	1	1	1	1	1	0	0	0	0
Cn1cc(cn1)-c1ccc2nnc(n2n1)C(F)(F)c1ccc2ncccc2c1	1	0	1	0	0	1	0	1	1	0	0	1	1	0	0	0	0	0	0	1	1	0	1	1	1	1	1	1	0	1	0	1	0	1	1	0	0	0	1	0	1	0	1	0	1	0	0	0	0
Nc1nccc(Oc2ccc(NC(=O)c3c[nH]cc(-c4ccc(F)cc4)c3=O)cc2F)c1Cl	1	1	0	1	0	1	0	0	0	0	1	1	1	1	0	0	0	0	1	1	0	0	1	0	0	0	1	1	0	1	0	0	1	1	1	1	0	1	0	1	0	1	1	0	0	0	0	0	0
Fc1cc(F)c2NC([C@@H]3CC=C[C@@H]3c2c1)c1cccnc1	1	1	0	1	0	1	0	0	1	1	1	1	0	1	1	1	1	0	0	1	1	1	0	1	1	0	1	0	0	1	0	1	1	1	1	0	0	1	0	0	1	1	0	0	0	1	0	1	0
COc1cccc2n(C)c(=O)c(C(=O)N(C)c3ccc(cc3)C(F)(F)F)c(O)c12	1	1	0	0	0	1	1	0	0	0	1	1	1	1	0	0	1	0	0	0	1	0	1	0	0	1	1	1	1	1	0	1	1	0	1	0	1	0	0	0	0	1	1	0	1	0	0	1	0
COc1ccc(cn1)-c1ccc2ncc3n(C)c(=O)n(-c4ccc(N5CCNCC5)c(c4)C(F)(F)F)c3c2c1	1	1	0	0	0	1	0	0	1	1	1	1	1	1	1	1	1	0	1	1	0	0	1	1	0	1	1	1	0	1	0	0	0	1	1	0	1	1	0	1	1	0	1	0	1	1	1	1	0
NC(=O)[C@H]1CCS[C@@H]2C[C@]3(CCCN3C(=O)Cc3ccc(NC(=O)COc4ccc(Cl)cc4Cl)cc3)C(=O)N12	1	1	1	1	0	0	0	1	1	1	0	1	0	1	0	0	1	1	0	0	1	0	0	1	0	1	1	1	1	0	0	0	1	1	0	1	0	1	1	1	0	0	1	1	1	1	1	1	1
CCCCCCCCCCCCCCC[C@@H](O)[C@@H](N)CO	1	0	0	0	0	0	0	0	0	0	0	0	0	0	0	0	0	0	0	0	0	0	0	0	1	0	0	0	0	0	0	0	0	0	0	0	0	0	0	0	0	0	0	0	0	0	0	0	0
CN[C@@H]1C[C@H]2O[C@@](C)([C@@H]1OC)n1c3ccccc3c3c4[C@H](O)NC(=O)c4c4c5ccccc5n2c4c13	1	1	1	0	1	1	1	1	1	1	1	1	1	1	1	0	1	1	1	1	1	1	1	1	1	1	1	1	0	1	0	1	0	1	1	1	1	1	1	1	1	0	1	0	1	1	0	1	1
N[C@H](CCCNC(N)=N)C(=O)N[C@@H](CCCNC(N)=N)C(=O)N1CCC[C@H]1C(=O)N1C[C@H](O)C[C@H]1C(=O)NCC(=O)N[C@@H](Cc1cccs1)C(=O)N[C@@H](CO)C(=O)N1Cc2ccccc2C[C@@H]1C(=O)N1[C@H]2CCCC[C@H]2C[C@H]1C(=O)N[C@@H](CCCNC(N)=N)C(O)=O	1	1	0	0	1	0	1	1	1	0	1	0	0	0	1	1	1	1	1	0	1	1	0	1	1	1	1	1	1	0	0	1	1	1	0	1	0	1	1	1	0	1	1	1	1	1	0	0	0
NC(=O)c1nnn(Cc2cc(Cl)c(C(=O)c3ccc(Cl)cc3)c(Cl)c2)c1N	1	1	1	1	1	0	1	0	0	0	1	0	0	1	0	0	1	0	0	0	1	1	1	0	1	0	0	1	0	0	0	1	1	1	1	1	0	1	0	0	1	1	0	1	1	0	0	1	0
CC(C)n1cc(C)c2c(cc(cc12)-c1ccc(nc1)N1CCN(C)CC1)C(=O)NCc1c(C)cc(C)[nH]c1=O	1	1	0	1	1	1	1	1	0	0	1	1	0	1	0	0	0	1	1	1	1	1	1	0	1	1	1	1	0	0	0	1	1	1	1	1	1	0	1	1	1	0	0	0	0	1	0	0	1
CCCCC(=O)OCC(=O)[C@@]1(O)C[C@H](O[C@H]2C[C@H](NC(=O)C(F)(F)F)[C@H](O)[C@H](C)O2)c2c(O)c3C(=O)c4c(OC)cccc4C(=O)c3c(O)c2C1	1	1	1	1	0	1	1	1	1	1	1	0	1	1	1	0	1	1	0	1	1	0	1	1	1	1	0	1	1	1	0	1	1	0	1	1	0	1	1	1	1	1	1	0	1	1	0	1	0
CN1CCN(CCOc2cc(OC3CCOCC3)c3c(Nc4c5OCOc5ccc4Cl)ncnc3c2)CC1	1	0	0	1	0	1	1	1	1	0	1	1	1	0	1	0	1	0	1	0	1	0	0	0	1	1	0	1	0	1	0	0	1	0	1	0	1	1	0	0	0	0	1	0	1	1	0	0	1
Cn1c(NCCN(CCO)CCCc2ccc(cc2)[N+]([O-])=O)cc(=O)n(C)c1=O	1	0	0	0	1	1	1	0	0	0	1	1	0	1	1	0	0	0	1	0	0	0	1	0	1	0	0	1	1	0	0	0	1	1	0	0	1	0	0	1	0	1	1	1	1	0	0	0	0
Cc1cn([C@@H]2C[C@@H](O)[C@H](CO)O2)c(=O)[nH]c1=O	1	0	0	0	1	1	1	0	1	1	1	0	0	0	1	0	1	0	1	0	0	0	0	0	1	0	0	1	0	1	1	1	1	1	0	0	0	1	0	0	1	0	1	0	0	0	1	1	0
Clc1cccc(c1Cl)-n1nnnc1NCc1ccccc1Oc1ccccn1	1	0	1	0	0	1	0	0	1	0	1	1	0	1	0	0	1	0	1	0	1	1	1	1	0	0	1	1	0	0	1	1	1	1	0	1	1	1	0	1	1	0	1	1	1	0	0	1	1
COC[C@H](N1CCN(C[C@@H]1C)C1(C)CCN(CC1)C(=O)c1c(C)ncnc1C)c1ccc(cc1)C(F)(F)F	1	1	1	0	0	1	0	0	0	0	1	0	0	0	0	0	1	0	0	0	1	0	1	0	0	1	0	1	0	0	0	0	0	1	1	0	0	1	0	1	0	0	1	1	0	0	1	0	0
FC(F)(F)c1ccc(Cl)c(NC(=O)CN2CCN(CC2)C(=O)c2ccco2)c1	1	1	0	0	0	0	0	0	0	0	1	1	0	1	0	0	1	1	0	0	1	1	1	0	0	1	0	1	1	1	0	0	0	1	0	1	1	0	0	1	0	0	0	1	1	1	0	0	0
CCCCCCC[n+]1ccc(cc1)-c1cc[n+](CCCCCCC)cc1	1	0	0	0	0	1	0	0	0	0	0	1	0	0	0	0	0	0	0	0	0	0	0	0	0	0	0	1	0	0	0	0	0	0	0	0	0	0	0	0	0	0	0	0	0	0	0	0	0
CC1COC2(CCN(CC2)c2nc(=O)c3cc(cc([N+]([O-])=O)c3s2)C(F)(F)F)O1	1	0	1	1	1	1	0	0	0	0	0	1	1	0	1	1	1	0	0	0	0	1	1	1	1	1	1	1	0	1	0	1	1	0	1	1	0	1	1	0	1	0	0	0	0	0	1	0	1
CC[C@H](NC(=O)[C@H](CS(=O)(=O)CC1CC1)N[C@@H](c1ccc(F)cc1)C(F)(F)F)C(=O)C(=O)NC1CC1	0	1	1	1	1	0	0	0	1	0	1	1	0	0	1	0	1	0	0	1	0	0	1	0	0	0	0	1	0	0	0	0	1	0	0	0	0	0	0	1	0	1	1	1	0	0	0	1	0
OC(=O)C(Cl)(Cl)Cl	0	0	0	0	0	0	0	0	0	0	0	0	0	0	0	0	0	0	0	0	0	0	0	0	0	0	0	0	0	0	0	0	0	0	0	0	0	0	0	0	0	1	0	0	0	0	0	0	0
CN1CCCN(CC1)c1ccc2c(n1)n1c3ccccc3sc1c(C(=O)NCc1cnc(C)cn1)c2=O	1	1	1	1	0	1	1	1	0	0	1	1	1	0	1	1	1	1	1	1	1	0	1	1	1	1	1	1	0	1	1	1	1	0	1	1	1	1	0	1	1	1	1	1	1	0	1	1	0
CN1C[C@@H](C=C2[C@H]1Cc1c[nH]c3cccc2c13)C(=O)N[C@]1(C)O[C@@]2(O)C3CCCN3C(=O)[C@H](Cc3ccccc3)N2C1=O	1	1	1	1	1	1	1	1	1	1	0	1	1	1	1	0	1	1	1	1	1	1	1	1	1	1	1	1	1	1	1	1	1	1	1	1	1	0	1	0	0	1	1	1	1	1	1	0	0
NC1N[C@](c2cccc(F)c12)(c1ccnc(c1)C(F)F)c1cccc(c1)-c1cncnc1	1	1	0	1	0	1	0	0	0	0	1	1	0	1	1	0	1	0	0	1	1	0	0	0	0	1	0	1	0	1	1	0	0	1	1	1	0	0	0	1	0	0	0	1	0	0	1	0	0
CSCC[C@H](NC(=O)[C@H](CC(C)C)NC(=O)[C@@H](Cc1c[nH]c2ccccc12)NC(=O)[C@H](Cc1ccccc1)N(C)C(=O)[C@@H](Cc1c[nH]c2ccccc12)NC(=O)[C@@H](N)CCCNC(N)=N)C(N)=O	1	1	0	0	0	1	1	1	1	1	1	1	0	0	1	0	0	1	1	1	1	1	0	0	1	1	1	1	1	0	0	0	1	1	1	0	0	1	1	0	0	1	1	1	0	0	0	1	0
[O-][N+][O-]	0	0	0	0	0	0	0	0	0	0	0	0	0	0	0	0	0	0	0	0	0	0	0	0	0	0	0	0	0	0	0	0	0	0	0	0	0	0	0	0	0	0	0	0	0	0	0	1	0
FC1(F)Oc2ccc(CN3CCN(CC3)C(=O)Nc3cnccc3Cl)cc2O1	1	0	1	0	0	1	0	0	0	0	1	1	0	1	0	0	0	0	0	1	1	0	1	0	0	0	0	0	1	0	0	0	0	1	0	0	1	0	0	1	1	1	1	1	1	0	0	0	0
COc1cc(Nc2ncc(F)c(Nc3ccc4OC(C)(C)C(=O)Nc4n3)n2)cc(OC)c1OC	1	1	1	1	0	1	0	1	0	0	0	1	0	1	1	0	0	0	1	0	1	1	0	0	1	0	1	1	1	1	0	1	1	0	1	1	1	1	1	1	0	0	1	1	1	0	1	1	1
CN1CCN(CC1)c1nc2ccccc2nc1Cl	1	0	0	0	0	1	1	1	0	0	1	1	1	0	0	0	0	0	1	0	0	0	0	1	1	1	0	0	0	0	0	0	1	0	1	1	0	1	0	0	0	0	0	0	0	0	0	0	0
OCCN1CCN(CC\C=C2\c3ccccc3Sc3ccc(cc23)C(F)(F)F)CC1	1	0	0	0	0	0	0	0	0	0	0	0	0	0	0	0	1	0	0	0	0	1	1	1	1	0	0	1	1	1	0	0	0	0	0	1	0	1	1	0	0	1	1	1	0	0	0	1	1
ClC=C1Nc2sc3CCCCc3c2C(=O)N1	1	1	1	1	1	1	0	0	0	1	1	1	1	1	0	1	1	1	1	1	1	1	1	0	0	1	1	1	0	1	0	1	0	1	0	1	0	1	1	1	0	1	0	1	0	1	1	1	0
CCO[C@H]1OC(=O)C[C@@H]1NC(=O)[C@@H]1CCCN1C(=O)[C@@H](NC(=O)c1ccc(N)c(Cl)c1)C(C)(C)C	0	1	1	0	1	0	0	0	0	0	1	1	0	0	1	0	1	1	0	0	1	0	0	0	0	1	1	1	1	0	0	0	1	1	0	0	1	0	1	1	0	1	1	1	1	1	0	0	0
FC(F)(F)Oc1cccc(CC(=O)Nc2ccc(CCCCc3nnc(NC(=O)Cc4ccccn4)s3)nn2)c1	1	1	1	1	1	1	1	1	1	0	0	1	1	0	1	0	1	0	0	1	1	1	0	0	1	1	1	0	0	0	0	0	1	0	1	0	0	1	1	1	0	0	1	1	1	0	1	0	1
Fc1ccc(NC(=O)C2(CC2)C(=O)Nc2cc(F)c(Oc3ccnc(NC(=O)C4CC4)c3)cc2F)cc1	1	0	0	0	0	1	0	0	0	1	0	1	0	1	0	0	0	0	0	1	0	0	1	1	1	0	0	0	0	1	0	0	1	1	0	1	0	1	0	0	1	1	1	0	0	1	0	0	0
[O-][N+]1=C(C(=O)c2ccccc12)c1ccccn1	1	0	0	0	1	1	0	1	0	0	0	1	0	0	0	1	1	0	1	0	0	0	1	1	0	0	1	1	0	1	1	1	0	1	1	1	1	0	0	0	1	1	1	1	1	0	0	1	1
ClC1=C(N2CCOCC2)C(=O)N(C1=O)c1ccc(Cl)c(Cl)c1	0	0	1	1	0	1	0	0	1	0	0	1	0	0	0	0	1	1	1	0	1	0	0	0	1	0	1	0	1	1	1	0	0	0	1	1	1	1	0	0	0	0	0	0	0	1	0	1	1
[O-][N+](=O)C1(CN(C1)C(=O)CBr)[N+]([O-])=O	0	1	1	1	0	1	0	1	0	0	1	0	0	0	1	0	0	0	1	0	0	1	0	0	0	1	1	1	1	0	0	1	0	0	0	0	0	0	0	0	0	0	0	1	1	0	0	0	0
CN1CCN(CC1)c1ccc(Nc2ncc3c(n2)n(-c2cccc(n2)C(C)(C)O)n(CC=C)c3=O)cc1	1	1	1	0	1	1	1	1	1	0	1	1	1	0	1	0	0	0	1	1	0	0	1	1	0	1	1	1	0	1	0	0	1	0	1	0	1	1	1	1	0	0	0	1	1	1	1	1	1
CNC(=O)c1ccc(C)c(c1)-n1c(C)cc(OCc2ccc(F)cc2F)c(Br)c1=O	1	1	1	1	0	1	1	0	1	1	1	1	1	1	0	0	0	1	0	0	0	1	1	1	1	1	1	0	0	1	1	0	1	0	1	1	0	1	1	1	0	1	0	0	1	1	1	1	0
COc1cn(nc(-c2ccnn2-c2ccccc2)c1=O)-c1ccc(cc1F)-n1cccn1	1	1	0	0	0	0	0	0	1	0	1	1	1	0	0	0	1	0	1	1	1	1	1	1	1	1	1	1	0	0	0	1	1	1	1	0	0	1	0	1	1	1	0	1	1	0	0	0	0
CNC(=O)c1nn(C)c-2c1C(C)(C)Cc1cnc(Nc3ccc(cc3)N3CCN(C)CC3)nc-21	1	1	1	0	1	1	1	1	1	1	1	1	1	1	0	1	1	0	0	1	0	1	1	0	1	0	1	1	0	1	0	1	1	1	1	1	1	0	1	0	1	1	0	0	1	0	1	1	1
CC(C)Nc1nc2cc(Cl)c(Cl)cc2n1[C@H]1O[C@@H](CO)[C@H](O)[C@@H]1O	1	0	1	1	1	1	1	1	1	1	1	0	1	0	1	0	1	0	1	0	1	1	0	1	1	1	0	1	0	1	1	0	1	0	1	1	1	1	1	1	1	1	0	0	1	1	1	1	1
Clc1ccc2OC3CCON3C(=O)c2c1	1	1	1	0	0	1	0	0	1	1	1	0	0	1	0	0	1	0	1	1	1	0	1	0	1	0	1	1	1	0	0	0	0	1	0	0	1	0	0	1	0	1	1	0	1	0	0	0	0
COc1cc2nccc(Oc3ccc(NC(=O)Nc4ccc(F)cc4F)c(F)c3)c2cc1OC	1	0	0	0	0	1	1	0	1	1	0	1	0	1	0	0	0	0	0	1	0	0	1	0	1	1	0	0	0	1	0	0	1	1	1	0	0	0	0	1	0	0	1	1	1	0	0	1	0
Nc1cccc2C(=O)N(C3CCC(=O)NC3=O)C(=O)c12	1	1	0	0	0	1	0	0	0	0	1	0	0	1	0	0	1	1	1	0	1	1	0	1	0	1	1	1	1	0	1	0	0	1	0	0	1	0	1	1	0	0	1	1	1	0	0	1	0
CC(C)[C@@H]1NC(=O)[C@H](C)NC(=O)[C@H](Cc2cnc[nH]2)NC(=O)[C@H](CSSC[C@H](NC1=O)C(N)=O)NC(C)=O	1	1	0	0	1	1	1	1	0	1	0	0	0	0	1	0	0	0	0	0	0	0	1	0	1	1	0	1	0	0	0	0	1	1	0	0	0	0	1	0	0	1	1	1	1	0	0	0	0
CCCCCCCC\C=C\CCCCCCCC(=O)OC[C@H]1O[C@@H](n2ccc(N)nc2=O)C(F)(F)[C@@H]1O	1	0	1	1	1	1	1	0	1	1	1	0	1	1	0	1	1	0	1	0	0	0	1	0	1	0	0	0	1	1	1	0	1	1	1	0	0	1	0	0	1	1	1	0	0	0	1	1	1
CCCCn1ccc(N2CCC(CC2)c2ccccc2)c(Cl)c1=O	1	0	1	0	0	1	0	1	0	0	0	1	0	0	1	0	1	0	0	0	0	0	1	1	1	0	0	1	1	1	0	0	0	0	0	0	0	0	0	1	0	1	0	0	1	1	1	0	0
COc1cccc(c1F)-c1c(C)n(Cc2c(F)cccc2C(F)(F)F)c(=O)n(C[C@H](NCCCC(O)=O)c2ccccc2)c1=O	1	1	1	1	1	1	1	1	0	1	1	1	0	1	1	0	1	1	1	0	0	0	1	0	0	0	0	1	1	1	1	0	1	1	1	1	0	0	0	1	0	0	1	1	1	1	1	0	1
COCc1nnc(N2CC(C2)Oc2ccc(F)cc2Cl)n1-c1ccc(OC)nc1	1	0	1	1	1	1	0	0	0	0	0	1	1	0	1	1	0	0	1	1	1	1	1	1	1	1	1	0	0	1	0	1	1	1	0	1	0	1	1	0	0	0	1	0	1	0	0	0	0
COc1ccc(COc2ccc(Cc3cnc(N)nc3N)cc2OC)cc1	1	1	0	1	0	1	0	0	0	0	0	0	0	0	0	0	0	0	1	0	1	0	0	1	0	0	0	0	1	0	0	0	1	1	1	1	0	0	0	0	0	0	1	0	1	1	0	0	0
Clc1ccc2c(ccnc2c1)N1CCN(CCCN2CCN(CC2)c2ccnc3cc(Cl)ccc23)CC1	1	0	1	0	0	1	0	0	0	0	0	1	0	0	1	0	0	0	0	0	1	0	0	0	0	1	0	1	0	0	0	0	0	0	1	0	1	0	0	0	0	0	1	1	1	0	1	1	0
C\C=C1/NC(=O)[C@H]2CSSCC\C=C\[C@H](CC(=O)N[C@H](C(C)C)C(=O)N2)OC(=O)[C@@H](NC1=O)C(C)C	0	1	1	0	0	0	0	0	0	1	0	1	1	0	1	0	0	0	0	1	1	1	0	1	1	0	1	1	1	0	0	0	1	1	0	0	0	0	0	0	1	1	1	1	1	0	0	1	0
CCCCNc1ncc2c(cn([C@H]3CC[C@H](O)CC3)c2n1)-c1ccc(CN2CCN(C)CC2)cc1	1	1	0	0	0	1	0	0	1	0	1	1	0	1	1	1	0	1	1	1	1	0	0	1	1	1	0	1	0	0	0	0	1	0	0	1	0	0	0	1	0	1	1	0	1	0	1	0	0
CC(C)[C@H](CO)Nc1nc(Nc2ccc(C(O)=O)c(Cl)c2)c2ncn(C(C)C)c2n1	1	1	0	1	0	1	0	1	1	1	0	1	0	0	0	1	0	0	1	0	1	0	1	1	1	1	0	0	1	1	1	1	1	1	0	1	1	0	1	0	0	1	0	1	1	0	1	1	1
CC[C@H](C)[C@H](N)C1=NCC(S1)C(=O)N[C@@H](CC(C)C)C(=O)N[C@@H]1CCC(=O)O[Zn]OC(=O)C[C@H]2NC(=O)[C@H](Cc3c[nH]cn3)NC(=O)[C@H](Cc3ccccc3)NC(=O)[C@@H](NC(=O)[C@@H](CCCN)NC(=O)[C@H](CCCCNC(=O)[C@H](CC(N)=O)NC2=O)NC(=O)[C@@H](NC1=O)[C@H](C)CC)[C@H](C)CC	1	1	1	0	1	1	1	1	1	1	1	1	0	0	1	0	1	1	1	1	0	1	1	0	1	1	0	1	0	0	0	0	0	1	0	0	0	0	1	0	0	1	1	1	0	0	0	1	0
Nc1ccn([C@H]2CO[C@@H](CO)S2)c(=O)n1	1	0	0	1	1	1	0	0	0	0	0	0	0	1	0	0	1	0	1	0	0	1	1	0	0	0	0	1	1	0	0	0	1	0	0	1	0	0	1	0	1	0	1	1	1	0	0	1	1
OC[C@H](O)[C@H]1OC(=O)C(=O)C1O	1	0	1	0	0	1	0	0	0	0	0	0	1	0	1	1	0	0	0	0	1	0	0	1	1	0	0	0	0	0	1	0	0	0	0	0	0	0	0	1	0	0	0	0	0	0	0	0	0
CC(C)(CO)c1cc2cc(NC(=O)C3(CC3)c3ccc4OC(F)(F)Oc4c3)c(F)cc2n1C[C@@H](O)CO	1	1	1	0	0	1	0	0	1	1	0	1	0	0	1	1	1	0	1	1	1	1	0	0	1	1	0	0	0	1	0	0	0	0	1	0	0	1	1	0	0	1	1	0	1	1	0	1	1
CC(C)c1cc(C(C)C)c(-c2csc(n2)N(CCN(C)C)Cc2cccnc2)c(c1)C(C)C	1	1	0	0	0	1	1	1	1	0	1	1	0	0	0	0	0	1	1	0	0	0	1	0	1	1	1	1	1	1	1	0	1	0	0	1	1	1	0	1	0	0	1	1	1	0	0	1	1
OCC(O)[C@@H](CO)N1CCN2CCN3CCN(CC1)CC(=O)O[Gd](OC(=O)C3)OC(=O)C2	0	1	0	0	0	0	0	0	0	0	0	0	0	0	0	0	0	0	0	0	1	1	0	0	0	0	0	1	0	0	1	0	0	0	0	1	0	0	0	0	0	0	1	1	0	0	0	0	0
Cn1nc(nc2c1nc(=O)n(C)c2=O)-c1ccc(cc1)C(F)(F)F	1	1	1	0	1	1	0	1	1	1	1	1	1	0	1	0	1	1	1	0	0	0	1	1	0	0	0	1	1	1	1	0	0	0	0	0	0	0	0	1	0	0	0	1	1	0	0	1	0
CN(C)CCN(C)CCc1ccc(Cl)c(Cl)c1	0	0	0	0	0	0	0	0	1	0	0	0	0	0	0	0	0	0	0	0	1	0	0	0	0	0	0	0	0	0	0	0	0	0	0	0	0	0	0	0	0	1	0	0	0	0	0	0	0
FC(F)(F)c1ccc(NC(=O)N2CCN(CC2)c2ncccc2C(F)(F)F)nc1	1	0	0	0	0	1	1	0	0	0	0	1	0	1	0	0	1	0	0	0	0	0	1	0	1	1	1	1	0	0	0	0	1	1	0	1	1	0	0	0	1	0	1	1	0	0	0	0	0
O=C(NCCCCCCNC(=O)ON=C1CCCCC1)ON=C1CCCCC1	0	0	0	0	0	0	0	1	0	0	0	0	0	0	0	0	0	0	0	0	0	0	0	0	0	0	0	1	0	0	0	0	0	1	0	0	0	0	0	0	0	1	0	0	0	0	0	0	0
OCN1C(NC(=O)NCNC(=O)NC2N(CO)C(=O)NC2=O)C(=O)NC1=O	0	0	0	0	0	0	0	0	0	0	0	0	1	1	0	0	0	0	1	1	0	0	0	0	0	0	0	0	0	1	1	0	0	1	0	0	0	0	0	0	0	0	0	1	1	0	0	1	0
CCCCCCCCCCCC[N+](C)(C)CCOc1ccccc1	0	0	0	0	0	0	0	0	0	0	0	0	0	0	0	0	0	0	0	0	0	0	0	0	0	0	0	1	0	0	0	0	0	0	0	0	0	0	0	0	0	0	0	0	1	0	0	0	1
CC(C)n1nccc1-c1ncccc1COc1cccc(O)c1C=O	1	1	1	0	0	1	0	1	1	0	1	1	0	1	0	0	1	0	0	0	0	0	1	1	0	0	1	1	0	0	0	1	0	0	1	0	1	0	0	1	0	0	0	0	1	1	0	0	0
CC(C)(O)CNc1nc(Nc2ccnc(c2)C(F)(F)F)nc(n1)-c1cccc(n1)C(F)(F)F	1	1	1	0	0	1	0	1	0	0	0	1	0	0	0	0	1	1	1	1	0	1	0	1	1	1	1	1	0	0	0	1	1	1	1	0	0	1	1	0	0	1	1	0	1	0	0	0	1
CO[C@H]1C[C@H](O[C@H]2[C@H](C)[C@@H](OC3O[C@H](C)C[C@@H]([C@H]3OC(C)=O)N(C)C)[C@@H](C)C[C@]3(CO3)C(=O)[C@H](C)[C@@H](OC(C)=O)[C@@H](C)[C@@H](C)OC(=O)[C@@H]2C)O[C@@H](C)[C@@H]1OC(C)=O	1	0	1	0	0	1	0	0	0	0	1	0	1	0	1	1	0	0	0	0	1	0	0	1	1	0	0	1	0	0	1	0	0	0	0	1	0	0	0	1	1	1	1	0	0	0	0	1	1
CC(C)CC(N)C(=O)NC1C(O)c2ccc(Oc3cc4cc(Oc5ccc(cc5Cl)C(O)C5NC(=O)C(NC(=O)C4NC(=O)C(CC(N)=O)NC1=O)c1ccc(O)c(c1)-c1c(O)cc(O)cc1C(NC5=O)C(O)=O)c3OC1OC(CO)C(O)C(O)C1OC1CC(C)(N)C(O)C(C)O1)c(Cl)c2	1	1	1	1	0	1	1	0	1	1	1	0	1	1	1	0	1	1	1	0	1	1	1	1	1	1	1	1	0	1	1	1	1	1	1	1	1	1	1	1	1	1	1	1	1	1	0	1	0
Cc1ncc(OC[C@]2(C[C@H]2C(=O)Nc2ccc(F)cn2)c2cccc(F)c2)c(C)n1	1	1	0	1	0	1	0	0	1	0	0	1	0	1	1	0	0	0	0	1	0	1	0	1	1	1	0	0	0	1	0	0	1	0	1	1	0	0	0	0	0	1	0	0	1	1	1	0	0
C[C@@H]1CN(Cc2ccc(F)cc2)CCN1C(=O)COc1ccc(Cl)cc1NC(N)=O	0	1	0	0	0	1	0	0	1	0	1	0	0	1	0	1	1	0	0	0	1	0	1	0	0	0	0	1	1	0	0	1	0	0	1	0	1	0	0	1	0	0	1	1	1	1	0	1	1
CC(C)CCNc1ncccc1C(=O)N1CCN(Cc2ccccc2)CC1	1	1	0	0	0	1	0	0	0	0	1	1	0	0	0	0	1	0	1	0	0	0	0	0	1	1	1	1	1	0	0	0	1	1	1	1	0	0	0	1	0	0	1	1	0	0	0	0	0
Fc1ccccc1-c1ccnc2OCC(=O)N(Cc3cc(cc(c3)C(F)(F)F)C(F)(F)F)Cc12	1	1	0	1	0	1	0	0	0	1	1	1	0	1	0	1	1	0	1	0	1	0	1	0	1	1	1	1	0	0	0	0	1	0	0	0	0	1	1	1	1	0	1	1	1	0	0	1	1
Cc1ccc(NC(=O)C2(CC2)c2ccc3OC(F)(F)Oc3c2)nc1-c1cccc(c1)C(O)=O	1	1	0	0	0	1	0	0	1	0	0	1	1	0	0	0	1	0	1	1	1	0	0	1	1	0	1	1	0	1	0	1	1	0	0	1	1	0	0	1	1	1	1	1	1	1	0	1	0
OC(=O)c1cc(ccc1Cl)N1N=C(\C(=C\c2ccc(o2)-c2ccccc2)C1=O)C(F)(F)F	0	1	1	1	1	1	1	0	0	1	1	1	0	0	1	0	1	1	1	1	1	0	0	1	1	1	1	1	1	1	0	1	1	1	1	1	0	0	1	0	1	0	0	1	0	0	1	0	0
CC[C@@]1(O)C(=O)OCc2c1cc1-c3nc4cccc(N)c4cc3Cn1c2=O	1	1	1	0	1	1	1	1	1	0	1	1	1	0	1	0	1	1	1	1	0	1	1	1	1	1	1	1	0	1	0	1	1	1	1	1	1	0	1	1	1	1	0	1	1	1	1	1	1
C[C@H]1Oc2cc(cnc2N)-c2c(CN(C)C(=O)c3ccc(F)cc13)nn(C)c2C#N	1	1	1	1	1	1	1	0	1	1	1	1	1	1	1	1	1	0	1	1	1	0	1	1	0	1	1	1	0	1	0	1	1	1	1	1	0	1	0	0	1	1	0	0	1	0	1	1	0
FC(F)(F)c1ccc(CNc2ccc(Cc3c[nH]c4ncccc34)cn2)cc1	1	0	0	1	0	1	0	0	0	0	1	1	0	0	0	0	1	0	1	0	0	1	0	0	0	0	1	1	0	0	0	0	1	0	0	1	0	0	0	0	1	1	0	0	1	0	1	0	0
CC1Oc2cc(cnc2N)-c2c(CN(C)C(=O)c3ccc(F)cc13)nn(C)c2C#N	1	1	1	1	1	1	1	0	1	1	1	1	1	1	1	1	1	0	1	1	1	0	1	1	0	1	1	1	0	1	0	1	1	1	1	1	0	1	0	0	1	1	0	0	1	0	1	1	0
CC(C)Oc1ccc(cc1Cl)C(=O)N[C@H](CNC(=O)CN(C)C)Cc1ccc(cc1)-c1cn2cccc([C@H](C)O)c2n1	1	1	1	1	0	1	0	1	1	0	1	1	0	1	1	0	1	0	1	1	1	0	0	0	1	1	1	1	0	0	0	1	1	1	0	1	1	1	0	1	0	1	1	1	1	0	0	1	0
CN1CCN(Cc2ccc(NC(=O)c3ccc(C)c(c3)C#Cc3cnc4cccnn34)cc2C(F)(F)F)CC1	1	1	0	0	1	1	1	0	1	1	1	1	0	1	1	1	1	0	0	1	1	0	1	0	0	0	1	1	1	1	0	1	1	0	1	0	0	1	0	1	0	1	1	0	1	0	0	0	0
Nc1nc(Cl)nc2n(cnc12)[C@@H]1O[C@H](CO)[C@@H](O)[C@H]1O	1	0	1	0	1	1	1	0	1	0	1	0	1	0	1	1	1	0	1	0	1	1	1	1	1	0	0	0	0	1	1	0	1	0	0	1	0	1	0	1	1	0	0	1	0	0	1	1	0
CCn1cc(-c2cccc(c2)C(F)(F)F)c2sc(cc2c1=O)C(=N)NC1CCS(=O)(=O)CC1	1	1	1	1	0	1	0	0	0	0	1	1	0	1	1	1	1	1	1	1	1	1	1	0	1	1	1	1	1	1	0	1	0	1	1	0	0	1	0	1	1	0	1	0	1	0	1	1	0
C(CNC(c1ccccc1)c1ccccc1)NC(c1ccccc1)c1ccccc1	0	0	0	0	0	0	0	0	0	0	1	0	0	0	0	0	0	0	0	0	0	0	0	0	0	1	0	0	0	0	0	0	0	0	0	1	0	0	0	1	0	0	1	0	0	0	0	0	0
F[C@@H]1CCN(C1)S(=O)(=O)Nc1ccc(F)c(C(=O)c2c[nH]c3ncc(cc23)-c2cnc(nc2)C2CC2)c1F	1	1	1	1	1	1	1	0	1	0	1	1	1	1	1	1	0	0	1	1	0	1	0	0	1	0	1	1	0	0	1	0	0	0	1	1	0	0	1	1	1	0	1	0	1	1	1	1	1
CN1CCN(CC1)c1ccc2nc([nH]c2c1)-c1c(N)c2c(F)cccc2[nH]c1=O	1	1	1	1	0	1	1	1	0	0	0	1	0	0	1	0	0	0	0	0	0	1	1	1	0	1	1	1	1	0	0	0	1	0	1	0	1	0	1	1	0	0	0	0	1	0	0	0	0
CN(C)CCn1cc(c2cccnc12)S(=O)(=O)c1cccc(F)c1	1	0	0	0	1	1	0	1	0	0	0	1	1	1	1	1	0	0	0	1	0	1	0	1	0	0	1	0	0	0	1	0	0	0	1	0	0	0	0	0	1	1	0	0	1	0	0	1	1
Fc1cc(Br)ccc1CN1C(=O)c2cccn2[C@@]2(CC(=O)NC2=O)C1=O	1	1	1	0	1	1	0	0	0	0	1	1	1	1	1	0	1	0	1	1	0	1	1	1	0	1	1	1	0	0	1	0	0	1	1	1	0	0	1	1	1	0	1	1	1	1	1	0	0
COc1cc(C=O)c(cc1OC)[N+]([O-])=O	0	0	0	0	0	0	0	0	0	0	0	0	0	0	0	0	0	0	0	0	0	0	0	1	0	1	0	0	0	1	0	1	0	0	1	1	0	0	0	0	1	0	0	0	1	1	1	1	0
OB1OCc2cc(Cl)ccc12	0	0	0	0	0	0	0	1	0	1	0	0	0	0	0	0	0	0	0	0	1	1	0	1	0	0	0	1	0	0	0	0	0	0	0	0	1	0	0	0	0	1	0	0	1	0	1	1	0
CN1CCN(CC1)c1ccc(C(=O)Nc2n[nH]c3ccc(Cc4cc(F)cc(F)c4)cc23)c(NC2CCOCC2)c1	1	1	0	1	1	1	0	0	1	0	1	1	0	1	1	1	0	0	1	0	0	1	1	1	0	1	1	0	0	0	0	0	1	1	1	1	1	0	0	0	0	1	0	1	1	0	0	1	0
CC1(C)S[C@@H]2[C@H](NC(=O)[C@H](N)c3ccccc3)C(=O)N2[C@H]1C(O)=O	0	1	0	0	0	0	0	1	1	1	1	0	0	1	1	0	1	1	1	0	1	1	1	0	0	1	1	1	1	0	0	1	1	1	0	1	1	0	0	1	0	0	1	1	0	0	0	1	0
Fc1ccc2OCCC3(NC(=O)NC3=O)c2c1	1	1	0	1	1	1	0	1	1	0	1	0	0	0	1	1	1	0	1	1	1	0	0	1	1	0	1	1	0	1	1	0	0	1	0	0	0	1	0	1	0	1	1	1	1	0	1	0	0
CCN(CC)CCN(Cc1ccc(cc1)-c1ccc(cc1)C(F)(F)F)C(=O)Cn1c2CCCc2c(=O)nc1SCc1ccc(F)cc1	1	1	1	1	1	1	0	1	0	1	1	0	0	1	1	0	1	0	1	0	1	1	0	0	0	1	1	1	1	1	0	1	0	0	1	1	0	0	0	1	1	0	1	1	1	0	0	0	0
CN1CCN(Cc2ccc(NC(=O)c3ccc(C)c(c3)C#Cc3cnc4[nH]ncc4c3)cc2C(F)(F)F)CC1	1	1	0	1	1	1	1	0	1	1	1	1	0	1	1	1	1	1	0	1	1	0	1	0	0	1	1	1	0	0	1	1	1	0	0	0	0	1	0	1	0	0	1	1	1	0	0	0	0
NCCCC[C@H](NC(=O)[C@@H](Cc1cc(Br)c(O)c(Br)c1)NC(=O)N1CCC(CC1)N1Cc2ccccc2NC1=O)C(=O)N1CCN(CC1)c1ccncc1	1	1	1	0	0	1	1	1	1	0	1	1	1	1	1	1	1	1	1	0	1	1	1	1	1	1	0	1	1	1	0	0	1	1	0	0	0	1	0	1	0	1	1	1	1	1	1	0	0
COc1cccc(OC)c1C(=O)N[C@H]1[C@H]2SC(C)(C)[C@@H](N2C1=O)C(O)=O	0	1	0	0	0	0	0	1	0	1	1	0	0	1	1	0	1	1	1	0	1	1	1	0	0	1	1	1	1	0	0	1	1	1	0	1	1	1	0	1	0	0	1	1	1	0	0	1	0
NCCCC[C@H](N)C(O)=O.Cc1c(Cl)cccc1Nc1ncccc1C(O)=O	1	0	0	0	1	1	0	1	0	0	0	1	0	0	0	1	0	0	1	0	1	0	0	1	1	1	1	0	0	0	1	1	1	0	0	0	1	0	0	0	0	0	0	0	0	0	0	1	0
CO[C@H]1CC[C@@H](CC1)N1C(=O)CNc2ncc(nc12)-c1ccc(nc1)C(C)(C)O	1	1	0	0	0	1	1	0	1	0	0	1	0	1	0	1	0	1	0	0	0	1	0	0	1	1	1	1	0	1	0	1	1	1	1	1	1	0	0	0	1	0	1	1	1	0	1	1	0
CCOc1ccc(cc1)-n1c(nc2ncccc2c1=O)C(C)N(Cc1cccnc1)C(=O)Cc1ccc(F)c(c1)C(F)(F)F	1	0	1	1	1	1	1	1	1	1	1	1	1	1	1	1	1	1	1	1	1	1	1	1	1	1	1	1	0	0	0	1	0	0	1	1	1	1	1	1	0	1	1	0	1	1	1	1	1
Cl\C(=C/n1cncn1)c1ccc(Cl)cc1Cl	1	0	0	0	0	1	0	0	0	0	0	0	0	0	0	1	0	0	0	1	1	0	0	0	1	0	0	0	0	0	0	1	0	0	0	0	0	0	0	0	0	0	0	0	0	1	0	1	0
CC(C)C[C@H](NC(=O)[C@@H](NC(=O)c1cccc(n1)-c1ccccc1)[C@@H](C)O)B(O)O	1	1	0	1	1	1	0	0	0	0	0	1	0	0	0	0	1	0	0	0	0	1	1	0	0	0	0	1	1	0	0	1	1	1	1	0	1	1	1	1	1	0	1	1	0	0	0	1	0
C[C@@H]1CC[C@@H](COc2ccc(F)cn2)CN1C(=O)c1cc(C)ccc1-c1ncccn1	1	1	1	0	0	1	0	1	0	0	1	1	1	0	0	0	1	0	1	0	1	0	1	1	0	1	1	1	0	0	0	0	0	0	0	0	0	0	1	1	1	0	1	0	1	0	0	1	1
COc1cc(Nc2c(cnc3cc(OCCCN4CCN(C)CC4)c(OC)cc23)C#N)c(Cl)cc1Cl	1	1	0	0	0	1	1	0	1	1	1	1	1	0	1	1	1	0	0	1	1	0	0	0	0	1	1	1	1	1	0	1	1	1	1	1	1	0	0	1	0	0	1	1	1	1	0	0	1
CC(C)(CO)CCCCCCC(C)(C)CO	0	0	0	0	0	0	0	0	0	0	0	0	0	0	0	0	0	0	0	0	0	0	0	0	0	0	0	0	0	0	0	0	0	0	0	0	0	0	0	0	0	0	0	0	0	0	0	0	0
CCNC(=O)[C@H]1O[C@H]([C@@H](O)[C@@H]1O)n1cnc2c(N)nc(NCCc3ccc(CCC(O)=O)cc3)nc12	1	0	1	0	1	1	1	0	1	0	1	0	1	0	0	1	1	0	1	0	1	1	1	1	1	1	1	1	1	1	0	1	1	1	0	1	0	1	1	0	1	1	0	1	1	1	1	1	0
Nc1nc(ncc1C1CC1)-c1nn(Cc2ccccc2F)c2ncccc12	1	1	1	1	0	1	1	1	0	0	0	1	1	0	1	1	1	1	1	0	1	0	0	0	1	1	0	1	0	1	1	1	1	1	1	0	1	1	0	0	0	0	0	0	1	1	0	1	0
CS(=O)(=O)c1ccc(Cn2c3C(CC(O)=O)CCCc3c3cc(F)cc(F)c23)cc1	1	1	1	1	0	1	1	1	1	0	1	1	0	1	0	1	1	0	1	1	0	1	0	1	1	1	1	1	0	0	1	1	1	1	1	0	0	1	0	1	0	1	1	0	1	1	0	1	0
CN(C[C@@H]1COCCO1)S(=O)(=O)Nc1ccc2ccc3ncc(cc3c(=O)c2c1)-c1cnn(C)c1	1	1	1	1	1	1	0	0	1	1	1	1	1	1	0	0	0	0	0	0	0	1	1	1	1	1	1	1	1	0	1	0	0	1	1	0	0	1	0	1	0	0	0	0	1	1	0	0	1
NC(=O)c1noc(n1)[C@H](CCCC1CCCCC1)CC(=O)NO	1	0	1	0	1	1	0	0	0	0	0	0	0	1	0	0	0	0	0	0	0	1	0	0	1	1	0	0	0	1	0	0	0	0	1	1	1	0	0	1	0	0	0	0	0	0	0	0	0
CC(C)C[C@H](NC(=O)CNC(=O)c1cc(Cl)ccc1Cl)B1OC(=O)CC(CC(O)=O)(O1)C(O)=O	0	1	1	0	1	1	0	0	0	0	1	1	0	0	1	0	1	0	0	0	1	0	0	1	1	1	1	1	0	1	0	1	1	1	0	0	0	1	0	1	0	1	1	1	1	1	0	1	0
C[C@@]1(O)[C@H](O)[C@@H](CO)O[C@H]1n1cnc2c(NC3CCCC3)nc(Cl)nc12	1	0	1	0	1	1	1	0	1	0	1	0	1	0	1	1	1	0	1	0	1	1	1	1	1	1	0	0	0	1	1	0	1	1	1	1	0	1	0	1	1	0	0	1	1	0	1	1	0
CN(C)C\C=C\C(=O)Nc1cc2c(Nc3ccc(F)c(Cl)c3)ncnc2cc1O[C@H]1CCOC1	1	0	1	0	0	1	0	1	0	0	1	0	1	0	1	0	0	0	1	0	1	0	0	0	0	1	0	0	0	1	1	1	1	1	1	0	1	1	0	0	0	0	0	0	1	1	0	1	1
CC(C)(C)c1ccc(NC(=O)N2CCN(CC2)c2ncccc2Cl)cc1	1	0	0	0	0	1	1	0	0	0	0	1	0	1	0	0	0	0	0	0	0	0	1	0	1	0	0	0	0	1	0	0	1	0	0	1	1	0	0	1	0	0	0	1	0	0	0	0	0
O[C@]1(CC[C@@H](CC1)N[C@H]1CCN(C1)C(=O)CNC(=O)c1cccc(c1)C(F)(F)F)c1ccc(cn1)-c1ncccn1	1	1	1	0	1	1	1	1	1	0	1	1	0	0	0	0	1	0	0	0	0	1	1	1	1	0	1	1	1	0	0	0	0	1	1	1	0	1	0	1	0	0	1	1	0	1	1	0	0
CC#CCOC(=O)c1c(C)nc2sc3CC(O)CCc3c2c1N	1	1	1	1	1	1	1	1	1	1	1	1	1	1	1	1	1	1	1	0	1	1	1	1	1	1	1	1	1	1	1	1	1	1	1	0	1	1	1	1	1	1	1	0	1	0	1	1	0
C[S+](CC[C@H](N)C(O)=O)C[C@H]1O[C@H]([C@H](O)[C@@H]1O)n1cnc2c(N)ncnc12	1	1	1	0	1	1	1	0	1	0	1	1	0	1	0	1	1	0	1	0	1	1	1	1	1	0	1	1	0	1	0	0	1	0	0	0	0	1	0	0	1	0	0	1	0	0	1	1	0
CC(C)NC[C@@H](C(=O)N1CCN(CC1)c1ncnc2[C@@H](O)C[C@@H](C)c12)c1ccc(Cl)cc1	1	0	1	0	0	1	1	0	1	1	0	1	0	1	0	0	1	0	1	0	1	0	1	0	1	1	1	1	0	1	1	1	1	0	0	0	0	0	0	1	0	1	1	1	0	1	1	0	1
Cn1cnc2c(F)c(Nc3ccc(Br)cc3F)c(cc12)C(=O)NOCCO	1	1	1	1	1	1	1	1	0	0	1	0	1	1	1	0	0	0	1	1	1	1	1	1	1	1	0	0	0	0	0	0	0	1	1	0	1	1	0	1	1	0	0	1	1	1	0	1	0
Cc1c(F)cc(cc1-c1ccc(cn1)C(=O)NCC(C)(C)C)C(=O)NC1CC1	1	1	0	1	0	1	1	0	1	0	1	1	0	0	0	0	1	0	1	1	1	1	0	0	0	0	1	1	0	0	0	1	1	0	0	0	1	0	0	1	1	0	1	0	1	0	1	0	0
CC(O)CN1CCN2CCN3CCN(CC1)CC(=O)O[Gd](OC(=O)C2)OC(=O)C3	0	1	0	0	0	0	0	0	0	0	0	0	0	0	0	0	0	0	0	0	0	1	0	0	0	0	0	1	0	0	1	0	0	0	0	0	0	0	0	0	0	0	1	1	0	0	0	0	0
COC(=O)c1c(-c2cc(OC)c(OC)c(OC)c2)c2ccnc(OCc3ncccn3)c2c(=O)n1Cc1ccnc(C)c1	1	1	1	1	0	1	1	0	1	1	0	1	1	1	1	0	0	0	1	1	1	0	1	1	1	1	1	1	1	1	1	1	1	0	1	1	1	1	0	1	1	0	0	0	1	1	0	1	1
CC(C)C[C@H](NC(=O)CNC(=O)c1cc(Cl)ccc1Cl)B1OC(=O)C(CC(O)=O)(CC(O)=O)O1	0	1	1	0	1	1	0	0	0	0	1	1	0	0	1	0	1	0	0	0	1	0	0	1	1	1	1	1	0	1	0	1	1	1	0	0	0	1	0	1	0	1	1	1	1	1	0	1	0
CCCc1cc(C)[nH]c(=O)c1CNC(=O)c1cc(cc2n(ncc12)C(C)C)-c1ccc(nc1)N1CCN(CC1)C(C)C	1	1	1	1	0	1	1	1	1	1	1	1	1	1	0	1	0	1	1	1	1	0	1	1	1	1	1	1	0	0	0	1	1	1	1	1	1	0	1	1	0	0	0	0	1	1	0	0	1
CC[C@H](C)n1cc(C)c2c(cc(cc12)-c1ccc(nc1)N1CCNCC1)C(=O)NCc1c(C)cc(C)[nH]c1=O	1	1	0	1	1	1	1	1	0	0	1	1	0	1	0	0	0	1	1	1	1	1	1	0	1	1	1	1	0	0	0	1	1	1	1	1	1	0	1	1	1	1	0	0	0	1	0	0	1
OC(=O)c1ccc(cc1)N1N=C(Cc2ccccc2)\C(=C/c2ccc(o2)-c2ccccc2F)C1=O	0	1	1	0	1	1	1	0	0	1	1	1	0	1	1	0	1	1	1	0	0	0	0	1	1	0	1	1	1	1	1	1	1	0	1	1	1	0	1	0	0	0	0	1	0	0	0	0	1
C[C@H](NC(=O)[C@@H](O)c1cc(F)cc(F)c1)C(=O)N[C@H]1c2ccccc2-c2ccccc2N(C)C1=O	0	1	0	1	1	1	0	0	1	0	1	1	0	0	1	0	1	1	1	0	0	0	0	1	0	0	1	1	0	1	1	1	1	0	1	1	1	1	0	1	0	0	1	1	1	1	0	1	0
Fc1cncc(c1)N([C@H](C(=O)NC1CC(F)(F)C1)c1ccccc1Cl)C(=O)[C@@H]1CCC(=O)N1c1cc(ccn1)C#N	1	1	1	1	0	1	1	1	1	1	1	1	0	0	1	0	1	0	1	1	1	0	0	1	1	0	1	1	0	1	1	1	1	1	1	1	1	0	0	1	1	1	1	1	0	0	1	1	0
CCC(=O)N1CCN(CC1)c1ccc(cc1C(F)(F)F)-n1c2c(ccc1=O)cnc1ccc(cc21)-c1cnc2ccccc2c1	1	1	1	0	0	1	0	0	1	1	0	1	0	1	1	1	1	0	0	0	0	0	0	1	1	1	1	1	0	0	0	0	0	1	1	0	1	1	0	1	1	0	1	1	1	1	1	1	0
CN(C)CC\C=C1/c2ccccc2CSc2ccccc12	0	1	0	0	0	0	0	0	1	0	0	0	1	0	0	0	1	0	1	1	0	0	1	1	1	1	0	1	1	0	0	1	0	0	0	1	0	1	0	1	0	0	0	0	0	0	0	1	0
[O-][N+](=O)c1ccc(Cl)c(c1)C(=O)Nc1ccncc1	1	1	0	1	0	1	0	0	0	0	1	1	0	0	0	0	0	0	0	0	1	0	1	0	1	0	0	0	0	0	0	1	1	0	0	0	0	0	0	0	0	0	0	0	1	0	1	0	0
CCOc1ccc2ccccc2c1C(=O)N[C@H]1[C@H]2SC(C)(C)[C@@H](N2C1=O)C(O)=O	0	1	0	0	0	0	0	1	0	1	1	0	0	1	1	0	1	1	1	0	1	1	1	0	0	1	1	1	1	0	0	1	1	1	0	1	1	1	0	1	0	1	1	1	1	0	0	1	0
Cc1cc(N2CCN(CC2)[C@@H]2CN[C@@H](C2)C(=O)N2CCSC2)n(n1)-c1ccccc1	1	1	1	0	1	0	0	0	0	1	1	1	0	0	0	0	1	1	0	1	1	0	0	0	1	1	1	1	0	0	0	0	1	1	0	1	0	1	0	0	0	0	1	1	0	0	1	1	0
Cn1cc(-c2ccc3N(CCc3c2)C(=O)Cc2cccc(c2)C(F)(F)F)c2c(N)ncnc12	1	1	1	1	0	1	1	1	1	0	0	1	0	1	1	1	1	1	1	1	1	1	1	1	0	1	0	1	0	1	0	1	1	1	0	0	1	1	0	1	0	0	0	1	1	1	1	0	0
Nc1nc(N)c(SC#N)cc1SC#N	1	1	0	0	0	1	0	0	0	0	0	1	0	1	0	0	0	0	0	0	0	0	0	0	1	0	0	1	0	0	0	0	1	0	0	1	0	0	0	0	0	0	0	0	0	0	0	0	0
CC(C)(C)NC(=O)N[C@H](C(=O)N1C[C@H]2[C@@H]([C@H]1C(=O)NC(CC1CCC1)C(=O)C(N)=O)C2(C)C)C(C)(C)C	0	1	1	0	1	0	0	1	0	0	1	1	0	0	0	0	1	1	0	0	1	0	0	1	0	1	0	1	1	1	0	0	0	1	0	1	0	0	0	0	0	1	1	1	1	1	0	0	0
Fc1ccc(cc1)C(N1CCN(CC1)c1nc(NCC=C)nc(NCC=C)n1)c1ccc(F)cc1	0	0	0	0	0	1	1	0	0	0	1	0	0	0	0	0	0	0	1	0	0	0	0	1	1	1	0	0	0	1	0	0	0	0	1	1	0	0	1	1	0	1	1	0	0	0	0	0	0
CCCCCCCCCCC(CO)CCCCCCCC	0	0	0	0	0	0	0	0	0	0	0	0	0	0	0	0	0	0	0	0	0	0	0	0	0	0	0	0	0	0	0	0	0	0	0	0	0	0	0	0	0	0	0	0	0	0	0	0	0
CC(C)c1nnc(C)n1C1CC2CCC(C1)N2CC[C@H](NC(=O)C1CCC(F)(F)CC1)c1ccccc1	0	0	1	0	0	1	1	1	0	0	1	1	0	0	1	0	0	0	1	1	1	0	0	0	1	0	1	1	0	1	1	0	1	0	0	1	0	0	0	1	1	1	1	1	1	0	1	0	0
Clc1cccc(-c2nnnn2Cc2cccnc2)c1Cl	1	1	0	0	0	1	1	1	1	0	1	1	0	0	0	0	1	0	0	0	1	0	1	0	0	0	1	0	1	0	0	0	0	1	1	0	0	0	0	1	0	0	0	0	0	0	1	0	0
Cc1nc(N)sc1CCN	0	0	0	1	0	1	0	0	0	0	0	0	0	0	0	1	1	0	0	0	0	0	0	0	0	0	0	0	0	0	0	0	0	0	0	0	0	0	0	0	0	1	0	0	0	0	1	0	1
COc1cccc(OC)c1-c1cc(nn1-c1ccnc2cc(Cl)ccc12)C(=O)NC1(C2CC3CC(C2)CC1C3)C(O)=O	1	1	1	1	0	1	1	0	1	0	1	1	1	1	1	1	1	0	1	1	1	1	1	1	1	1	1	1	0	0	0	1	1	1	1	1	1	0	1	1	1	0	1	1	1	0	1	0	0
CCCCNc1nc(N)c2[nH]c(=O)n(Cc3ccc(OCCN(C)C)nc3)c2n1	1	1	0	0	0	1	1	0	0	1	0	1	0	1	1	0	0	0	1	1	1	0	1	1	1	1	1	0	1	0	0	0	1	0	1	1	0	1	1	0	0	1	0	1	1	0	1	1	0
Nc1nc(=O)n(cc1I)[C@@H]1O[C@H](CO)[C@@H](O)[C@@H]1F	1	0	0	0	1	1	1	0	1	1	1	0	0	1	0	0	1	0	1	1	0	0	1	0	1	0	0	0	1	1	1	0	1	1	1	0	0	1	0	0	1	1	1	0	0	0	1	1	0
C[C@@H](O)[C@@H]1NC(=O)[C@H](CCCCN)NC(=O)[C@H](Cc2c[nH]c3ccccc23)NC(=O)[C@H](Cc2ccccc2)NC(=O)[C@H](Cc2ccccc2)NC(=O)[C@H](CC(N)=O)NC(=O)[C@H](CCCCN)NC(=O)[C@H](CSSC[C@H](NC(=O)[C@H](CO)NC(=O)[C@@H](NC(=O)[C@H](Cc2ccccc2)NC1=O)[C@@H](C)O)C(O)=O)NC(=O)CNC(=O)[C@H](C)N	1	1	1	0	0	1	1	1	1	1	0	1	0	0	1	0	0	1	1	1	0	1	0	0	1	1	1	1	0	0	0	0	1	1	1	0	0	1	1	0	0	1	1	1	1	0	0	0	0
CC(C)(O)CC(=O)NCCn1ccc2ncnc(Nc3ccc(Oc4cccc(c4)C(F)(F)F)c(Cl)c3)c12	1	0	0	0	0	1	0	1	1	0	1	1	1	1	1	0	1	0	1	1	1	0	0	0	1	1	1	1	0	1	1	0	1	1	0	0	1	0	1	1	1	0	0	0	0	0	1	1	1
CCn1nc(nc1-c1cnc(N)c(n1)-c1nnc(o1)C(C)(C)C)C1CCN(CC1)C(=O)CCO	1	1	1	0	1	1	0	1	0	0	1	1	1	0	1	1	0	1	1	1	0	1	0	0	1	1	1	1	0	1	1	1	1	0	0	0	1	1	1	0	1	0	1	0	1	1	0	1	0
O[Hg]c1c(O)c(Br)cc2c(-c3ccccc3C(O)=O)c3cc(Br)c(=O)cc3oc12	1	1	1	1	1	1	0	0	1	0	0	0	1	0	0	0	0	1	1	1	0	0	1	1	1	1	1	1	1	1	1	1	1	0	0	1	1	1	0	0	1	1	0	1	1	0	0	1	0
[O-][N+]N(CCCl)C(=O)NCCCl	0	0	0	0	0	0	0	0	0	0	0	0	0	0	0	0	0	0	0	0	0	0	0	0	0	0	0	0	0	1	0	0	0	0	0	0	0	0	1	0	0	0	0	1	1	0	0	0	0
FC(F)(F)c1cccc(c1)N1CCN(CC1)c1cc(=O)n(C2CCCCC2)c(=O)[nH]1	1	0	1	0	1	1	1	0	0	0	0	1	0	1	0	0	1	0	1	0	0	0	1	0	1	0	0	1	1	0	0	0	1	0	0	0	1	1	0	1	0	0	0	1	1	1	0	0	0
FC(F)(F)c1ccc(nc1Cl)N1CCNCC1	1	0	0	0	0	1	1	0	0	0	0	1	0	0	1	0	1	0	0	0	0	0	0	0	1	0	1	1	1	0	1	0	1	0	0	1	1	0	0	0	0	0	0	0	0	0	0	0	0
CC(C)C1CCC(C)CC1OC(=O)C[N+](C)(C)CCCCCCCCCC[N+](C)(C)CC(=O)OC1CC(C)CCC1C(C)C	0	0	0	0	0	0	0	0	0	0	0	0	0	0	0	0	0	0	0	0	0	1	0	0	0	0	0	1	0	0	0	0	0	0	0	1	0	0	0	0	0	0	0	0	0	0	0	0	0
CC1CCc2c(cc(Br)c(F)c2Br)N1C=O	0	0	0	1	0	1	0	0	0	0	0	0	0	1	1	1	1	1	0	1	0	0	0	1	0	0	0	1	0	0	0	0	0	1	1	0	1	0	0	0	0	1	0	0	1	0	1	0	0
CC(O)COC[C@H]1O[C@@H]2O[C@@H]3[C@@H](COCC(C)O)O[C@H](O[C@@H]4[C@@H](COCC(C)O)O[C@H](O[C@@H]5[C@@H](COCC(C)O)O[C@H](O[C@@H]6[C@@H](COCC(C)O)O[C@H](O[C@@H]7[C@@H](COCC(C)O)O[C@H](O[C@@H]8[C@@H](COCC(C)O)O[C@H](O[C@H]1[C@H](O)[C@H]2O)[C@H](O)[C@H]8O)[C@H](O)[C@H]7O)[C@H](O)[C@H]6O)[C@H](O)[C@H]5O)[C@H](O)[C@H]4O)[C@H](O)[C@H]3O	1	0	0	0	0	1	0	0	0	0	1	0	1	0	1	0	0	0	0	0	1	0	0	1	1	0	0	1	0	0	1	0	0	0	0	0	0	0	0	1	0	0	1	0	0	0	0	0	0
CN([N+][O-])C(=O)N[C@H]1[C@@H](O)O[C@H](CO)[C@@H](O)[C@@H]1O	1	0	0	0	0	1	0	0	0	0	0	0	1	0	1	0	0	0	0	0	1	1	0	0	1	0	0	1	0	1	1	0	1	0	0	0	0	0	0	1	0	0	1	1	1	0	0	0	0
OC[C@H]1O[C@H]([C@H](O)[C@@H]1O)N1CCC(O)NC1=O	0	0	1	0	0	1	1	0	1	0	0	0	1	1	1	0	0	0	0	0	1	0	0	1	1	0	0	1	0	1	1	0	1	1	0	1	0	0	0	0	0	0	1	1	1	0	1	1	0
C[C@H](NC(=O)Cc1cc(F)cc(F)c1)C(=O)N[C@H](C(=O)OC(C)(C)C)c1ccccc1	0	1	0	1	0	0	0	0	1	0	1	0	0	0	1	1	1	0	1	0	0	1	0	1	0	0	0	1	0	0	1	0	1	0	0	0	1	0	0	1	0	0	1	1	1	0	0	1	0
Fc1ccc(cc1F)C(=O)Nc1cnc(Cl)nc1	1	1	0	1	0	1	1	1	0	0	1	0	0	0	0	0	0	0	0	1	1	0	0	0	0	0	0	0	0	0	0	0	1	0	0	0	0	0	0	1	0	0	0	0	1	0	0	0	0
Cn1cnnc1Sc1c(ncn1C)[N+]([O-])=O	1	0	0	1	0	1	0	0	0	0	1	0	1	0	0	0	0	1	1	0	0	0	0	1	1	0	1	0	0	0	1	1	1	0	0	1	0	0	0	0	1	0	0	0	0	0	1	0	0
CN(C1CCN(CC1)c1nnc(-c2ccnn2C)c2ccccc12)C(=O)c1ccc(F)cc1C(F)(F)F	1	1	1	1	1	1	1	0	1	0	1	1	1	1	1	0	1	0	0	0	1	1	1	1	1	1	1	1	0	0	1	0	1	1	0	1	1	1	0	1	0	0	1	1	1	0	1	1	0
[2H]N[C@@H](Cc1ccccc1)C(=O)N1CCC[C@H]1C(=O)N[C@@H](CCCNC(N)=N)C(=O)N1CCC[C@H]1C(=O)NCC(=O)NCC(=O)NCC(=O)NCC(=O)N[C@@H](CC(N)=O)C(=O)NCC(=O)N[C@@H](CC(O)=O)C(=O)N[C@@H](Cc1ccccc1)C(=O)N[C@@H](CCC(O)=O)C(=O)N[C@@H](CCC(O)=O)C(=O)N[C@@H]([C@@H](C)CC)C(=O)N1CCC[C@H]1C(=O)N[C@@H](CCC(O)=O)C(=O)N[C@@H](CCC(O)=O)C(=O)N[C@@H](Cc1ccc(O)cc1)C(=O)N[C@@H](CC(C)C)C(O)=O	0	1	1	0	0	0	1	1	1	0	0	0	0	0	1	0	1	1	0	0	1	1	0	0	1	1	1	1	1	0	0	0	1	1	0	0	0	1	1	0	0	1	1	1	0	1	0	0	0
COc1cccc(OC)c1-c1cc(nn1-c1ccnc2cc(Cl)ccc12)C(=O)N[C@@H](CC(C)C)C(O)=O	1	1	1	0	0	1	1	0	1	0	1	1	1	1	1	0	1	0	1	1	1	1	1	1	1	1	1	1	0	0	0	1	1	1	1	0	1	0	1	1	1	0	1	1	1	0	1	0	0
FC(F)(F)c1ccc(Nc2ncnc3cc(ccc23)-c2ncccc2C(F)(F)F)cc1	1	1	0	0	0	1	0	1	1	1	0	1	1	0	1	0	1	1	1	0	0	0	0	0	0	1	1	1	0	1	0	0	1	0	1	0	1	0	0	1	0	0	0	0	1	1	0	0	1
OC[C@H]1O[C@H]([C@H](O)[C@@H]1O)n1cnc2c(NC3CCCC3)nc(Cl)nc12	1	0	1	0	1	1	1	0	1	0	1	0	1	0	1	1	1	0	1	0	1	1	1	1	1	1	0	0	0	1	1	0	1	1	1	1	0	1	0	1	1	0	0	1	1	0	1	1	0
Cn1ncnc1[C@@H]1[C@H](Nc2cc(F)cc3c2c1n[nH]c3=O)c1ccc(F)cc1	1	1	1	1	1	1	1	1	1	0	1	0	1	0	1	0	1	1	1	1	0	1	0	1	1	1	1	1	1	0	1	1	1	1	1	0	0	1	1	1	1	1	0	1	1	0	1	1	1
[O-][N+](=O)c1cc2[nH]c(=O)c(=O)[nH]c2cc1[N+]([O-])=O	1	0	1	0	0	1	1	0	0	1	0	1	0	0	0	0	1	0	0	0	0	0	0	1	0	0	0	0	0	0	1	0	0	0	1	0	0	1	0	0	0	0	0	0	0	0	0	0	0
CCCCCO[N+][O-]	0	0	0	0	0	0	0	0	0	0	0	0	0	0	0	0	0	0	0	0	0	0	0	0	0	0	0	0	0	0	0	0	0	0	0	0	0	0	0	0	0	0	0	0	0	0	0	1	0
CN1CCN(Cc2ccc(cc2)C(=O)Nc2ccc(C)c(Nc3nc(cs3)-c3cccnc3)c2)CC1	1	1	1	0	0	1	0	1	0	1	1	1	0	0	0	0	0	0	1	0	0	0	0	1	0	0	1	1	0	0	0	0	1	0	0	1	0	0	0	1	0	1	1	1	0	0	0	0	0
Cc1ncc(CO)c(\C=N\NC(=O)c2ccncc2)c1O	1	1	0	0	1	1	1	1	0	0	1	1	1	0	0	0	0	0	0	0	0	1	0	1	1	0	1	1	0	0	0	1	0	0	1	0	0	0	0	0	0	1	0	1	0	0	1	0	0
CCCCCCCCCCCCCCCC(=O)OC[C@H](O)[C@H]1OC(=O)C(=O)C1O	1	0	1	0	0	1	0	0	0	0	0	0	1	0	1	1	0	0	0	0	1	0	0	1	1	0	0	0	0	0	1	0	0	0	0	0	0	0	0	1	0	0	0	0	0	0	0	0	0
Cc1ccc2c(cccc2n1)N1CCN(CCc2cccc(c2)N2CCNC2=O)CC1	1	0	0	0	0	1	0	0	1	0	0	1	0	1	1	0	0	0	0	0	0	0	1	0	0	1	0	0	0	1	0	0	0	0	1	0	1	0	0	0	0	0	0	1	1	0	0	0	1
Cc1ccc(cc1)-c1nn(c2ncnc(N)c12)C(C)(C)CNC(=O)c1ncccc1C	1	1	1	0	0	1	1	0	1	0	1	1	0	1	1	1	1	0	1	1	1	1	1	0	1	1	1	1	0	0	1	1	1	1	1	1	1	1	0	1	0	0	0	1	1	1	1	1	0
CN1CCN(CCc2ccc(Cl)c(Cl)c2)CC1	0	0	0	0	0	0	0	0	1	0	0	0	0	0	0	0	0	0	0	0	1	0	0	0	0	0	0	0	0	0	0	0	0	0	0	0	0	0	0	0	0	1	0	0	0	0	0	0	0
Nc1nccc2n(cnc12)[C@@H]1O[C@H](CO)C(O)C1O	1	0	1	0	1	1	1	0	1	0	1	1	1	0	1	0	1	0	0	1	1	1	1	1	1	0	0	1	0	1	1	0	1	0	0	0	0	1	0	1	1	0	0	0	1	0	1	1	0
CC[C@@H]1\C=C(C)\C[C@H](C)C[C@H](OC)[C@H]2O[C@](O)([C@H](C)C[C@@H]2OC)C(=O)C(=O)N2CCCC[C@H]2C(=O)O[C@@H]([C@H](C)[C@@H](O)CC1=O)C(\C)=C\[C@@H]1CC[C@H](Cl)[C@@H](C1)OC	1	0	1	0	0	1	0	0	1	0	0	1	1	0	1	1	1	1	0	1	1	1	0	1	1	1	1	1	0	0	1	0	1	0	1	0	0	1	0	1	1	1	0	0	1	1	0	1	0
O=[Mg].O=[Mg].O=[Mg].O=[Si]=O.O=[Si]=O.O=[Si]=O.O=[Si]=O	0	0	0	0	0	0	0	0	0	0	0	0	0	0	0	0	0	0	0	0	0	0	0	0	0	0	0	0	0	0	0	0	0	0	0	0	0	0	0	0	0	0	0	0	0	0	0	0	0
CN1C(=O)COc2c1cc(Cl)cc2C(=O)NC1CN2CCC1CC2	0	1	1	0	0	1	0	1	1	1	1	0	0	1	0	1	1	0	0	0	1	0	0	0	1	0	1	1	1	0	0	1	0	1	1	0	1	1	0	1	0	1	1	1	1	0	0	1	1
Fc1cc(CC2(Cc3ccnc(F)c3)c3ccccc3C(=O)c3ccccc23)ccn1	1	1	1	1	1	1	0	0	0	0	1	1	0	1	0	0	0	1	0	0	0	0	1	1	0	0	0	1	1	1	0	1	0	0	1	1	0	0	0	0	0	1	0	0	1	0	0	1	1
N[C@@H](CC[C@H](N)C(O)=O)C[C@H]1O[C@H]([C@H](O)[C@@H]1O)n1cnc2c(N)ncnc12	1	0	1	0	1	1	1	0	1	0	1	0	0	0	0	1	1	0	1	0	1	1	1	1	1	0	1	0	0	1	0	0	1	0	0	0	0	1	0	1	1	0	0	1	0	0	1	1	0
CO[C@H]1C[C@H](C)Cc2c(O)c(NC(=O)\C(C)=C\C=C/[C@H](OC)[C@@H](OC(N)=O)\C(C)=C\[C@H](C)[C@H]1O)cc(O)c2NCC=C	0	0	1	0	0	1	0	0	1	0	1	0	1	1	0	1	0	0	0	1	0	1	0	1	1	0	0	0	0	0	0	1	0	0	1	0	0	1	1	0	1	0	0	0	0	0	1	1	1
Oc1cc(F)ccc1-c1ccc(\C=C2/SC(=O)NC2=O)o1	1	1	1	1	1	1	0	0	0	0	1	0	0	0	0	0	0	1	0	0	0	0	0	1	0	1	0	1	1	0	0	0	1	0	0	1	0	0	0	1	0	0	1	0	0	1	0	1	0
NC(=O)c1ccc(F)c2OC[C@@H](Cc12)N(C1CCC1)C1CCC1	1	1	0	1	1	1	0	1	1	1	1	0	0	0	0	1	0	0	0	0	1	0	0	1	0	0	1	1	0	0	0	1	0	1	0	0	0	1	1	0	1	1	1	0	1	1	0	1	1
CCOC(=O)[C@@H](N)Cc1ccc(cc1)-c1cc(O[C@H](c2ccc(Cl)cc2-n2ccc(C)n2)C(F)(F)F)nc(N)n1	1	1	1	0	1	1	0	1	1	0	1	1	1	1	0	0	1	1	1	1	1	1	0	1	1	1	1	1	0	0	0	0	1	1	0	0	1	1	0	1	0	1	0	1	1	1	0	0	1
Cn1cnc(c1)-c1cc2nccc(Oc3ccc(NC(=S)NC(=O)Cc4ccccc4)cc3F)c2s1	1	1	0	0	0	1	1	1	1	0	1	1	0	1	0	0	0	1	1	1	1	1	1	1	0	1	0	0	0	1	0	0	0	1	1	0	0	0	0	1	1	1	1	1	0	0	0	0	0
CCCN(CCC)C(=O)C(CCC(=O)OCCCN1CCN(CCOC(=O)Cc2c(C)n(C(=O)c3ccc(Cl)cc3)c3ccc(OC)cc23)CC1)NC(=O)c1ccccc1	1	1	1	0	0	1	1	1	0	0	1	1	0	0	0	0	1	0	1	1	1	1	0	1	0	1	1	1	1	0	0	1	0	1	1	0	1	0	1	1	0	1	1	1	1	1	1	0	1
CN[C@@H](C)C(=O)N[C@@H](C1CCCCC1)C(=O)N1CCC[C@H]1C(=O)Nc1sc(nc1-c1ccccc1)-c1ncco1	0	1	0	0	1	1	1	1	0	1	1	1	0	1	0	1	0	1	1	1	1	1	1	1	1	1	1	1	1	0	1	0	0	1	0	1	1	1	0	1	0	0	1	1	1	1	0	1	0
CCn1c2nc(N)nc(C)c2cc(-c2cc[nH]n2)c1=O	1	1	1	0	0	1	1	0	1	0	0	1	0	0	1	1	1	1	1	1	1	1	1	1	0	1	0	1	0	1	1	1	1	1	0	0	1	0	1	1	0	0	0	0	1	0	1	0	1
NC(=O)N1CCC(CC(=O)N2CCC(CC2)[C@H]2c3ncc(Br)cc3CCc3cc(Cl)cc(Br)c23)CC1	1	1	0	0	1	1	1	0	0	1	1	1	0	1	0	0	1	0	0	1	1	1	1	0	1	1	1	1	0	0	0	1	0	0	1	1	0	0	1	1	1	1	1	1	0	1	0	1	1
CN(C)CCOC(c1ccccc1)c1ccccc1C	0	1	0	1	0	0	1	0	1	0	0	0	0	0	0	0	0	0	0	0	0	0	0	1	0	1	0	0	0	0	0	0	0	0	0	1	0	0	1	0	0	1	0	0	0	0	0	0	1
CC1(C)S[C@H]2[C@@H](NC(=O)[C@@H](NC(=O)N3CCN(C3=O)S(C)(=O)=O)c3ccccc3)C(=O)N2[C@@H]1C(O)=O	0	1	1	1	1	1	0	1	1	1	1	0	1	1	1	0	1	1	1	0	1	1	1	0	0	1	1	1	1	1	1	1	1	1	1	1	1	0	1	1	0	0	1	1	1	0	0	1	1
CCCCc1cc2ccccc2c(OCCN(C)C)n1	1	0	0	0	0	1	1	0	0	0	0	1	1	0	0	1	0	0	0	1	0	0	1	0	0	1	1	1	0	0	0	0	0	1	1	0	0	0	0	0	0	0	0	0	1	0	0	0	0
Clc1ccc(Oc2ccc(NC(=O)c3ccccn3)cc2Cl)nc1	1	0	0	0	0	1	0	0	1	0	0	1	0	1	0	0	1	0	0	0	1	1	1	0	0	0	1	0	0	1	1	0	1	1	1	0	1	0	0	1	0	0	1	0	0	0	0	1	1
Cc1ncc(CO)c(CN)c1O	1	1	0	0	0	1	1	0	0	0	1	1	1	0	1	0	0	0	0	0	0	0	0	0	0	0	1	1	0	0	0	0	0	0	1	1	0	0	0	0	0	1	0	1	0	0	1	0	0
C[C@@]1(O)[C@H](O)[C@@H](CO)O[C@H]1n1cnc2c(O)nc(N)nc12	1	0	1	0	1	1	1	0	1	0	1	0	1	0	1	1	1	0	1	0	1	1	0	1	1	1	0	0	0	1	1	0	1	1	0	0	0	1	0	0	1	0	0	1	1	0	1	1	0
Nc1cc2c3ccccc3ccc2c2ccccc12	0	0	0	0	0	0	0	0	0	0	0	0	0	0	0	0	0	0	0	0	0	0	0	0	0	1	0	0	0	0	0	0	0	0	0	0	0	0	0	0	0	0	0	0	0	0	0	0	0
Cc1nc(Nc2ncc(s2)C(=O)Nc2c(C)cccc2Cl)cc(n1)N1CCN(CCO)CC1	1	0	1	0	1	1	1	0	0	0	0	1	0	0	0	1	1	0	1	0	1	1	0	1	1	0	0	0	1	0	0	0	1	1	1	1	1	0	0	1	0	1	1	1	1	0	0	0	0
CCCC[C@H](NC(=O)[C@@H]1[C@@H]2[C@H](CN1C(=O)[C@@H](NC(=O)NC1(CS(=O)(=O)C(C)(C)C)CCCCC1)C(C)(C)C)C2(C)C)C(=O)C(=O)NC1CC1	0	1	1	1	1	0	0	1	0	0	1	1	0	0	1	0	1	1	0	0	1	0	0	1	0	1	0	1	1	1	0	0	0	1	0	1	0	0	0	0	0	1	1	1	1	1	0	1	0
CCC(CO[N+]([O-])=O)(CO[N+]([O-])=O)CO[N+]([O-])=O	0	0	0	0	0	0	0	0	0	0	0	0	0	0	0	0	0	0	0	0	0	0	0	0	0	0	0	0	0	0	0	0	0	0	0	0	0	0	0	0	0	0	0	0	0	0	0	1	0
CCCCCCCCCCCCCC[C@@H](O)[C@@H](O)[C@@H](N)CO	1	0	0	0	0	0	0	0	0	0	0	0	0	0	1	0	0	0	0	0	0	0	0	0	1	0	0	0	0	0	0	0	0	0	0	0	0	0	0	0	0	0	0	0	0	0	0	0	0
Clc1cc2NC(=O)Cc2cc1CCN1CCN(CC1)c1nsc2ccccc12	1	0	0	1	0	1	0	0	1	1	0	1	0	1	0	1	1	0	0	0	1	1	1	1	1	1	0	0	0	0	0	1	1	1	0	0	1	1	0	1	0	1	0	0	0	0	0	1	0
OCCONC(=O)c1cc(CN2OCCCC2=O)c(F)c(F)c1Nc1ccc(I)cc1F	1	1	1	1	1	0	1	1	0	0	1	0	0	0	0	0	0	1	1	1	0	1	1	1	1	0	0	1	0	0	0	0	1	0	0	0	0	0	0	1	1	0	1	0	1	0	1	1	0
CCN1CCN(Cc2ccc(cc2C(F)(F)F)C(=O)Nc2ccc(C)c(Oc3ccc4NC(=O)Cc4c3)c2)CC1	1	1	0	0	1	0	0	0	1	1	1	0	0	1	0	1	1	0	0	0	0	0	1	1	0	1	0	1	0	1	0	1	1	1	0	0	0	1	0	1	1	1	1	0	0	0	0	0	0
CCN1CCN(CC1)c1ccc(Nc2cc(ncn2)N(C)C(=O)Nc2c(Cl)c(OC)cc(OC)c2Cl)cc1	1	0	0	0	0	1	0	1	1	0	0	1	0	1	0	0	1	0	1	0	1	0	1	0	0	0	1	0	0	0	0	1	1	1	1	0	1	0	0	1	1	0	0	1	1	0	1	0	1
CC(C)(O)C(=O)N1CCN(CC1)c1ccc(c(c1)C1=C(C(=O)NC1=O)c1c[nH]c2ccccc12)C(F)(F)F	1	1	1	1	1	1	0	1	1	1	1	1	0	0	0	0	1	1	0	1	1	1	1	0	1	1	1	1	0	0	0	1	1	1	1	0	1	0	1	0	0	1	1	1	0	1	0	1	1
CN(C)[C@H]1[C@@H]2C[C@H]3C(C(=O)c4c(O)cccc4[C@@]3(C)O)C(=O)[C@]2(O)C(=O)C(C(=O)NCN2CCCC2)C1=O	1	1	1	1	1	1	1	0	0	0	1	0	0	0	1	0	1	1	1	1	1	0	1	1	1	0	1	1	0	1	1	1	1	1	1	1	0	1	1	1	1	1	1	1	1	1	1	1	0
CC[C@H](C)[C@H](NC(=O)[C@H](Cc1ccccc1)NC(=O)[C@H](CC(C)C)NC(=O)[C@H](CCCNC(N)=N)NC(=O)[C@@H](NC(=O)[C@H](C)NC(=O)[C@H](CCC(O)=O)NC(=O)[C@H](CCC(O)=O)NC(=O)[C@H](CCC(O)=O)NC(=O)[C@H](CCSC)NC(=O)[C@H](CCC(N)=O)NC(=O)[C@H](CCCCN)NC(=O)[C@H](CO)NC(=O)[C@H](CC(C)C)NC(=O)[C@H](CC(O)=O)NC(=O)[C@H](CO)NC(=O)[C@@H](NC(=O)[C@H](Cc1ccccc1)NC(=O)[C@@H](NC(=O)CNC(=O)[C@H](CCC(O)=O)NC(=O)CNC(=O)[C@@H](N)Cc1c[n…	1	1	1	0	0	1	1	1	1	1	1	1	0	0	1	0	1	1	1	1	1	1	0	0	1	1	1	1	1	0	0	0	1	1	1	0	0	1	1	0	0	1	1	1	0	1	0	1	0
OCCN1CCN(CC1)C(=O)Cn1c2cc(Cl)ccc2sc1=O	1	0	0	1	0	1	1	0	1	0	0	0	0	0	0	0	1	0	0	1	1	0	0	1	0	0	1	0	1	0	0	1	1	0	1	1	0	0	1	0	1	0	0	0	1	1	0	0	0
Fc1cccc(c1)N(Cc1cc(F)c(F)c(F)c1)C(=O)O[C@H]1CN2CCC1CC2	0	0	0	1	0	0	1	1	1	0	1	0	0	0	0	0	0	0	1	1	0	0	0	1	0	0	0	1	0	1	0	1	1	1	0	0	1	0	0	0	1	0	0	1	1	0	1	1	0
Cc1cc(C)c(N)c(n1)C#Cc1cccc(F)c1	1	0	1	1	0	1	1	0	1	1	1	1	0	0	1	1	0	0	0	1	0	0	1	0	0	1	0	1	1	1	0	1	0	0	1	0	0	0	0	0	1	1	0	0	1	0	0	0	1
O=c1n(CC2CO2)c(=O)n(CC2CO2)c(=O)n1CC1CO1	1	0	0	0	0	1	1	0	1	0	0	0	0	1	1	1	1	0	0	0	0	0	0	0	0	0	0	0	0	0	0	0	0	1	0	0	0	0	0	0	1	0	0	0	1	0	0	1	0
Nc1nc(c(s1)-c1ccncc1)-c1ccc(Cl)c(Cl)c1	1	1	0	0	0	1	0	0	1	1	1	1	0	1	0	0	0	0	1	0	1	0	0	0	0	0	0	0	1	0	1	0	0	0	0	1	1	0	0	1	0	0	1	1	0	1	0	0	0
CC(C)N(CCCNC(=O)Nc1ccc(cc1)C(C)(C)C)C[C@H]1O[C@H]([C@H](O)[C@@H]1O)n1cc(Br)c2c(N)ncnc12	1	0	1	0	1	1	1	1	1	1	1	1	0	1	1	1	1	1	1	0	1	1	1	1	1	1	0	1	1	1	0	0	1	0	0	0	0	1	0	1	1	0	1	1	1	1	1	1	0
CCCCCCCCCCCCCCCC(=O)NC(CCC(=O)NCCCCC(NC(=O)C(C)NC(=O)C(C)NC(=O)C(CCC(N)=O)NC(=O)CNC(=O)C(CCC(O)=O)NC(=O)C(CC(C)C)NC(=O)C(Cc1ccc(O)cc1)NC(=O)C(CO)NC(=O)C(CO)NC(=O)C(NC(=O)C(CC(O)=O)NC(=O)C(CO)NC(=O)C(NC(=O)C(Cc1ccccc1)NC(=O)C(NC(=O)CNC(=O)C(CCC(O)=O)NC(=O)C(C)NC(=O)C(N)Cc1cnc[nH]1)C(C)O)C(C)O)C(C)C)C(=O)NC(CCC(O)=O)C(=O)NC(Cc1ccccc1)C(=O)NC(C(C)CC)C(=O)NC(C)C(=O)NC(Cc1c[nH]c2ccccc12)C(=O)NC(CC(C)C…	1	1	0	0	0	1	1	1	1	1	1	1	0	0	1	0	1	1	1	1	1	1	0	0	1	1	1	1	0	0	0	0	1	1	1	0	0	1	1	0	0	1	1	1	0	0	0	0	0
C[C@]1(CCCN1c1nc(Nc2cc(n[nH]2)C2CC2)c2cccn2n1)C(=O)Nc1ccc(F)nc1	1	1	1	1	0	1	0	1	1	0	0	1	0	1	1	0	1	0	1	1	1	1	0	1	1	0	1	1	0	1	0	0	1	1	1	1	1	1	1	0	0	0	1	1	1	1	1	1	1
Oc1nc(nc2CCSCc12)-c1ccc(cc1)C(F)(F)F	1	1	0	0	0	1	1	1	1	0	0	0	0	0	0	1	1	0	1	0	1	0	0	1	0	1	0	1	0	0	0	0	1	0	1	0	0	0	0	1	1	0	1	0	0	0	0	1	0
C[C@H]1CC[C@@H](CC1)n1c2cnccc2c2cnc(Nc3ccc4CN(CCc4n3)C(=O)CO)nc12	1	1	1	0	0	1	0	0	1	1	1	1	1	1	1	1	1	0	1	0	1	1	1	1	0	1	1	1	0	0	0	0	1	1	1	0	0	0	1	1	0	1	1	0	1	1	1	0	1
[O-][N+]N(CCCl)C(=O)NC1CCCCC1	0	0	0	0	0	0	0	0	0	0	0	0	0	0	0	0	0	0	0	0	0	0	0	0	0	0	0	1	0	1	0	0	0	0	0	0	0	0	1	0	0	0	1	1	1	0	0	0	0
CNC(=O)c1cc(Oc2ccc(NC(=O)Nc3cc(nn3-c3ccc4ncccc4c3)C(C)(C)C)c(F)c2)ccn1	1	1	1	0	0	1	0	0	0	0	1	1	0	1	0	0	0	1	1	1	0	1	1	0	1	1	1	1	0	1	0	0	1	1	1	1	0	0	0	1	1	0	1	1	1	0	0	1	0
CN[C@@H](C)C(=O)N[C@@H](C1CCCCC1)C(=O)N1CCC[C@H]1C(=O)Nc1snnc1-c1ccccc1	0	1	0	0	1	0	1	1	1	0	0	1	0	0	0	0	0	1	0	0	1	1	1	0	0	1	0	1	1	1	1	0	0	1	0	1	1	0	0	1	0	0	1	1	0	1	1	1	0
CC(C)NCC(O)c1ccc(cc1)[N+]([O-])=O	0	0	0	0	0	0	0	0	1	0	0	0	0	0	0	0	0	0	0	0	0	0	0	1	0	0	0	0	0	0	0	0	0	0	0	0	0	0	0	0	0	0	0	0	0	0	0	0	0
CCc1c2Cn3c(cc4c(COC(=O)[C@]4(O)CC)c3=O)-c2nc2ccc(OC(=O)N3CCC(CC3)N3CCCCC3)cc12	1	1	1	1	0	1	1	1	1	0	1	1	1	0	1	0	1	1	1	1	1	1	1	1	1	1	1	1	0	1	0	1	1	1	1	1	1	1	1	1	1	1	1	1	1	1	1	1	1
CCNC(=O)[C@H]1O[C@H]([C@H](O)[C@@H]1O)n1cnc2c(N)ncnc12	1	0	1	0	1	1	1	0	1	0	1	0	1	0	0	1	1	0	1	0	1	1	1	1	1	0	1	1	1	1	0	1	1	0	0	0	0	1	0	0	1	0	0	1	0	1	1	1	0
C[C@H](NC(=O)c1ccc2n(Cc3ccc(cc3)-c3ccccc3C(O)=O)c(C)c(C)c2c1)c1ccc(cc1)[N+]([O-])=O	1	1	1	0	0	1	1	1	0	1	1	1	0	0	0	0	1	0	1	1	0	1	1	1	0	1	1	1	0	0	0	1	1	1	1	0	0	0	0	1	0	1	1	0	1	1	0	0	0
Nc1nc(Cl)nc2n(cnc12)[C@H]1C[C@H](O)[C@@H](CO)O1	1	0	0	0	1	1	1	0	1	0	1	0	0	0	0	1	1	0	1	0	1	0	1	0	1	0	0	0	0	1	1	0	1	0	0	1	0	1	0	1	1	0	0	1	0	0	1	1	0
CCCCNc1c(C(=O)OCC)c(C)nc2n(CC)ncc12	1	0	1	1	1	1	1	0	1	1	1	1	1	1	1	1	0	1	1	0	1	0	0	1	1	1	1	0	1	1	1	1	1	0	1	0	1	1	1	1	0	1	1	1	1	1	0	1	0
Cc1cc(C(=O)NOCCO)c(Nc2ccc(I)cc2F)n(C)c1=O	1	1	0	0	1	1	1	1	0	0	1	1	0	0	0	1	0	0	1	1	0	0	1	1	0	1	1	1	0	0	0	0	1	0	0	1	0	0	0	0	0	1	1	0	0	0	1	0	0
CCc1ccc2c(nc(=O)n(CC)c2n1)-c1cccc(Cl)c1	1	1	0	1	0	1	0	1	0	0	0	1	1	0	1	0	0	0	0	1	1	0	0	0	1	1	0	1	0	1	0	0	1	0	1	1	1	0	1	1	0	0	0	0	1	0	0	0	0
CCCC(CCC)C(=O)Nc1ccn([C@@H]2O[C@H](CO)[C@@H](O)C2(F)F)c(=O)n1	1	0	0	1	1	1	1	0	1	1	1	0	0	1	0	0	1	0	1	0	0	0	1	0	1	0	0	0	1	1	1	0	1	1	1	0	0	1	0	1	1	1	1	1	1	0	1	1	0
OC(=O)C1CCC(CC1)c1cc2cccnc2c(n1)-c1cccc(F)c1	1	1	0	0	0	1	1	0	1	0	0	1	1	1	0	1	0	0	0	1	0	1	1	1	1	1	1	1	1	0	1	1	0	0	1	0	1	1	0	1	1	0	0	0	1	0	0	0	0
CCCn1c2nc(N)nn2cc(C)c1=O	1	0	1	1	1	1	0	0	0	0	1	0	0	0	0	1	1	1	1	1	0	0	0	1	0	0	1	1	0	0	1	0	0	0	1	0	1	1	0	0	1	0	1	0	1	0	0	0	1
CCN(CC)CCOc1ccc(Nc2ncc3cc(-c4c(Cl)cccc4Cl)c(=O)n(C)c3n2)cc1	1	1	0	0	0	1	0	1	0	0	1	1	0	1	1	0	0	1	1	1	1	0	0	1	0	1	0	1	1	1	1	0	1	1	1	0	0	0	0	1	0	1	0	0	1	0	1	0	1
COc1nc(N)nc2n(cnc12)[C@@H]1O[C@H](CO)[C@@H](O)[C@@H]1O	1	0	1	0	1	1	1	0	1	0	1	0	1	0	1	1	1	0	1	0	1	1	0	1	1	1	0	0	0	1	1	0	1	1	0	0	0	1	0	0	1	0	0	1	1	0	1	1	0
CCCCN(CC)c1c(cc(cc1[N+]([O-])=O)C(F)(F)F)[N+]([O-])=O	1	0	0	1	0	1	0	0	0	0	0	1	0	0	0	1	1	0	0	0	0	0	0	1	0	0	0	1	0	0	1	0	0	1	0	0	1	0	0	0	1	0	0	0	0	0	1	0	0
OC[C@H]1O[C@@H](O[C@H]2[C@@H](CO)O[C@@H](O[C@@H]3[C@@H](CO)OC(O)[C@H](O)[C@H]3O)[C@H](O)[C@H]2O)[C@H](O)[C@@H](O)[C@H]1O	1	0	0	0	0	1	0	0	0	0	1	0	1	0	1	0	0	0	0	0	1	0	0	1	1	0	0	1	0	0	1	0	0	0	0	0	0	0	0	1	0	0	1	0	0	0	0	0	0
CCOc1ccccc1N\N=C1C(=O)N(N=C\1C)c1nc(cs1)-c1ccccc1	0	1	1	1	1	1	0	0	0	1	0	1	1	0	0	0	0	0	1	1	0	1	0	0	1	1	1	0	1	1	0	1	0	0	1	1	1	0	0	1	0	0	1	1	1	1	0	1	1
Clc1cccc(Cl)c1C(=O)NCc1ccc2OCOc2c1	0	1	0	0	0	0	0	0	0	0	1	0	0	0	0	0	0	0	1	0	1	0	0	0	1	0	1	0	0	0	0	1	1	0	0	0	0	1	0	0	0	0	0	0	1	0	0	0	0
CC(C)Cc1sc(N)nc1-c1ccc(o1)P(O)(O)=O	0	1	0	1	1	1	1	0	0	1	0	0	0	0	0	0	1	0	1	1	0	1	0	1	0	0	0	0	1	1	1	0	0	0	0	1	0	1	0	0	0	0	1	1	0	0	0	1	1
CCn1c(nc2c(ncc(OC[C@H]3CCCNC3)c12)C#CC(C)(C)O)-c1nonc1N	1	0	0	1	0	1	0	1	1	1	1	1	1	0	1	0	1	1	0	0	1	1	1	1	0	1	0	1	1	1	1	0	1	1	1	0	0	0	0	1	1	1	1	1	1	0	0	1	1
COc1cc(ccc1Nc1nccc(n1)-c1cn(C)c2cnccc12)N1CCN(C)CC1	1	1	0	1	0	1	1	1	1	0	0	1	1	0	0	0	1	1	0	0	0	0	0	1	0	1	1	1	0	0	0	0	1	0	1	0	1	1	0	1	0	0	1	0	1	0	0	0	0
Nc1c2CCCc2nc2CCCCc12	1	0	0	0	0	1	1	0	0	0	1	1	0	0	0	1	0	0	0	0	0	0	1	0	0	0	1	0	1	0	0	1	1	1	1	0	1	0	0	1	0	0	0	0	1	0	0	0	0
CCCCCCOc1cc2c(cc1N(C)c1ncc(cn1)C(O)=O)C(C)(C)CCC2(C)C	1	0	0	0	0	1	0	1	0	0	1	0	0	0	1	0	0	0	0	1	0	1	0	0	1	1	0	0	1	1	1	1	0	1	1	1	0	1	0	1	0	1	1	0	1	0	0	1	0
CN1CCN(CC1)c1ccc(Nc2ncc3cc(C#N)c(=O)n(C4CCCC4)c3n2)cc1	1	1	1	0	0	1	0	1	1	0	0	1	0	0	1	1	0	1	1	1	1	0	0	1	0	1	1	0	0	1	0	1	1	0	0	1	1	0	1	0	1	1	1	1	1	0	1	0	1
CNC(=O)c1cnn(c1)-c1nc(N)c2ncn([C@@H]3O[C@H](CO)C(O)C3O)c2n1	1	0	1	0	1	1	1	0	1	0	1	1	1	1	1	1	1	0	1	0	1	1	1	1	1	0	0	0	0	1	1	1	1	1	0	0	0	1	1	0	1	1	0	1	1	0	1	1	0
CC1CCC(CC1)NC(=O)N(CCCl)[N+][O-]	0	0	0	0	0	0	0	0	0	0	0	0	0	0	0	0	0	0	0	0	0	0	0	0	0	0	0	1	0	1	0	0	0	0	0	0	0	0	1	0	0	0	1	1	1	0	0	0	0
Cc1nc(NC(=O)N2CCC[C@H]2C(N)=O)sc1-c1csc(n1)C(C)(C)C	0	1	0	0	1	1	1	0	0	1	1	1	0	0	0	1	1	1	0	1	1	1	1	0	1	0	1	1	0	1	1	1	1	0	1	1	0	0	0	0	0	0	1	1	1	1	1	0	1
[O-][N+](=O)c1cccc2c(Br)n[nH]c12	1	0	1	0	0	0	0	0	1	1	0	1	0	0	1	1	1	0	0	0	1	0	0	1	1	1	0	0	0	0	0	0	0	1	1	0	0	0	0	0	0	0	0	0	1	0	1	0	0
CCCCN(CCCC)CCC(O)c1cc2c(Cl)cc(Cl)cc2c2cc(ccc12)C(F)(F)F	1	0	0	0	0	0	0	1	0	0	0	0	1	0	1	0	1	0	1	1	1	0	1	1	0	1	0	1	0	1	0	0	0	1	0	1	0	1	0	0	0	1	0	0	0	0	0	0	0
OC(=O)c1cccnc1C(O)=O	1	0	0	0	0	1	0	0	0	0	1	1	0	0	0	1	0	1	1	0	1	0	0	0	1	0	1	0	0	0	0	0	0	0	1	0	0	0	0	0	0	0	0	0	0	0	0	1	0
Clc1ccc(CN2C(=O)C(=O)c3ccccc23)cc1Cl	0	1	1	0	0	1	0	0	1	0	1	0	1	0	0	1	1	0	1	0	1	1	0	1	0	1	1	0	0	1	0	1	1	1	0	0	1	0	0	1	0	1	1	0	0	0	0	0	0
CCOC(=O)N1[C@H](CC)C[C@H](N(Cc2cc(cc(c2)C(F)(F)F)C(F)(F)F)C(=O)OC)c2cc(ccc12)C(F)(F)F	1	0	1	0	1	1	1	0	1	0	1	0	1	1	1	1	1	1	1	1	1	1	1	1	0	0	0	1	0	0	1	0	1	1	1	0	1	1	0	1	0	1	1	1	1	0	1	1	0
CC1(N)CCN(CC1)c1cnc(c(N)n1)-c1cccc(Cl)c1Cl	0	1	1	0	0	1	0	1	1	0	1	1	0	1	0	0	0	0	0	0	1	1	0	0	1	1	0	1	1	0	0	0	1	0	0	1	1	0	1	1	0	1	1	0	0	1	1	0	0
OP(O)(=O)CCN1CCCNc2c1c(=O)c2=O	0	0	1	1	0	1	0	0	0	0	0	1	0	0	1	1	0	1	0	0	0	0	1	1	0	1	0	1	0	0	1	0	1	0	0	0	1	1	0	0	0	1	1	0	0	0	1	0	0
CC(C)(C)C1CCc2c(C1)sc(NC(=O)c1ccco1)c2C(O)=O	1	1	1	1	1	1	1	0	0	0	1	1	0	0	0	0	1	1	0	1	1	1	1	0	1	1	1	0	1	1	0	1	1	1	1	1	0	1	0	1	0	1	0	1	0	1	1	1	0
CNCc1cc(-c2ccccc2F)n(c1)S(=O)(=O)c1cccnc1	1	1	0	0	0	1	0	0	1	1	1	1	0	1	0	0	1	0	0	0	1	1	0	0	1	0	1	1	0	1	1	1	0	1	1	0	1	1	0	1	1	1	0	1	0	0	0	0	1
C[C@H](NC(=O)Cc1cc(F)cc(F)c1)C(=O)N[C@H]1c2ccccc2-c2ccccc2N(C)C1=O	0	1	0	1	1	1	0	0	1	0	1	1	0	0	1	0	1	1	1	0	0	0	0	1	0	0	1	1	0	1	1	1	1	0	1	1	1	1	0	1	0	0	1	1	1	1	0	1	0
COc1cc2nccc(Oc3ccc(NC(=O)NC4CC4)c(Cl)c3)c2cc1C(N)=O	1	1	0	0	0	1	1	0	0	0	1	1	0	1	0	0	0	0	0	0	1	0	1	0	1	1	0	1	0	1	0	1	0	1	1	0	1	0	0	1	1	0	1	1	1	0	0	0	0
CC(=O)N(CC(O)CN(C(C)=O)c1c(I)c(C(=O)NCC(O)CO)c(I)c(C(=O)NCC(O)CO)c1I)c1c(I)c(C(=O)NCC(O)CO)c(I)c(C(=O)NCC(O)CO)c1I	0	1	1	0	0	1	1	0	1	1	1	1	0	0	0	0	1	0	1	0	1	0	1	1	0	0	1	1	1	0	0	0	1	0	0	0	1	1	0	1	1	1	1	1	0	0	1	1	0
Fc1ccc(cc1)C(OCCN1CCN(CCCc2ccccc2)CC1)c1ccc(F)cc1	0	0	0	0	0	0	0	0	1	0	0	0	0	0	1	0	0	0	0	0	0	0	0	1	0	0	0	1	0	0	0	0	0	0	0	1	0	0	1	0	0	1	1	1	0	0	0	0	1
CC(C)C(=O)Nc1ncc(s1)-c1cc(nn1-c1c(Cl)cccc1Cl)C(F)F	1	1	0	1	0	1	0	0	1	0	1	1	0	1	0	0	1	0	0	1	1	0	1	0	1	1	1	1	1	1	1	0	0	1	0	1	0	0	0	1	1	0	0	1	1	1	1	0	1
CC(C)(C)c1nc(c(s1)-c1ccnc(N)n1)-c1cccc(NS(=O)(=O)c2c(F)cccc2F)c1F	1	1	1	1	1	1	1	1	1	1	1	0	1	0	0	1	1	0	1	1	1	1	1	1	1	1	1	1	1	1	1	0	1	0	1	1	1	0	0	1	1	1	1	1	1	1	1	1	1
CCC1(O)CC(OC2CC(C(OC3CC(O)C(OC4CCC(=O)C(C)O4)C(C)O3)C(C)O2)N(C)C)c2c(cc3C(=O)c4cccc(O)c4C(=O)c3c2O)C1C(=O)OC	1	1	1	1	0	1	1	1	1	0	1	0	1	1	1	0	1	1	0	1	1	0	1	1	1	1	1	1	1	1	1	1	0	1	1	1	0	0	1	1	1	1	1	0	0	1	0	1	1
CC(C)(C)Cn1c(N)nc2ccc(nc12)-c1[nH]c(nc1-c1ccc(F)cc1)C(C)(C)C	1	1	1	1	0	1	1	1	0	1	0	1	1	1	1	0	0	0	1	0	1	1	0	1	0	1	0	1	1	0	1	0	1	0	1	0	1	1	0	1	1	0	1	0	1	1	0	1	0
O=C1O[SbH]23OC1C1O[SbH]4(OC(C(O2)C(=O)O3)C(=O)O4)OC1=O	0	0	0	1	0	0	0	1	0	0	0	0	0	1	0	0	0	0	0	0	1	0	0	0	1	0	0	0	0	0	0	0	0	0	0	0	0	0	0	0	0	0	0	1	0	0	0	0	0
Cc1oc(=O)oc1CCl	0	1	0	0	0	0	0	0	0	0	0	0	0	0	0	0	0	0	0	0	0	0	0	0	0	0	0	0	1	0	0	0	0	0	1	0	0	0	0	0	0	0	0	0	0	0	0	1	0
CO[C@@H]1[C@@H](OC(N)=O)[C@@H](O)[C@H](Oc2ccc3c(O)c(NC(=O)c4ccc(O)c(CC=C(C)C)c4)c(=O)oc3c2C)OC1(C)C	1	1	0	0	0	1	1	0	1	0	1	0	1	0	1	1	0	1	1	0	1	1	1	1	1	1	1	1	1	1	1	1	1	1	1	0	1	1	0	0	1	1	1	0	1	0	1	1	1
NCCNc1ccc(NCCN)c2C(=O)c3cnccc3C(=O)c12	1	1	0	0	1	1	0	1	0	0	1	1	0	1	0	1	0	1	0	0	0	0	0	1	0	0	1	0	0	0	0	0	0	0	1	1	0	0	0	0	1	0	0	1	0	0	0	1	0
COc1ccc(cc1OC1CCCC1)C(=O)Nc1c(Cl)cncc1Cl	1	1	0	0	0	1	0	1	0	0	1	1	0	0	0	0	0	0	0	0	0	0	0	0	0	1	0	0	0	0	0	0	1	1	0	0	0	1	0	1	1	0	0	1	1	0	0	1	0
Cn1cnc2c(F)c(Nc3ccc(Br)cc3Cl)c(cc12)C(=O)NOCCO	1	1	1	1	1	1	0	1	0	0	1	0	1	1	1	0	0	0	1	1	1	1	1	1	1	1	0	0	0	1	0	0	0	1	1	0	1	1	1	1	1	0	0	1	1	1	0	1	0
Cn1nnc(n1)-c1ccc(cn1)-c1ccc(cc1F)N1C[C@H](COP(O)(O)=O)OC1=O	1	1	1	1	0	1	1	1	1	0	0	1	1	1	0	1	0	0	0	0	0	1	1	1	0	1	0	1	0	1	1	0	0	1	0	1	1	1	0	1	1	0	0	0	0	0	1	1	1
CNC(=O)c1c(F)cccc1Nc1nc(Nc2cc3N(CCc3cc2OC)C(=O)CN(C)C)nc2[nH]ccc12	1	1	1	0	0	1	1	1	1	0	1	1	0	1	0	1	1	0	1	1	1	1	0	1	0	1	1	1	1	1	0	1	1	1	1	1	1	1	1	0	1	1	1	1	1	1	0	0	1
CNC(=O)c1ccc(cc1F)-c1cnc2ncc(Cc3ccc4ncccc4c3)n2n1	1	1	0	0	0	1	0	0	1	0	1	1	1	1	1	0	0	0	1	1	0	1	1	0	1	1	1	0	0	1	0	1	0	0	1	1	1	1	1	1	1	0	0	0	1	0	0	1	1
COc1cc(F)c(cc1-c1ccc(cc1CN1[C@H](C)[C@H](OC1=O)c1cc(cc(c1)C(F)(F)F)C(F)(F)F)C(F)(F)F)C(C)C	1	1	1	1	0	0	1	1	1	0	1	0	0	1	0	0	1	1	1	0	1	1	1	1	0	0	1	1	0	1	0	0	1	1	0	0	0	1	1	1	0	0	1	1	1	1	0	0	0
CCOC(=O)c1ccc(cc1)-n1cc(Cc2cnc(OCC)nc2)c(=O)nc1SCc1ccc(F)cc1	1	0	1	0	0	1	0	1	1	1	1	0	0	0	0	0	0	1	0	0	1	0	0	1	0	1	0	0	0	0	0	1	0	1	0	0	0	0	1	0	0	0	1	0	1	0	0	0	0
C[C@H](COc1cn2ncnc(Oc3ccc4[nH]c(C)cc4c3F)c2c1C)OC(=O)[C@H](C)N	1	0	1	0	1	1	1	0	1	0	1	1	1	1	1	0	1	0	0	0	1	1	1	0	0	1	1	1	0	0	1	0	0	1	1	1	1	0	1	0	1	0	1	0	1	0	1	0	1
CNC(=O)c1c(I)c(N(C)C(C)=O)c(I)c(C(=O)NCC(=O)Nc2c(I)c(C(O)=O)c(I)c(C(=O)NCCO)c2I)c1I	0	1	0	0	0	1	1	0	0	1	1	1	0	0	0	0	1	0	1	0	0	0	1	1	0	0	1	0	1	0	0	0	0	0	0	1	1	1	0	1	1	0	1	0	0	0	1	1	1
CC1(C)S[C@@H]2[C@H](NC(=O)C(C(O)=O)c3ccsc3)C(=O)N2[C@H]1C(O)=O	0	1	0	0	0	0	0	1	0	1	1	0	1	1	1	0	1	1	1	1	1	1	1	0	0	1	1	1	1	0	0	1	1	1	1	1	1	0	0	1	0	1	1	1	0	0	0	1	1
CCCCCn1cc(C(=O)NC23CC4CC(CC(C4)C2)C3)c(=O)c2cc(ccc12)-c1ccccc1	1	1	0	1	0	1	0	0	0	0	1	1	0	1	0	0	1	0	1	0	0	1	0	1	1	1	1	1	0	1	0	1	0	1	1	0	1	1	1	1	1	0	1	0	1	0	0	0	1
C[C@H](Nc1ncc(Cl)c(Nc2cc(C)[nH]n2)n1)c1ncc(F)cn1	1	1	0	0	0	1	0	0	0	0	0	0	0	1	0	0	0	0	1	0	0	1	0	0	1	0	1	0	1	1	0	0	1	0	1	1	0	1	1	0	0	1	0	0	0	0	1	0	1
Nc1cc(c(cn1)-c1nc(nc(n1)N1CCOCC1)N1CCOCC1)C(F)(F)F	1	0	1	0	0	1	1	1	0	1	0	1	0	0	0	0	1	0	1	1	0	0	1	1	1	1	1	1	0	0	0	1	1	0	1	0	0	0	1	0	0	1	0	0	0	0	0	0	0
Cc1noc(C)c1-c1ccc(-c2cc(C(N)=O)c(NC(N)=O)s2)c(O[C@H]2CCNC2)c1	1	1	1	1	1	1	0	1	1	0	1	1	1	1	0	0	1	0	1	1	1	0	1	1	0	1	0	1	1	0	1	0	1	1	0	0	1	1	1	1	1	0	0	1	1	0	1	0	0
CC(C)C[C@H](NC(=O)[C@H](CC(N)=O)NC(=O)[C@@H](NC(=O)[C@@H](N)CCC(O)=O)C(C)C)[C@@H](O)C[C@@H](C)C(=O)N[C@@H](C)C(=O)N[C@@H](CCC(O)=O)C(=O)N[C@@H](Cc1ccccc1)C(O)=O	0	1	1	0	0	0	0	1	1	0	1	0	0	0	1	0	1	1	0	0	1	1	0	0	0	0	0	1	0	0	0	0	1	1	0	0	0	0	1	0	0	1	1	1	0	0	0	0	0
Cc1cc2CCN(C(=O)Nc3ccc(Oc4cccnc4C)nc3)c2cc1C(F)(F)F	1	0	1	0	1	1	0	0	1	0	1	1	0	1	1	1	1	0	0	0	0	0	1	1	0	0	0	1	0	0	0	1	0	1	1	0	1	0	0	0	0	0	1	1	0	0	0	0	0
NCCc1ccccn1	1	0	0	0	0	1	0	0	1	0	0	1	0	0	0	0	0	0	0	0	0	0	0	0	0	0	0	0	0	0	0	0	0	0	1	0	0	0	0	0	0	0	0	0	0	0	0	0	0
COc1ccc2[nH]c3c(ccc4n(CCCN(C)C)nc(c34)c2c1)[N+]([O-])=O	1	1	1	1	1	0	0	0	1	1	1	1	0	0	1	1	0	0	0	0	0	1	1	1	1	1	0	1	0	1	0	1	1	1	1	1	1	1	1	1	0	1	0	0	1	1	0	0	0
NC(=N)NCCCCC1NC(=O)CCSSCC(NC(=O)C2CCCN2C(=O)C(Cc2c[nH]c3ccccc23)NC(=O)C(CC(O)=O)NC(=O)CNC1=O)C(N)=O	1	1	0	0	0	1	1	1	1	1	0	1	0	0	1	0	0	1	1	1	1	1	0	0	1	1	1	1	1	0	0	0	0	1	1	0	0	0	1	0	0	1	1	1	1	1	0	0	0
COc1c(Nc2ccc(nc2C)S(C)(=O)=O)ncnc1OC1CCN(CC1)C(=O)OC(C)C	1	0	1	0	0	1	1	1	0	0	1	1	0	0	0	0	0	1	1	0	1	0	1	0	0	1	1	1	0	0	0	0	1	1	1	0	0	1	0	0	1	0	0	1	1	0	0	0	1
CCCCCCCCCCCCCCCc1cccc(OCC(=O)NCCO)c1	0	0	0	0	0	0	0	0	0	0	0	0	0	1	0	1	0	0	0	0	0	0	0	0	0	0	0	0	0	0	0	0	1	0	1	0	0	0	0	0	0	0	0	0	1	0	0	0	1
Nc1ccc(cn1)-c1ccc2ncc3ccc(=O)n(-c4cccc(c4)C(F)(F)F)c3c2c1	1	1	1	0	0	1	0	0	1	1	0	1	0	1	0	0	1	0	0	0	0	0	1	1	1	1	0	1	0	0	0	0	1	0	1	0	0	1	0	1	0	0	1	0	1	1	1	0	0
C(Nc1ncccn1)c1ccc(CNc2ncccn2)cc1	1	0	0	0	0	1	0	0	0	1	1	0	0	0	0	0	0	0	0	0	0	0	0	0	0	0	0	0	0	0	0	0	1	0	0	1	0	0	0	0	0	0	0	0	0	0	0	0	0
COc1c(C)c(C(=O)c2ccc(N)c(c2)C(O)=O)n2ccccc12	1	1	0	0	0	1	0	0	0	0	0	1	1	0	0	1	0	1	1	0	1	1	1	1	0	0	1	0	0	1	0	0	0	0	1	1	0	1	0	0	1	0	1	0	1	0	0	0	0
Cc1oc(nc1CCOc1ccc(CC2SC(=O)NC2=O)c2sccc12)-c1ccccc1	1	1	0	1	1	1	0	0	1	1	1	1	0	0	1	0	1	1	0	1	0	1	0	1	0	1	0	1	1	1	1	0	1	0	0	0	0	0	1	1	1	1	1	0	1	1	0	1	0
OCC1OC2OC3C(CO)OC(OC4C(CO)OC(OC5C(CO)OC(OC6C(CO)OC(OC7C(CO)OC(OC8C(CO)OC(OC1C(O)C2O)C(O)C8O)C(O)C7O)C(O)C6O)C(O)C5O)C(O)C4O)C(O)C3O	1	0	0	0	0	1	0	0	0	0	1	0	1	0	1	0	0	0	0	0	1	0	0	1	1	0	0	1	0	0	1	0	0	0	0	0	0	0	0	1	0	0	1	0	0	0	0	0	0
Clc1cccc(N2CCN(CCCCNC(=O)c3ccc-4c(Cc5ccccc-45)c3)CC2)c1Cl	0	1	0	0	0	1	0	0	0	0	1	1	0	0	0	0	1	0	1	0	1	0	1	0	0	0	1	1	0	1	0	0	1	0	0	1	1	0	0	1	0	0	1	1	1	1	0	1	0
COc1cc2c(Oc3ccc4[nH]c(C)cc4c3F)ccnc2cc1OCC1(N)CC1	1	0	0	0	0	1	1	0	0	1	0	1	0	1	0	1	0	0	0	0	0	1	1	0	1	1	1	0	0	0	1	0	1	1	1	1	1	1	0	1	0	0	1	0	1	0	0	0	0
CN[C@H]1CC[C@@H](CC1)N(Cc1cccc(c1)-c1ccncc1)C(=O)c1sc2ccccc2c1Cl	1	1	0	0	1	1	0	0	0	1	1	1	0	0	1	0	1	1	1	0	1	1	1	0	1	1	0	1	0	0	1	0	1	0	0	0	0	0	0	1	1	0	1	0	1	0	0	0	0
Cc1ccc-2c(Cc3c(nn(c-23)-c2ccc(Cl)cc2Cl)C(=O)NC2CCCCC2)c1	1	1	1	0	0	1	0	0	1	0	1	0	1	1	0	1	1	1	1	1	1	1	1	0	1	0	1	1	0	1	0	1	1	1	0	1	1	0	1	1	1	1	0	1	1	0	1	1	1
OC[C@H]1O[C@H](C(O)[C@H]1O)n1[nH]cc2c1ncnc2=O	1	0	1	1	1	1	1	1	1	0	0	1	1	0	1	1	0	0	0	0	1	1	0	1	1	1	1	0	0	1	1	1	1	0	1	0	1	1	0	0	1	0	1	0	1	0	1	1	1
CCOC(=O)C(C)Oc1cccc2c1ccn(CC(=O)Nc1ccc3OCCOc3c1)c2=O	1	0	1	0	0	1	1	0	0	0	1	1	0	0	0	0	1	0	1	0	0	0	0	0	1	1	1	0	1	1	0	0	0	0	1	0	0	1	0	0	0	0	0	0	1	0	0	0	1
Cc1ccn(n1)-c1cc(Cl)ccc1[C@@H](Oc1cc(nc(N)n1)-c1ccc(C[C@H](N)C(O)=O)cc1)C(F)(F)F	1	1	1	0	1	1	0	1	1	0	1	1	1	1	0	0	1	1	1	1	1	0	0	1	1	1	1	1	0	0	0	0	1	1	0	0	1	1	0	1	0	1	0	1	1	1	0	0	1
Nc1c2C(O)CCCc2nc2ccccc12	1	0	0	0	0	1	1	0	0	0	1	1	1	1	1	1	0	0	0	0	0	0	1	0	0	1	1	0	1	1	0	1	1	0	1	0	1	1	0	1	0	0	0	0	1	1	0	0	0
COc1oc(=O)c2cc(N)ccc2c1Cl	0	1	0	0	0	0	0	0	1	0	0	0	1	0	0	0	0	0	0	0	0	0	0	0	0	1	1	0	1	1	1	0	1	1	0	1	0	1	0	0	1	0	0	0	1	0	0	1	0
CNC(=O)[C@H](Cc1ccccc1)NC(=O)[C@H](CC(C)C)[C@H](CSc1cccs1)C(=O)NO	0	1	0	1	0	0	1	1	1	0	1	0	0	0	1	1	0	1	0	1	0	0	0	0	1	1	1	1	0	0	0	0	0	1	0	1	0	0	1	0	0	1	1	1	0	0	0	0	0
Clc1cccc(c1)\C=N\N=C\c1cccc(Cl)c1	1	0	0	0	0	0	0	0	0	0	0	0	0	0	0	0	0	0	0	0	1	0	0	0	0	0	0	0	0	0	0	0	0	0	0	0	0	0	0	0	0	1	0	0	0	0	0	0	0
[truncated: 3,827 more rows]
[truncated: 1,999 more columns]

## Sheet: S1
Table S1. Training Dataset Described in Stokes' Paper and Used also for Our Model. Green are 120 molecules that were proved with antibacterial activities.
[truncated: 2,336 more rows]

[truncated: 2 more sheets: S2, S3]
